# Supplementary material for: The lncRNA MACC1-AS1 promotes gastric cancer cell metabolic plasticity via AMPK/Lin28 mediated mRNA stability of MACC1
Source: Mol Cancer. 2018 Mar 6;17:69. doi: 10.1186/s12943-018-0820-2 (PMC5838949; doi:10.1186/s12943-018-0820-2)
Supplement: Supplementary file 3 — Table S1. Analysis of upreguated differential genes in STAD from TCGA. (XLSX 447 kb) [file 12943_2018_820_MOESM3_ESM.xlsx]

## Sheet: up
gene	logFC	logCPM	PValue	FDR
ESM1	4.70812	2.9051	3.20023e-37	9.76664e-35
MTHFD1L	1.88247	4.84344	1.52763e-35	3.86124e-33
HOXC-AS2	4.73371	0.00200031	9.33116e-35	2.18434e-32
COL10A1	7.02072	5.35728	2.55033e-33	4.95629e-31
ECT2	2.39529	6.59827	5.77613e-31	8.62234e-29
CLSPN	2.34211	3.88989	2.43822e-30	3.39374e-28
NFE2L3	2.26204	6.04546	8.02185e-30	1.04666e-27
KIF14	2.54363	3.84888	8.0354e-30	1.04666e-27
MIR4435-2HG	1.97398	4.28115	1.06819e-29	1.36675e-27
STIL	2.22858	4.83015	1.43175e-28	1.59859e-26
CST1	7.1473	5.95517	2.9201e-28	3.13302e-26
ACAN	3.65314	3.60672	3.23209e-28	3.44979e-26
CTHRC1	3.48263	5.27857	2.46465e-27	2.37252e-25
HELLS	1.96745	4.90386	2.61091e-27	2.49581e-25
XRCC2	2.20092	3.08572	2.78441e-27	2.6555e-25
INHBA	3.38368	5.90404	1.26015e-26	1.13606e-24
MTBP	1.86401	2.95628	1.28407e-26	1.1551e-24
ATAD2	1.97612	5.9328	2.53522e-26	2.18975e-24
E2F3	1.32259	4.52844	6.2602e-26	5.26367e-24
GABRD	2.9894	1.28232	7.33286e-26	6.14052e-24
ZWILCH	1.42111	4.621	2.56915e-25	2.07955e-23
WNT2	4.45756	2.7061	2.7761e-25	2.23389e-23
KIF23	2.12338	4.81042	2.8124e-25	2.24992e-23
KIAA1524	1.72508	3.6655	2.93415e-25	2.33824e-23
AC007128.1	5.21242	-0.137041	4.31328e-25	3.40435e-23
DSCC1	1.95227	3.54427	8.73365e-25	6.71318e-23
ATAD5	1.52366	3.72553	1.19628e-24	9.14412e-23
ADAMTS12	3.12037	4.86206	1.27523e-24	9.71154e-23
RP11-181E10.3	2.6844	-1.83525	2.66352e-24	1.94569e-22
FANCI	1.84945	5.43405	3.48691e-24	2.52036e-22
SLC39A10	1.7436	4.9301	4.08727e-24	2.93372e-22
FOXD2-AS1	2.34956	2.65303	4.48823e-24	3.19922e-22
EME1	2.16707	2.06921	8.52492e-24	5.94292e-22
KNTC1	1.53123	5.1836	1.02555e-23	7.10125e-22
ANLN	2.04351	5.98729	1.22668e-23	8.43723e-22
ADAM12	3.70904	4.4094	1.3239e-23	9.07567e-22
PGM2L1	1.65661	4.77093	1.33533e-23	9.12362e-22
CENPI	1.81349	2.68116	1.51726e-23	1.02984e-21
EXO1	2.17463	3.57883	1.89975e-23	1.27683e-21
DLEU7	1.86572	0.14004	2.44912e-23	1.63011e-21
RAD51AP1	1.9294	3.75449	2.95131e-23	1.9393e-21
KIF18B	2.25222	4.67922	3.26777e-23	2.14382e-21
COL11A1	6.00307	4.68111	3.33981e-23	2.1876e-21
FAM72A	2.09338	0.484948	3.88614e-23	2.52538e-21
DNA2	1.89762	3.39408	5.58372e-23	3.54467e-21
CENPF	2.28948	6.42296	6.65802e-23	4.19435e-21
RFC3	1.77557	4.83388	8.17291e-23	5.07879e-21
ARHGAP11A	1.87701	5.15799	8.79352e-23	5.45465e-21
MMP11	4.2756	6.54958	9.44771e-23	5.83577e-21
C1orf112	1.44511	3.18062	9.60587e-23	5.91572e-21
DTL	1.9965	4.52124	9.94859e-23	6.10852e-21
HOXC9	4.36224	1.73419	1.28286e-22	7.80708e-21
ZNF695	2.94485	1.04739	1.79261e-22	1.07818e-20
TPX2	2.20573	6.64367	1.83299e-22	1.10086e-20
ENC1	1.95613	6.93858	1.93343e-22	1.15613e-20
HOXC10	6.5467	3.87873	1.97929e-22	1.17672e-20
KIF18A	2.06819	3.57791	2.1527e-22	1.27613e-20
TRIP13	2.23793	4.42674	2.16167e-22	1.27961e-20
ATP11A	1.93587	7.31871	2.96773e-22	1.71969e-20
PRR5-ARHGAP8	2.66576	-0.64502	3.21172e-22	1.85847e-20
IBSP	6.74039	0.278959	3.41165e-22	1.96313e-20
SALL4	4.9658	2.7887	3.42073e-22	1.96561e-20
IQGAP3	2.08975	5.99354	4.27842e-22	2.42798e-20
HNRNPA1P21	2.16608	-0.351379	5.30539e-22	2.98609e-20
RP11-443B20.1	1.71392	0.458673	5.6729e-22	3.18424e-20
RP11-138J23.1	5.98147	-1.04869	5.93251e-22	3.32544e-20
MCM10	2.25712	3.53406	8.23716e-22	4.54312e-20
HOTAIR	5.55946	1.47744	1.11037e-21	6.03527e-20
BGN	2.57062	8.94963	1.26529e-21	6.82332e-20
BUB1	2.02455	5.2113	1.27961e-21	6.89149e-20
TBC1D31	1.35667	3.48037	1.62483e-21	8.6826e-20
RP11-598F7.5	2.53164	-0.373847	1.85474e-21	9.7593e-20
AC012363.4	4.4141	-1.3424	1.92264e-21	1.01037e-19
AC108463.2	2.18622	-1.71686	2.03226e-21	1.06661e-19
COL1A1	2.9796	11.9142	2.32978e-21	1.21502e-19
LRFN4	2.05549	5.307	2.34477e-21	1.2213e-19
CENPL	1.26287	3.32043	2.64862e-21	1.36917e-19
DKC1	1.26942	6.22158	2.77652e-21	1.43349e-19
CCDC150	2.27058	1.38055	2.97239e-21	1.52506e-19
C1QTNF6	1.96094	4.17183	3.51963e-21	1.79245e-19
HOXC11	4.43261	2.72635	4.47168e-21	2.24949e-19
NDC80	1.83024	3.94427	4.54768e-21	2.28215e-19
ADAMTS2	2.70196	6.1161	7.62873e-21	3.74617e-19
KIF26B	2.64146	4.98966	7.90132e-21	3.87541e-19
CENPO	1.33403	3.86357	8.86159e-21	4.3054e-19
RECQL4	2.13562	5.09591	9.08398e-21	4.40824e-19
DUXAP8	3.57187	1.37655	9.23095e-21	4.4743e-19
TRIM59	1.40542	3.34998	9.9673e-21	4.81987e-19
NUF2	2.04694	3.85786	1.0711e-20	5.14329e-19
RNFT2	2.12741	3.15665	1.13226e-20	5.41802e-19
HSPD1P6	1.87195	-1.22305	1.24128e-20	5.91909e-19
MMS22L	1.37247	4.14166	1.28917e-20	6.13322e-19
RCC2	1.25007	7.44109	1.71579e-20	8.03303e-19
GINS1	1.88022	4.284	1.72091e-20	8.04784e-19
MTFR2	1.98319	2.69424	2.29547e-20	1.06024e-18
LINC01050	5.85784	-2.41175	2.46454e-20	1.13452e-18
SGO1	1.91034	3.36715	2.54523e-20	1.17035e-18
TIMELESS	1.50175	5.34549	2.70796e-20	1.23827e-18
CEP55	1.95794	5.07534	2.73721e-20	1.25025e-18
AC012531.25	4.34741	-0.506933	3.1263e-20	1.41232e-18
CHEK1	1.49135	4.40989	3.27533e-20	1.47641e-18
BUB1B	1.93951	4.61054	3.33543e-20	1.50186e-18
CENPE	1.97449	4.78286	3.64599e-20	1.63632e-18
STRIP2	2.59046	3.18505	3.69517e-20	1.65659e-18
FANCD2	1.59766	4.31577	3.75574e-20	1.68009e-18
PRC1	1.72833	5.59634	3.78223e-20	1.69011e-18
CFAP157	1.44721	1.69221	4.37474e-20	1.94014e-18
HOXC-AS3	6.52571	-0.152881	5.05764e-20	2.22148e-18
MEST	2.12903	5.72753	5.22908e-20	2.28703e-18
TMEM26	1.83962	1.1907	5.38237e-20	2.34164e-18
WDR62	1.9759	4.13342	5.74823e-20	2.48768e-18
TEAD4	1.53412	4.61235	6.74482e-20	2.9007e-18
ARHGAP11B	1.65767	3.28273	6.85503e-20	2.94502e-18
PRIM2	1.06372	3.85964	8.28473e-20	3.53345e-18
PABPC1L	2.50949	4.40228	8.5642e-20	3.63383e-18
FANCB	1.80496	1.16655	8.79717e-20	3.72501e-18
RP4-594A5.1	4.77701	-1.26684	1.07037e-19	4.50913e-18
FAP	2.88454	3.83215	1.18742e-19	4.97677e-18
ADAMTS14	2.52913	3.62368	1.25664e-19	5.24554e-18
KIF4A	1.94675	4.55717	1.28263e-19	5.34322e-18
KIF15	1.8426	3.80101	1.29106e-19	5.3729e-18
ASPM	2.03388	5.30559	1.31616e-19	5.46396e-18
TOP2A	2.49045	7.62448	1.33725e-19	5.53158e-18
AC007750.5	2.93023	-1.72621	1.36007e-19	5.62036e-18
ORC6	1.83981	3.17291	1.41792e-19	5.82506e-18
CDC7	1.67337	3.3971	1.51692e-19	6.18783e-18
DBF4	1.53585	4.45923	1.61595e-19	6.56581e-18
HOXC8	3.82538	1.34899	1.85506e-19	7.5077e-18
TROAP	1.98713	4.52581	2.29753e-19	9.19012e-18
PPAT	1.39993	4.26334	2.68037e-19	1.06903e-17
KIF2C	1.78557	4.88582	2.69799e-19	1.07502e-17
AC004988.1	3.00122	-1.73894	2.72561e-19	1.08498e-17
FOXS1	2.58643	2.30808	2.9355e-19	1.15735e-17
OLR1	3.07351	3.11801	3.27992e-19	1.28943e-17
LINC01614	4.7142	-0.149266	3.56882e-19	1.399e-17
FAM91A1	1.18373	6.49847	3.90754e-19	1.53033e-17
RIPK2	1.30281	4.86817	4.99342e-19	1.93718e-17
RUNX1	1.38714	6.85838	5.6968e-19	2.1997e-17
WDHD1	1.44537	3.87005	6.00194e-19	2.30887e-17
OSBPL3	1.3275	5.80281	6.37101e-19	2.44628e-17
DMBX1	4.74217	0.767076	6.52502e-19	2.50308e-17
KIF20B	1.34036	4.99212	6.8589e-19	2.6214e-17
NEK2	2.06988	4.37364	7.34948e-19	2.79592e-17
NUDCD1	1.28616	4.57914	7.56319e-19	2.86927e-17
E2F1	1.76536	4.58425	7.75114e-19	2.93788e-17
SKA3	1.96695	4.28968	7.7873e-19	2.94887e-17
PIGW	1.19897	3.26407	8.36076e-19	3.16021e-17
LINC01296	3.63077	0.540782	8.91636e-19	3.35177e-17
PRR11	1.54177	4.9168	9.17144e-19	3.44451e-17
SOX4	1.72974	7.51344	1.0111e-18	3.7836e-17
TREM2	2.79021	3.15751	1.08551e-18	4.05101e-17
RAD54B	1.5626	2.05388	1.20552e-18	4.47454e-17
FAM72B	2.01529	0.966746	1.26455e-18	4.68519e-17
C5orf34	1.68514	2.05277	1.30522e-18	4.8272e-17
DCSTAMP	3.63831	-0.522126	1.4731e-18	5.41891e-17
UHRF1	1.90362	4.56922	1.49218e-18	5.47931e-17
HJURP	1.95706	4.20994	1.5714e-18	5.75482e-17
SGO2	1.56181	3.67862	1.65161e-18	6.03248e-17
FANCA	1.66932	4.65417	1.69828e-18	6.1865e-17
SNX10	1.79244	4.45885	1.75755e-18	6.38546e-17
RAD51	1.49842	3.41291	1.94223e-18	7.007e-17
ARHGAP8	1.8712	2.01903	2.05196e-18	7.36653e-17
NDC1	1.29676	5.76549	2.05262e-18	7.36653e-17
DLEU7-AS1	2.5825	-1.71569	2.08017e-18	7.45242e-17
NOP2	1.15223	5.61489	2.12601e-18	7.5837e-17
OTX1	2.21639	2.93381	2.24401e-18	7.98388e-17
DCLK3	2.24634	-0.309718	2.36133e-18	8.38678e-17
SPAG5	1.72383	5.10249	2.37527e-18	8.42179e-17
MKI67	1.89016	7.80889	2.64891e-18	9.32779e-17
CELSR3	2.54658	4.55369	2.6584e-18	9.35321e-17
BLM	1.7875	3.80107	2.80246e-18	9.80979e-17
TNFRSF10B	1.3608	6.11822	2.93923e-18	1.02624e-16
RP11-417L19.6	1.83001	-0.908041	2.96848e-18	1.03295e-16
NPSR1-AS1	5.05224	-0.316733	3.08579e-18	1.07196e-16
RP11-547D24.1	3.46796	-1.67181	3.13276e-18	1.08736e-16
MCM8	1.35489	4.82126	3.14163e-18	1.0886e-16
MAD2L1	1.76429	4.93456	3.43381e-18	1.18785e-16
AC108463.1	2.23384	-2.66284	3.59242e-18	1.2334e-16
DDIAS	1.85657	3.31035	3.87182e-18	1.32491e-16
RBL1	1.25128	4.35875	3.91307e-18	1.3368e-16
RAD54L	1.76288	3.08935	4.53904e-18	1.53916e-16
MELK	1.87626	4.66224	4.84946e-18	1.63903e-16
CDK1	1.81866	5.5132	5.17257e-18	1.73684e-16
PNPT1	1.0232	5.11709	5.1818e-18	1.73852e-16
PUS7	1.51688	4.64767	5.19862e-18	1.74274e-16
SDS	2.51675	3.6528	5.33017e-18	1.78394e-16
GTPBP4	1.03917	5.76245	5.49651e-18	1.83217e-16
MB21D1	1.45805	4.05835	5.50506e-18	1.83354e-16
URB2	1.22117	4.37891	5.53409e-18	1.84172e-16
BRCA2	1.75722	4.34372	5.77568e-18	1.91902e-16
HOXC-AS1	3.53952	-0.932421	5.80936e-18	1.92865e-16
KIF11	1.54613	5.49832	6.05451e-18	2.00681e-16
SPDL1	1.18134	3.92793	6.31422e-18	2.08785e-16
AGRN	1.62501	8.50694	7.11261e-18	2.33126e-16
RPSAP52	3.22787	-1.0232	7.32519e-18	2.39903e-16
ZNF367	1.47167	3.9006	7.35687e-18	2.40749e-16
NCAPG2	1.4317	4.9627	7.86426e-18	2.55728e-16
BRIP1	1.6259	3.39331	8.42455e-18	2.72755e-16
CDCA2	2.04146	3.80157	8.4276e-18	2.72755e-16
CST4	6.30314	0.3097	9.29066e-18	2.98881e-16
ETV4	2.64561	5.47516	9.86331e-18	3.15994e-16
GINS4	1.67056	2.96591	1.05732e-17	3.37528e-16
HMGB3	1.68162	5.43781	1.05916e-17	3.37752e-16
LINC01234	6.52653	1.96712	1.07811e-17	3.42996e-16
CDCA5	1.83614	4.67506	1.19331e-17	3.78189e-16
AUNIP	1.74012	2.04281	1.20391e-17	3.81252e-16
KPNA2	1.40333	6.94619	1.21509e-17	3.84203e-16
LRP8	2.27411	4.3132	1.25622e-17	3.96903e-16
LIF	2.29595	4.70444	1.33897e-17	4.21433e-16
PLK4	1.54019	3.76557	1.36724e-17	4.29673e-16
GAD1	4.22517	2.32292	1.42344e-17	4.4678e-16
CKAP2L	1.70826	3.87085	1.52826e-17	4.77365e-16
CHRNA1	2.8824	0.146383	1.56204e-17	4.86809e-16
DDX21	1.0885	7.23035	1.69545e-17	5.26395e-16
FIRRE	3.34359	0.0141564	1.7325e-17	5.37089e-16
HOXA11	4.8384	2.08847	1.77666e-17	5.49538e-16
BRCA1	1.38158	4.73896	1.8406e-17	5.68461e-16
UBE2T	1.65072	4.38889	1.95967e-17	6.03877e-16
CEMIP	3.75242	6.22593	2.04599e-17	6.27659e-16
GTSE1	1.81432	4.26708	2.12266e-17	6.50212e-16
CTD-2574D22.4	1.12842	1.56323	2.52188e-17	7.66236e-16
STRA6	4.50152	3.97507	2.55924e-17	7.76441e-16
MSH5	1.89217	2.56716	2.61298e-17	7.92162e-16
FEZF1-AS1	4.61558	2.40061	2.61571e-17	7.92405e-16
HSPD1	1.29999	8.39929	2.77132e-17	8.36472e-16
SERPINH1	1.36077	7.65809	2.83353e-17	8.53997e-16
E2F7	2.09933	3.38897	2.95169e-17	8.87014e-16
ZNF670-ZNF695	1.99558	-1.00749	3.30159e-17	9.87123e-16
POLQ	1.92736	3.83483	3.30765e-17	9.88217e-16
FOXM1	1.88961	6.16899	3.69437e-17	1.09898e-15
TMEM206	1.03602	3.01384	3.8731e-17	1.14882e-15
AC104654.2	3.57266	-1.52385	4.01613e-17	1.18868e-15
RP11-199F11.2	1.64434	0.0495533	4.10431e-17	1.21391e-15
ZNF469	2.41638	4.29373	4.1338e-17	1.22175e-15
MCM2	1.52769	5.97323	4.14148e-17	1.22315e-15
ATP13A3	1.10691	7.25295	4.15144e-17	1.22521e-15
CKAP2	1.5177	5.57799	4.32156e-17	1.27087e-15
HTRA4	2.88849	-0.372816	4.44047e-17	1.3049e-15
MAPK15	2.80755	2.39263	4.54618e-17	1.33406e-15
DLGAP1-AS2	2.16712	2.43182	4.76578e-17	1.39751e-15
FAM72D	2.20942	0.202106	4.8825e-17	1.43072e-15
KCNMB2-AS1	4.89133	0.38171	5.01143e-17	1.46537e-15
MELTF	2.89975	5.33832	5.1999e-17	1.51725e-15
BNIP3P11	2.09507	-1.01536	5.24248e-17	1.52859e-15
DCAF13	1.26239	5.61429	5.27234e-17	1.53513e-15
RP1-102K2.8	2.27593	-0.583942	5.27681e-17	1.53534e-15
CTD-2510F5.4	1.6024	1.38335	5.66315e-17	1.64311e-15
RP5-1120P11.1	3.55224	1.4107	6.52636e-17	1.88296e-15
C2orf61	3.12572	-0.156663	6.7129e-17	1.93407e-15
RP11-62I21.1	3.39341	-1.28602	7.05121e-17	2.02587e-15
HMMR	1.82354	4.52261	7.98635e-17	2.28498e-15
BAAT	6.35006	2.68361	8.40194e-17	2.40055e-15
TGIF1	1.01452	6.18777	8.58439e-17	2.44759e-15
TARBP1	1.13889	5.25842	8.93701e-17	2.54109e-15
FAM72C	2.62007	-0.414252	9.22299e-17	2.61699e-15
RFC4	1.14869	4.1546	9.89589e-17	2.80213e-15
DNMT1	1.12045	6.56504	9.98327e-17	2.82494e-15
DUXAP9	3.19571	-0.259292	1.02477e-16	2.89579e-15
CAD	1.14285	6.46348	1.11698e-16	3.13913e-15
HEATR1	1.15853	5.87173	1.12249e-16	3.15245e-15
MASTL	1.09867	4.1529	1.18524e-16	3.31513e-15
HMGA2	4.10313	4.29709	1.28879e-16	3.58095e-15
KIF20A	1.75466	4.71464	1.32663e-16	3.6806e-15
TESMIN	2.02583	2.99409	1.43107e-16	3.96503e-15
FEZF1	5.0433	1.56158	1.57479e-16	4.35154e-15
TOPBP1	1.03999	5.77857	1.75654e-16	4.8182e-15
RP11-366L20.2	2.98178	0.747302	1.7827e-16	4.88671e-15
RP11-54A9.1	2.77314	-2.26889	1.78564e-16	4.89152e-15
EZH2	1.42725	4.63227	1.86174e-16	5.07971e-15
TWNK	1.21105	3.9135	1.89474e-16	5.16293e-15
DPY19L1	1.29788	5.71997	2.00103e-16	5.44534e-15
GUCY1B2	3.303	0.150367	2.10989e-16	5.734e-15
TIGD1	1.34723	2.1909	2.32826e-16	6.30252e-15
GDF15	2.64691	6.34663	2.33417e-16	6.31035e-15
HOXA10	3.5769	3.77273	2.39483e-16	6.46998e-15
PARP14	1.28885	7.04734	2.46196e-16	6.63827e-15
ERCC6L	1.70852	2.71257	2.50626e-16	6.75329e-15
SNORD12B	2.06368	-1.69175	2.75127e-16	7.39415e-15
RP11-863P13.3	3.08032	-1.30153	2.75985e-16	7.41237e-15
COL5A2	1.91477	7.69802	2.81936e-16	7.56235e-15
BLACAT1	2.97589	2.16896	2.86129e-16	7.66982e-15
QSOX2	1.19789	4.81597	2.92166e-16	7.82654e-15
DLGAP5	1.73507	4.45904	2.96099e-16	7.92162e-15
TNFSF11	2.42822	1.32387	3.0099e-16	8.04722e-15
RBM12B-AS1	1.34342	-0.442529	3.27299e-16	8.69422e-15
TTYH3	1.5925	7.84229	3.37137e-16	8.94976e-15
ZNF195	1.08674	4.64867	4.4785e-16	1.17003e-14
C16orf59	1.6944	2.36631	4.95621e-16	1.28993e-14
MYBL2	2.09481	6.56625	5.00199e-16	1.30102e-14
SOX9	1.62638	7.89118	5.03434e-16	1.30861e-14
P4HA3	2.13387	1.79229	5.2281e-16	1.3547e-14
TTK	1.839	4.27007	5.26287e-16	1.36285e-14
POLE2	1.30662	2.97908	5.30941e-16	1.37404e-14
RP11-142E9.1	1.69944	0.99309	5.4009e-16	1.39597e-14
TONSL	1.50208	5.4077	5.428e-16	1.40209e-14
ALPP	7.05019	2.48221	5.43145e-16	1.4021e-14
PKMYT1	1.89872	4.59707	5.56207e-16	1.43492e-14
CCNF	1.47031	4.7331	5.62145e-16	1.44934e-14
CTC-523E23.3	1.19025	1.16835	5.63195e-16	1.45113e-14
RP11-112J3.16	1.73289	-0.600558	6.1001e-16	1.5698e-14
ATR	1.07461	5.11799	6.67727e-16	1.71191e-14
F2R	1.49678	6.27326	6.71772e-16	1.72121e-14
LL22NC03-N64E9.1	5.47508	-2.95769	7.4286e-16	1.89041e-14
DNMT3B	2.34912	3.26828	7.51321e-16	1.90959e-14
PLEKHG4	2.25735	4.59652	7.7018e-16	1.95511e-14
RFWD3	1.01679	5.4909	7.98528e-16	2.02209e-14
STK31	3.47556	2.57405	8.47513e-16	2.14087e-14
NEB	4.13373	4.66702	8.72045e-16	2.1961e-14
PIWIL1	6.21101	2.41845	8.83164e-16	2.22139e-14
RP11-874J12.4	4.502	-1.37437	8.92307e-16	2.24302e-14
POP1	1.2247	3.33315	9.02877e-16	2.2682e-14
LINC01235	2.77433	0.954767	9.19685e-16	2.30761e-14
RP11-803D5.4	2.7273	-1.18889	1.01153e-15	2.52576e-14
SHCBP1	1.47312	3.47911	1.01668e-15	2.53555e-14
FAR2P1	6.35726	1.72976	1.05339e-15	2.62392e-14
RP11-803D5.1	2.35531	-0.275663	1.11982e-15	2.77596e-14
MSH2	1.07823	4.90476	1.16222e-15	2.87588e-14
MTHFD2	1.22945	6.05866	1.25424e-15	3.0943e-14
UBE2C	2.04547	6.07179	1.32914e-15	3.27319e-14
SULF1	2.45033	7.77209	1.3329e-15	3.28048e-14
NCAPG	1.72011	4.43298	1.36657e-15	3.35534e-14
DEPDC1B	1.76946	3.9993	1.42316e-15	3.49013e-14
PRAME	6.28867	3.53223	1.43333e-15	3.51299e-14
AURKA	1.82354	5.29387	1.49172e-15	3.64498e-14
CENPK	1.45326	3.23964	1.50661e-15	3.6751e-14
SKA1	1.73962	3.2553	1.51814e-15	3.70104e-14
AC015849.16	2.48328	-0.0290464	1.54981e-15	3.77599e-14
RHPN1	1.75972	4.0725	1.59343e-15	3.87768e-14
MCM4	1.42195	6.81054	1.62504e-15	3.95227e-14
LAMC2	2.45933	7.68071	1.64305e-15	3.99371e-14
CYP27B1	2.10512	2.0688	1.65381e-15	4.01751e-14
RP5-907D15.4	4.49891	-1.76433	1.93115e-15	4.66373e-14
NCAPH	1.65475	4.30842	1.96681e-15	4.74153e-14
SPP1	4.09484	7.52678	2.00389e-15	4.82245e-14
SUV39H2	1.02843	3.667	2.02419e-15	4.86562e-14
CHTF18	1.40435	4.21068	2.08736e-15	5.01161e-14
ANKRD10-IT1	1.48301	2.53481	2.08954e-15	5.01392e-14
GRIN2D	2.56337	5.60272	2.09482e-15	5.02367e-14
DLEU2	1.52043	2.81868	2.09929e-15	5.02853e-14
CYP4A22-AS1	2.40051	-1.49156	2.21925e-15	5.29432e-14
PUS1	1.01304	4.45418	2.27317e-15	5.41669e-14
PARPBP	1.4106	3.61825	2.30652e-15	5.48665e-14
ZNF761	1.29196	4.31503	2.31149e-15	5.4953e-14
MIR3189	3.69074	-2.1208	2.33269e-15	5.53929e-14
AC093616.4	1.53315	-0.269467	2.4814e-15	5.88904e-14
MYO1B	1.25568	6.24446	3.12387e-15	7.33772e-14
CDC45	1.67459	3.72584	3.18921e-15	7.47694e-14
CILP2	3.67187	2.34723	3.19041e-15	7.47694e-14
C2orf27A	1.28285	1.41401	3.25937e-15	7.62556e-14
CSE1L	1.10737	7.19954	3.26993e-15	7.64593e-14
FOXD2	2.01685	3.12836	3.43233e-15	8.00577e-14
RP11-120K18.2	3.40866	-2.55623	3.51088e-15	8.18146e-14
AL589743.1	3.48329	0.00443279	3.66418e-15	8.50981e-14
NUP107	1.1697	5.27195	3.67179e-15	8.52268e-14
KLF2P1	6.7709	-0.843806	3.8808e-15	8.99262e-14
ATP5G1P4	2.27931	-1.12893	4.30538e-15	9.9485e-14
ZGRF1	1.24352	2.67662	4.47696e-15	1.03218e-13
CCDC14	1.10825	5.10247	4.63229e-15	1.0668e-13
NCAPD3	1.16339	5.51682	4.66387e-15	1.07287e-13
DLEU1-AS1	3.65755	-3.21286	4.75504e-15	1.09262e-13
RPLP0P2	1.96775	2.23007	4.84037e-15	1.11099e-13
PODXL	1.28241	6.71675	4.84497e-15	1.11143e-13
C4BPA	4.93397	2.85832	4.99304e-15	1.14349e-13
SNORA71C	2.04953	-1.64019	5.10673e-15	1.16823e-13
GSG2	1.60748	2.75463	5.1645e-15	1.18078e-13
DHX34	1.02493	5.22506	5.24604e-15	1.1981e-13
PLAU	2.04151	6.15398	5.26462e-15	1.20167e-13
RP5-1099D15.1	1.36011	-1.10301	5.29331e-15	1.20755e-13
SLX4IP	1.05433	3.91944	5.57828e-15	1.26975e-13
RP11-598F7.6	2.00937	-0.89061	5.66705e-15	1.28925e-13
LACTB2-AS1	1.83559	0.252795	5.80857e-15	1.31853e-13
DDX12P	1.52541	1.79928	6.1043e-15	1.38034e-13
SMC2	1.15018	5.4916	6.24782e-15	1.40969e-13
RP5-884M6.1	3.98103	1.18787	6.41494e-15	1.44424e-13
KAT2A	1.00179	5.80308	6.6589e-15	1.49589e-13
OACYLP	2.44387	-1.49336	6.66568e-15	1.4966e-13
FNDC1	3.30009	6.12233	6.94985e-15	1.5587e-13
SASS6	1.05209	3.38936	7.06348e-15	1.58247e-13
ANGPT2	1.83616	4.01558	7.19251e-15	1.60875e-13
GRM8	2.67422	0.0253318	7.34948e-15	1.64118e-13
RP11-381E24.1	1.67818	-1.21309	7.46364e-15	1.66493e-13
IL17RB	1.87744	4.58216	7.51795e-15	1.67517e-13
RP5-1061H20.4	1.49776	-0.338722	8.10669e-15	1.80149e-13
NUSAP1	1.42169	5.6081	8.78858e-15	1.94672e-13
DNAJC2	1.04849	5.14511	8.93155e-15	1.97414e-13
GAPDHP62	2.06204	-2.22601	9.41525e-15	2.0766e-13
CCNB2	1.44381	5.07343	1.0167e-14	2.23761e-13
APLN	2.78439	3.30257	1.03454e-14	2.27443e-13
TYMS	1.41946	5.17009	1.07778e-14	2.36572e-13
BMP8A	1.88668	1.89291	1.10844e-14	2.42525e-13
GEN1	1.17068	4.32321	1.15854e-14	2.52816e-13
ARHGAP39	1.44091	4.4632	1.19239e-14	2.59928e-13
C17orf53	1.38495	2.7459	1.22342e-14	2.6627e-13
DSN1	1.06287	4.43126	1.22613e-14	2.6672e-13
FIGNL1	1.1288	4.07315	1.28653e-14	2.7971e-13
LINC00858	4.30006	0.0194155	1.4538e-14	3.14088e-13
FCGR1A	2.14378	2.00869	1.46312e-14	3.15935e-13
BIRC7	4.23994	0.465252	1.50784e-14	3.25081e-13
RNF144A-AS1	2.23709	-0.120975	1.63568e-14	3.5154e-13
MEX3A	2.50391	3.43331	1.75153e-14	3.75902e-13
RP11-254F7.1	6.14635	-2.78985	1.99368e-14	4.25815e-13
ORC1	1.61915	3.3725	2.0387e-14	4.35205e-13
CLEC5A	2.54045	1.73443	2.06044e-14	4.39618e-13
HSP90AA1	1.00215	10.0672	2.07172e-14	4.4173e-13
RP11-85I17.2	2.14454	-1.60077	2.12267e-14	4.52193e-13
RDH8	6.29161	-0.125271	2.16463e-14	4.60233e-13
ZNF485	1.06825	1.82997	2.17872e-14	4.62697e-13
KIF24	1.39557	3.47185	2.18616e-14	4.63323e-13
TRMT6	1.0588	4.45387	2.20311e-14	4.66434e-13
ANKRD61	1.39511	-0.604905	2.30459e-14	4.86918e-13
PKD2L1	2.36801	-0.778917	2.45897e-14	5.17414e-13
COL6A4P1	2.49923	-1.65355	2.63991e-14	5.53789e-13
FRMD5	2.00773	2.99235	2.83413e-14	5.93023e-13
ARHGEF38	1.92429	3.42278	2.83577e-14	5.93064e-13
RAET1K	2.7006	-1.41404	2.85296e-14	5.96055e-13
NOP56	1.03916	6.94315	2.86016e-14	5.96953e-13
RP4-724E16.2	1.64174	0.624398	2.8766e-14	6.00081e-13
BMP1	1.14708	5.59096	3.03739e-14	6.31703e-13
GAPLINC	2.16552	-0.65679	3.23037e-14	6.70485e-13
HOXA10-AS	4.09933	-0.0465333	3.35777e-14	6.95176e-13
RP11-10J21.4	2.26807	-2.59424	3.39682e-14	7.02908e-13
MTCO3P43	2.30047	-2.09797	3.59995e-14	7.43449e-13
PRKDC	1.1091	8.08213	3.64308e-14	7.51601e-13
CSF2	4.40291	-0.282384	4.1973e-14	8.62487e-13
PAICS	1.09531	6.97306	4.34979e-14	8.92043e-13
MTND4P26	2.09491	-1.60451	4.47433e-14	9.15305e-13
CENPN	1.15003	4.0999	4.70374e-14	9.6128e-13
TRPM2	1.59552	4.07166	4.92862e-14	1.00624e-12
RTEL1-TNFRSF6B	1.61429	2.58448	4.97124e-14	1.01394e-12
RP11-322D14.1	2.22244	-2.11389	5.06838e-14	1.03324e-12
KNL1	1.52947	4.80244	5.17519e-14	1.05345e-12
MMP3	4.77786	5.1464	5.71785e-14	1.1599e-12
CCR8	2.39622	-0.559124	5.87118e-14	1.18808e-12
CTD-3216D2.5	1.9123	-1.98946	5.91901e-14	1.19658e-12
CENPA	1.68543	3.15531	5.92732e-14	1.19767e-12
SNORA71B	1.56875	-1.1385	6.05554e-14	1.22238e-12
XPO5	1.20933	6.21385	6.07449e-14	1.22454e-12
ULBP1	3.29626	0.181219	6.07913e-14	1.22474e-12
BOP1	1.22111	6.1638	6.28192e-14	1.26436e-12
KNSTRN	1.14747	4.18484	6.40584e-14	1.28742e-12
TRPM2-AS	3.12731	1.94232	6.41406e-14	1.28844e-12
C6orf223	3.65251	3.71246	6.44163e-14	1.29335e-12
CDC6	2.74155	5.54515	6.59198e-14	1.3216e-12
CDC25B	1.48751	6.92373	6.63198e-14	1.32898e-12
RP11-89K21.1	4.69794	1.84078	6.70163e-14	1.34163e-12
RP5-908M14.10	2.03046	0.734668	6.77125e-14	1.35491e-12
PROSER1	1.02804	6.51889	6.92617e-14	1.38322e-12
COL3A1	2.0702	11.0089	7.6948e-14	1.53152e-12
CCDC138	1.12167	2.70538	7.76157e-14	1.54407e-12
RP11-742B18.1	5.00542	-1.86849	7.99173e-14	1.58603e-12
IPO4	1.04658	2.21385	8.52575e-14	1.68957e-12
FGF19	7.78887	2.05825	8.72122e-14	1.72664e-12
FMNL2	1.0591	5.55644	8.78948e-14	1.73932e-12
PLA2G7	2.11958	3.81384	8.90581e-14	1.76149e-12
KIAA0196-AS1	1.79678	-2.22961	8.95891e-14	1.77115e-12
SLC5A6	1.27316	5.75212	9.33247e-14	1.84323e-12
LRRC37A9P	2.30656	-0.625337	9.77843e-14	1.92301e-12
CD3EAP	1.24264	2.55966	9.86706e-14	1.93736e-12
DEPDC1	1.66158	4.19845	9.87019e-14	1.93736e-12
THBS2	2.49977	7.31512	1.03264e-13	2.02114e-12
BRIX1	1.08842	5.08369	1.05944e-13	2.07161e-12
RP11-277B15.3	1.61795	-1.24795	1.08634e-13	2.1222e-12
ITGAX	1.70849	4.62666	1.15141e-13	2.23977e-12
RP11-424C20.2	1.7764	0.00495183	1.15803e-13	2.25157e-12
FAM60A	1.21966	6.14875	1.16204e-13	2.25831e-12
PLOD3	1.29081	7.11154	1.17147e-13	2.27448e-12
PLK1	1.54455	5.91171	1.20402e-13	2.33329e-12
CIT	1.15305	4.97496	1.25699e-13	2.43365e-12
SAPCD2	1.82572	5.64175	1.30301e-13	2.518e-12
CCT6A	1.00255	7.48228	1.39375e-13	2.6833e-12
AC093724.2	1.06671	1.06966	1.4396e-13	2.76768e-12
AP006285.2	2.16153	-0.375326	1.47171e-13	2.82283e-12
NT5DC4	2.7155	-0.518705	1.4753e-13	2.82709e-12
CORIN	2.26972	1.75068	1.49853e-13	2.86495e-12
FCGR3A	2.22307	5.47703	1.52638e-13	2.91278e-12
TICRR	1.62763	4.12745	1.60899e-13	3.06473e-12
RP11-480A16.1	1.49985	0.796856	1.65356e-13	3.14092e-12
AP000695.6	2.14831	-0.757108	1.73168e-13	3.27723e-12
MSR1	1.96764	4.65904	1.74263e-13	3.29643e-12
CDCA8	1.4243	4.89216	1.7623e-13	3.33212e-12
TMC7	1.67804	4.08383	1.77212e-13	3.34761e-12
MCM3	1.03676	6.84119	1.84968e-13	3.47977e-12
AC074117.10	1.0602	2.69972	1.85119e-13	3.48101e-12
TOMM34	1.1276	5.82877	1.89929e-13	3.56658e-12
AC073283.7	2.29554	-1.21442	1.90339e-13	3.57102e-12
ZNF239	1.32273	2.68183	1.95753e-13	3.66591e-12
TRIM31-AS1	2.10091	0.101195	2.06328e-13	3.85345e-12
ZWINT	1.38586	5.22721	2.07336e-13	3.87051e-12
RP11-192H23.7	1.59328	-2.00167	2.0834e-13	3.8875e-12
DCBLD1	1.01052	4.60611	2.12268e-13	3.95364e-12
CTA-228A9.3	1.63937	0.884011	2.13409e-13	3.96951e-12
SPDYC	4.41655	0.380149	2.17248e-13	4.03909e-12
AC073333.8	1.47667	-1.37498	2.18828e-13	4.06664e-12
C7orf69	3.79794	-3.37052	2.19759e-13	4.08024e-12
MFAP2	2.12786	4.4483	2.33547e-13	4.33234e-12
BMS1P22	4.2327	-2.7097	2.36835e-13	4.38862e-12
IGF2BP1	6.19328	3.76359	2.41906e-13	4.47532e-12
LINC01272	1.86268	2.33565	2.45601e-13	4.53959e-12
PRR7-AS1	1.69387	-0.00580741	2.54849e-13	4.69579e-12
PBK	1.85827	4.47789	2.74457e-13	5.03905e-12
RP11-968A15.2	1.83304	-0.872823	2.75881e-13	5.06069e-12
ZHX1-C8orf76	1.23909	-0.525591	2.83437e-13	5.19697e-12
RP5-1074L1.4	1.51247	1.81187	2.89411e-13	5.29002e-12
NPM1P9	1.7313	-2.39223	2.92612e-13	5.34144e-12
SAPCD1	2.09229	-0.826316	2.93833e-13	5.36134e-12
FAM64A	1.57412	2.81348	2.98126e-13	5.43246e-12
DDX11	1.2114	4.79966	3.01134e-13	5.48485e-12
FEN1	1.10399	5.1322	3.15687e-13	5.7423e-12
CEP72	1.55002	3.32536	3.19668e-13	5.81215e-12
MMP13	4.14521	1.02522	3.42794e-13	6.20523e-12
CHAF1B	1.20797	3.69098	3.47604e-13	6.28401e-12
LA16c-431H6.7	1.48243	-0.65145	3.72464e-13	6.70988e-12
RP11-626H12.2	2.45293	-0.0662007	3.74271e-13	6.73361e-12
CHML	1.32506	4.41561	3.79136e-13	6.81518e-12
RP11-161M6.6	1.66835	-1.84354	3.80705e-13	6.84041e-12
NOX1	4.37041	3.44574	3.87862e-13	6.95384e-12
PCNA	1.19735	7.0844	3.93254e-13	7.04438e-12
IGF2BP3	3.18949	3.72477	4.25304e-13	7.59207e-12
RP11-576I22.2	1.94151	-1.32939	4.41296e-13	7.86052e-12
RP11-10J21.3	2.68304	-3.25088	4.42883e-13	7.88538e-12
MATN3	2.68121	2.66518	4.54454e-13	8.07396e-12
RP11-161I6.2	3.67122	-1.64142	4.75116e-13	8.41202e-12
RP11-332K15.1	4.44266	-3.16809	4.78413e-13	8.46676e-12
CHEK2	1.11746	3.4553	4.87383e-13	8.60701e-12
CBX2	2.42399	3.68181	5.24638e-13	9.23327e-12
DARS2	1.1366	5.54179	5.40868e-13	9.51079e-12
LINC00941	3.37218	1.45711	5.45011e-13	9.57545e-12
BTBD16	3.02349	1.10386	5.49793e-13	9.65535e-12
BORA	1.23231	3.20718	5.52258e-13	9.69452e-12
FAM81A	1.75734	3.12089	5.6923e-13	9.96697e-12
MMP10	3.54008	2.16809	5.9586e-13	1.04023e-11
ANP32E	1.00085	6.05235	6.03618e-13	1.05333e-11
RP5-1184F4.5	1.78665	-0.565884	6.05281e-13	1.05578e-11
AURKAPS1	2.29968	-3.31055	6.23284e-13	1.08672e-11
RP11-13P5.2	3.09486	-2.16996	6.40592e-13	1.11596e-11
PPM1H	1.60079	5.16532	6.41124e-13	1.11641e-11
RP11-346D19.1	4.71072	-1.98077	6.53597e-13	1.13669e-11
PVT1	1.8245	4.07561	7.0005e-13	1.21338e-11
CTD-2540F13.2	2.35506	0.493894	7.09861e-13	1.22987e-11
TRAIP	1.21534	2.42834	7.136e-13	1.23427e-11
MND1	1.46323	2.04049	7.20263e-13	1.24475e-11
RP11-426C22.4	1.87324	-0.938548	7.21212e-13	1.24535e-11
C3P1	5.15076	0.89282	7.24659e-13	1.25025e-11
RP11-298I3.3	1.44863	-1.17479	7.28077e-13	1.25562e-11
APOC1	2.52039	5.36021	7.4447e-13	1.28174e-11
AMH	3.07009	2.04422	7.63638e-13	1.31146e-11
RP11-496I2.5	2.52255	-1.58718	7.83295e-13	1.3441e-11
PRKCG	3.38716	2.33423	8.11194e-13	1.39081e-11
RPL26P29	2.39981	-3.0617	8.15746e-13	1.39745e-11
RP11-474L23.3	2.44701	-3.42414	8.17216e-13	1.39939e-11
C8orf31	2.86295	2.25928	8.18968e-13	1.40129e-11
KRT18P4	1.2903	-0.801577	8.19005e-13	1.40129e-11
RP11-564D11.3	2.36093	-0.0932774	8.38472e-13	1.4334e-11
CPXM1	2.16316	4.06162	8.46541e-13	1.4454e-11
PMEPA1	2.10359	7.59091	8.64244e-13	1.47318e-11
HIST1H3J	2.33859	-2.36137	8.6981e-13	1.48135e-11
LINC00624	1.51753	0.146881	8.70114e-13	1.48135e-11
AC011747.4	1.65706	1.13288	8.74269e-13	1.4872e-11
RHEBL1	1.49481	0.23641	8.99516e-13	1.52762e-11
RP11-2E11.6	1.65319	-2.03832	9.28019e-13	1.57388e-11
AC005534.8	2.24961	-2.35033	9.56094e-13	1.6197e-11
RP11-353N14.5	2.11962	1.08921	9.80652e-13	1.6594e-11
AC068580.7	4.50508	-1.26324	1.00238e-12	1.69393e-11
ERFE	2.30686	1.28632	1.01961e-12	1.72022e-11
RP11-417E7.2	4.03281	-1.78564	1.02586e-12	1.72865e-11
HOXC12	8.31937	2.4312	1.03013e-12	1.73513e-11
COL1A2	1.89325	10.8655	1.04405e-12	1.75786e-11
CHD7	1.03046	5.81137	1.05849e-12	1.78e-11
HOXA11-AS1_4	4.43924	-3.10483	1.06093e-12	1.78336e-11
RP11-511H23.2	1.48481	-0.712921	1.07324e-12	1.80292e-11
CCDC18	1.01039	2.59648	1.09152e-12	1.83105e-11
CXCL9	3.11716	6.70413	1.10071e-12	1.84571e-11
NUP155	1.02152	5.87158	1.12463e-12	1.8843e-11
RP11-485G7.6	2.3936	-2.26467	1.14757e-12	1.92195e-11
CXCL8	3.25498	6.62328	1.18273e-12	1.97761e-11
RP11-152N13.16	1.32048	0.608964	1.24059e-12	2.06766e-11
CTB-114C7.4	2.23986	-2.34191	1.27893e-12	2.12639e-11
LEMD1	2.99256	1.25485	1.30446e-12	2.16708e-11
LMNB2	1.08932	6.74489	1.30886e-12	2.17352e-11
PRR7	1.53617	3.88084	1.3137e-12	2.18068e-11
PTGES2-AS1	2.84442	-0.704712	1.33311e-12	2.21201e-11
SPC25	1.3716	3.14536	1.36523e-12	2.26257e-11
RP11-191L9.4	5.62921	-0.754846	1.37879e-12	2.2823e-11
CST2	3.38521	1.96876	1.3788e-12	2.2823e-11
HOXA11-AS1_5	4.55751	-2.55218	1.40101e-12	2.3143e-11
ADAMTS18	3.25674	0.700246	1.4015e-12	2.3143e-11
RP11-449P15.2	1.58325	2.78654	1.40817e-12	2.32438e-11
HNRNPA3P9	1.3361	-1.13644	1.42708e-12	2.35278e-11
SP8	5.33406	0.10388	1.44295e-12	2.37609e-11
CTD-2532K18.2	5.30984	-2.84559	1.50866e-12	2.48031e-11
CCNB1	1.38333	5.56727	1.5458e-12	2.53632e-11
HSPH1	1.25676	7.25594	1.58481e-12	2.59104e-11
RP11-190J1.3	4.33725	-1.36398	1.59496e-12	2.60556e-11
KIAA0101	1.48814	4.89728	1.60262e-12	2.61704e-11
LINC01615	2.44097	-1.29023	1.64918e-12	2.68987e-11
RP11-502N13.2	2.44192	-2.89574	1.66922e-12	2.72148e-11
RP11-84A19.4	1.75364	-1.62066	1.69969e-12	2.76897e-11
FOXE3	3.20752	-1.2976	1.71327e-12	2.78888e-11
RP11-259N19.1	1.58687	0.0820835	1.75069e-12	2.84417e-11
CDCA7	1.73756	6.00243	1.76706e-12	2.86965e-11
EVA1A	2.58849	2.08282	1.77637e-12	2.8825e-11
NCAPD2	1.01145	6.99079	1.86644e-12	3.0227e-11
ACTG1P3	1.17424	-0.585772	1.87666e-12	3.03447e-11
BYSL	1.09294	4.23169	1.87959e-12	3.03802e-11
AF127577.8	4.6735	-1.6391	1.90566e-12	3.07774e-11
CSAG1	6.76738	2.59758	2.0102e-12	3.23897e-11
GS1-120K12.4	5.02229	-3.08618	2.03496e-12	3.27757e-11
MAGEA12	9.0223	2.67485	2.08249e-12	3.34759e-11
CCL7	4.04704	-0.707175	2.09286e-12	3.36294e-11
SNHG4	1.33312	1.50553	2.14291e-12	3.44202e-11
KIF4B	1.94718	-2.64574	2.19838e-12	3.52151e-11
EPHB4	1.09914	6.91404	2.20932e-12	3.53765e-11
CCNE1	2.96335	4.64811	2.25524e-12	3.60558e-11
LINC01572	1.38392	-0.0957254	2.32672e-12	3.71698e-11
CFAP47	4.46898	-0.188956	2.36199e-12	3.7704e-11
FOXH1	3.50016	0.586653	2.42186e-12	3.86298e-11
MCM7	1.27573	7.00741	2.47901e-12	3.95107e-11
MMP8	4.65643	-0.582086	2.50144e-12	3.9822e-11
PAQR4	1.43208	4.81132	2.51917e-12	4.00114e-11
CTD-2318O12.1	2.31109	-1.94418	2.56718e-12	4.0727e-11
GAS2L3	1.26631	3.78818	2.74316e-12	4.33851e-11
TMEM201	1.01192	5.03167	2.80091e-12	4.42644e-11
CDC25A	1.4982	3.41107	2.90561e-12	4.57962e-11
SNRPD1	1.10563	6.03046	2.9481e-12	4.64481e-11
ALPPL2	6.5977	4.6214	3.08012e-12	4.8417e-11
AC073150.6	2.66318	-2.73687	3.21487e-12	5.04389e-11
NCAPD2P1	3.21678	-1.24786	3.23898e-12	5.07785e-11
STAT1	1.27848	8.37626	3.29696e-12	5.16089e-11
SNORD99	1.88872	-2.11983	3.30767e-12	5.17569e-11
RP11-817I4.1	1.215	0.464681	3.35206e-12	5.24175e-11
MC2R	3.91732	-3.12978	3.36492e-12	5.25728e-11
HELB	1.06695	4.10228	3.44991e-12	5.37988e-11
FGFR4	1.96162	6.25174	3.69766e-12	5.75098e-11
KIFC1	1.42671	4.80616	3.77258e-12	5.86088e-11
C14orf105	4.5789	1.69467	3.82644e-12	5.93784e-11
GDPD5	1.8315	4.44947	3.84614e-12	5.96615e-11
C18orf54	1.12286	2.40778	3.86332e-12	5.99055e-11
ACBD7	2.3287	0.498446	4.00356e-12	6.1917e-11
UAP1L1	1.35664	4.47694	4.029e-12	6.2287e-11
MET	2.15142	7.37335	4.20402e-12	6.4956e-11
MXRA5	1.7568	8.02921	4.2603e-12	6.57887e-11
RP11-351C21.2	1.62003	-1.8079	4.4725e-12	6.88849e-11
RAB3IP	1.32557	5.30736	4.52156e-12	6.95885e-11
RP11-1143G9.5	3.11201	2.78942	4.66349e-12	7.16657e-11
SNX25P1	1.65451	-0.951594	4.80801e-12	7.37491e-11
PIF1	1.19467	2.66714	4.90687e-12	7.51535e-11
KRT18P15	1.4761	-0.826677	4.94303e-12	7.56792e-11
PGGHG	1.77907	5.28852	4.96654e-12	7.6011e-11
PLXNA1	1.04989	6.73055	5.48061e-12	8.35991e-11
VPS9D1-AS1	1.81611	3.40833	5.57677e-12	8.50029e-11
XXbac-BPG252P9.9	1.23345	-1.61894	5.60793e-12	8.54463e-11
AC090505.5	3.37413	-3.19983	5.7237e-12	8.70492e-11
RP11-400N13.2	6.64131	0.793862	5.81401e-12	8.83249e-11
TMTC4	1.02125	4.87214	5.82307e-12	8.84118e-11
ZNF887P	1.48089	-0.929884	5.91544e-12	8.97005e-11
PRSS51	3.27468	0.27333	6.01153e-12	9.1057e-11
ZNF789	1.04946	3.53423	6.1944e-12	9.37236e-11
RACGAP1	1.05405	5.62762	6.54343e-12	9.87507e-11
TIMP1	1.47886	9.12925	6.63281e-12	1.00038e-10
WDR72	3.30941	4.68021	6.63359e-12	1.00038e-10
TACC3	1.21241	5.83979	6.72124e-12	1.01172e-10
IGF2BP2	1.56953	5.91894	6.97857e-12	1.0478e-10
RP11-867G2.5	4.08806	-2.62451	7.02442e-12	1.05392e-10
ACTBL2	4.25172	-0.108592	7.1709e-12	1.07511e-10
ZNF252P-AS1	1.46874	-0.592719	7.39848e-12	1.10802e-10
MC1R	1.23216	1.63912	7.64509e-12	1.14164e-10
CDH24	1.0737	3.51584	7.69072e-12	1.14803e-10
C2orf48	2.32157	-0.0568464	7.73721e-12	1.15456e-10
TNFRSF11B	3.00795	3.75383	7.99352e-12	1.19022e-10
DBF4P1	1.56576	-1.77947	8.45712e-12	1.25652e-10
SEMA5B	1.60322	1.61793	8.9816e-12	1.33252e-10
AC007405.8	4.65104	-2.96217	9.34368e-12	1.38475e-10
HAGHL	1.71851	2.80218	1.00467e-11	1.48253e-10
ATP2A1	1.50988	0.972831	1.0297e-11	1.51621e-10
TMEM63A	1.04988	7.22368	1.03858e-11	1.5282e-10
RP4-760C5.3	2.14104	-1.91072	1.05118e-11	1.54507e-10
LINC00922	4.00517	-2.18654	1.05453e-11	1.54946e-10
MIR3176	1.76413	-1.65037	1.07739e-11	1.58136e-10
CDC25C	1.42588	2.83993	1.08811e-11	1.59392e-10
LINC01146	3.07994	-0.337469	1.12334e-11	1.64352e-10
OLFML2B	1.8939	5.42403	1.1278e-11	1.64947e-10
HELLPAR	1.73974	2.34554	1.14447e-11	1.67324e-10
CCNA2	1.3843	5.34365	1.16519e-11	1.70173e-10
RCC1	1.13082	5.58571	1.1746e-11	1.71487e-10
LIG1	1.0398	5.14152	1.24075e-11	1.80632e-10
VCAN	1.68363	7.61656	1.25519e-11	1.8267e-10
TPM3P9	1.27132	2.90582	1.27183e-11	1.85026e-10
ATAD3B	1.07897	4.45183	1.30059e-11	1.89077e-10
TCAM1P	4.44777	-0.185815	1.30804e-11	1.90092e-10
WDR90	1.10543	5.18007	1.32673e-11	1.92672e-10
DIAPH3	1.32932	3.8809	1.33552e-11	1.93882e-10
HAVCR1	4.45321	1.21338	1.35616e-11	1.96738e-10
MAGEA3	8.57102	3.62105	1.38385e-11	2.00402e-10
CHSY3	1.33704	1.76616	1.42847e-11	2.06285e-10
CYP19A1	2.56475	-0.077018	1.46962e-11	2.11836e-10
GAL3ST2	3.45486	1.45819	1.47e-11	2.11836e-10
ACTL8	6.85585	2.40541	1.49482e-11	2.15188e-10
THY1	1.58311	6.8903	1.51213e-11	2.17452e-10
OR13Z2P	4.2442	-3.64113	1.52449e-11	2.18999e-10
IGFBP1	5.14107	1.20758	1.56533e-11	2.24787e-10
MTND5P28	1.81661	-1.65875	1.60014e-11	2.29147e-10
AC112229.1	2.42851	-0.460172	1.63308e-11	2.33621e-10
SLCO1A2	4.12959	-0.280834	1.64581e-11	2.3536e-10
SPATA3-AS1	2.4643	-1.07311	1.66577e-11	2.38133e-10
HMGB1P6	1.72387	2.34533	1.67212e-11	2.38874e-10
RP11-168F9.2	2.35953	-1.51862	1.69035e-11	2.41228e-10
CCDC162P	2.53481	1.00867	1.74233e-11	2.4813e-10
HAPLN3	1.63437	4.06881	1.7432e-11	2.48168e-10
SLC12A8	1.13418	4.43464	1.75244e-11	2.49139e-10
RP11-8P13.5	1.86054	-0.966073	1.8175e-11	2.58033e-10
FAM227A	1.47633	1.25422	1.82307e-11	2.58734e-10
CXCL1	2.66593	6.17465	1.8317e-11	2.59869e-10
LL22NC03-N14H11.1	3.01867	-1.99523	1.93309e-11	2.735e-10
AC114730.3	3.13193	-0.150411	1.93658e-11	2.739e-10
RP5-965G21.3	1.47306	0.794104	1.96955e-11	2.78085e-10
RP11-253E3.3	1.12469	2.34465	1.98367e-11	2.79983e-10
APELA	2.99176	-1.25927	1.98623e-11	2.80249e-10
RP11-429J17.5	2.6974	-2.42442	2.03075e-11	2.86334e-10
CLDN6	6.95072	3.67034	2.04566e-11	2.88337e-10
TOP1MT	1.03662	4.89576	2.06993e-11	2.91659e-10
COMP	4.08431	4.69782	2.09262e-11	2.94383e-10
DDX50P1	1.22454	-0.890259	2.09284e-11	2.94383e-10
MZT1	1.05056	4.7667	2.15146e-11	3.0201e-10
EMC3-AS1	1.01971	2.10008	2.17588e-11	3.05231e-10
CSAG3	6.87365	-0.046272	2.24026e-11	3.13621e-10
SPOCD1	1.70004	1.70373	2.30704e-11	3.22457e-10
UBE2SP1	1.45966	0.00774682	2.39259e-11	3.34152e-10
HMGB1P19	2.2891	-3.6787	2.41562e-11	3.37139e-10
RNU1-106P	1.91494	-1.89905	2.45913e-11	3.4259e-10
SGK494	1.13841	1.89022	2.45966e-11	3.4259e-10
LMNB1	1.24498	5.86538	2.47546e-11	3.44674e-10
AC097711.1	2.02391	-3.2117	2.48366e-11	3.45582e-10
STMN1	1.06634	6.88781	2.49064e-11	3.46202e-10
CMTM1	1.04329	0.860675	2.51466e-11	3.4907e-10
HSPD1P1	1.27894	0.48843	2.51821e-11	3.49445e-10
TUBB3	2.00832	0.997688	2.65341e-11	3.67093e-10
KRT18P25	1.71727	-1.59082	2.66011e-11	3.67896e-10
SLC5A2	1.60934	0.0847529	2.67776e-11	3.70089e-10
CTD-2529O21.1	2.25282	-1.84504	2.71222e-11	3.74475e-10
SFRP4	3.09172	6.4088	2.74275e-11	3.78437e-10
TSACC	1.3161	-0.298593	2.81096e-11	3.86812e-10
AC108676.1	2.64835	-0.0933759	2.84518e-11	3.91259e-10
PCAT1	1.87924	-0.846814	2.88875e-11	3.96854e-10
RP11-932O9.10	1.77232	-1.29747	2.89123e-11	3.97062e-10
NUP62CL	1.86153	1.7248	2.97282e-11	4.07318e-10
MTATP6P26	1.94045	-2.47581	2.9887e-11	4.0922e-10
HOXC13	5.3126	1.40175	3.12173e-11	4.25879e-10
COL22A1	2.8544	2.89758	3.26202e-11	4.43548e-10
IER5L	1.51626	5.28	3.27273e-11	4.4483e-10
LHX4	1.12942	0.81586	3.30594e-11	4.48928e-10
FBXO41	1.37016	4.15776	3.31968e-11	4.50645e-10
CDKN3	1.37236	3.97054	3.33809e-11	4.52996e-10
LIPG	1.82258	4.95576	3.46351e-11	4.69088e-10
SLC9A5	1.1402	0.806798	3.47234e-11	4.7013e-10
C19orf84	3.33578	-0.726006	3.55992e-11	4.80882e-10
CSTP2	3.7462	-3.38939	3.56755e-11	4.81617e-10
ILDR1	1.58516	3.42351	3.57323e-11	4.82205e-10
ELFN2	3.30628	1.15535	3.61896e-11	4.87736e-10
TRIB3	2.09993	4.96346	3.62549e-11	4.88457e-10
COX6B2	2.90144	0.917871	3.64994e-11	4.9127e-10
TNNI3	3.46937	0.622092	3.66142e-11	4.92331e-10
CXCL10	2.87884	5.37146	3.70184e-11	4.97443e-10
RAB15	1.46823	5.30713	3.70938e-11	4.98292e-10
PPP1R26-AS1	1.22787	0.959738	3.80543e-11	5.10198e-10
CXCL11	3.06507	4.12356	3.8227e-11	5.12346e-10
MAGEA6	8.74339	3.11241	3.93086e-11	5.25987e-10
TAS2R38	3.25941	-2.16259	4.01431e-11	5.36283e-10
LA16c-60H5.7	1.99795	-1.26511	4.03559e-11	5.38776e-10
AC012531.1	4.54118	-3.43818	4.0561e-11	5.41338e-10
HGH1	1.06371	5.50293	4.06091e-11	5.41805e-10
RP11-589N15.2	1.45162	0.411408	4.08419e-11	5.44559e-10
RP11-797A18.6	1.59447	-0.074189	4.2348e-11	5.62818e-10
PAICSP4	1.3455	-1.64321	4.40892e-11	5.84828e-10
CHST1	1.45625	2.73335	4.4288e-11	5.87086e-10
RP11-474P2.6	1.55003	-1.48313	4.43411e-11	5.87601e-10
FBXO43	1.75975	-0.805089	4.95843e-11	6.52883e-10
TMEM52B	1.67142	0.0956395	5.07e-11	6.66475e-10
RNF207	1.29303	3.91031	5.09367e-11	6.6898e-10
MCTS2P	1.27629	0.748402	5.11036e-11	6.70959e-10
SKP2	1.18433	5.08164	5.11815e-11	6.71767e-10
SMKR1	2.06533	0.337971	5.29425e-11	6.93555e-10
RP11-568K15.2	2.61449	-1.98771	5.33093e-11	6.97439e-10
RP11-1008C21.1	2.23971	-1.30628	5.33236e-11	6.97439e-10
CCT2	1.04813	7.09	5.35269e-11	6.99876e-10
GPRC5A	1.80687	9.18697	5.75983e-11	7.50016e-10
RDM1	1.64195	0.41943	5.77158e-11	7.51071e-10
RP5-963E22.6	1.96819	-1.97201	5.8315e-11	7.58629e-10
DNAH2	2.53599	2.22322	5.85245e-11	7.61114e-10
ADAT2	1.05893	3.33819	5.86578e-11	7.62607e-10
TDRD6	1.64973	1.41233	5.99783e-11	7.78301e-10
HENMT1	1.3544	3.40561	6.00118e-11	7.78491e-10
FAM111B	1.42792	4.01464	6.03342e-11	7.8218e-10
FCHO1	1.47586	4.06725	6.11132e-11	7.91716e-10
RP11-44K6.4	4.04316	-1.31495	6.11466e-11	7.91716e-10
RP11-394I13.2	2.0238	-0.947181	6.38899e-11	8.25161e-10
HPDL	1.89367	3.7927	6.47308e-11	8.34713e-10
GAPDHP39	1.56057	-2.24829	6.54066e-11	8.42637e-10
AC024937.6	1.5727	-0.680726	6.57362e-11	8.46619e-10
RP4-564F22.5	1.8672	-1.01152	6.61148e-11	8.51228e-10
LINC00299	1.79264	-1.01808	6.63704e-11	8.54252e-10
DDX11-AS1	1.39601	-0.414627	6.65732e-11	8.56595e-10
RP11-111M22.4	1.9259	-1.70006	6.71137e-11	8.6301e-10
C2orf15	1.11004	1.71023	6.71376e-11	8.63048e-10
KCNJ14	1.25392	1.31798	6.8168e-11	8.75474e-10
SPARC	1.43817	9.84006	6.82076e-11	8.7571e-10
RP11-10A14.9	3.13648	-2.72345	6.94352e-11	8.90916e-10
RP4-758J18.13	1.11161	0.85021	6.98114e-11	8.95464e-10
RP11-368J21.3	1.83952	-1.71423	6.99869e-11	8.97436e-10
UBD	2.66927	4.89314	7.0248e-11	8.99943e-10
MMP25-AS1	1.23877	2.90817	7.19857e-11	9.20773e-10
HSP90AB2P	1.1395	0.280001	7.33923e-11	9.37892e-10
MTND3P10	2.25217	-3.40385	7.43548e-11	9.49308e-10
OIP5	1.23548	2.18994	7.44617e-11	9.50379e-10
NEIL3	1.37544	1.75268	7.48056e-11	9.53881e-10
NPSR1	4.98148	2.78699	7.51204e-11	9.57599e-10
RP11-680H20.2	4.72789	-1.54998	7.61094e-11	9.69306e-10
RP11-831F12.3	1.9342	-2.93227	7.61773e-11	9.69572e-10
RP11-211C9.1	3.07781	-1.09583	7.6326e-11	9.71164e-10
RP4-583P15.15	1.32575	-1.01102	7.73477e-11	9.83557e-10
AC010976.2	1.18109	0.450378	7.76115e-11	9.86608e-10
HSP90AB3P	1.10216	2.38491	7.76504e-11	9.86797e-10
HSPE1	1.02727	6.67894	7.88682e-11	1.00073e-09
RP11-81H3.2	3.66022	-1.77892	7.91841e-11	1.00412e-09
MIR17HG	1.76517	0.712539	8.10959e-11	1.02773e-09
CT83	5.26422	1.82184	8.19938e-11	1.03815e-09
CKS2	1.30341	5.50993	8.29893e-11	1.04948e-09
PALM2-AKAP2	1.70579	-0.74074	8.37566e-11	1.05819e-09
HOXA11-AS	3.62814	1.67823	8.38792e-11	1.05909e-09
RP11-144L1.8	1.43857	-1.19549	8.69783e-11	1.09554e-09
SLC52A2	1.05197	6.20775	8.87021e-11	1.11623e-09
MYO7A	1.36555	3.81491	8.97376e-11	1.12616e-09
ABHD11	1.20519	5.68007	9.07461e-11	1.13812e-09
HOXA13	3.24456	4.48181	9.18911e-11	1.15178e-09
LBX2	1.58458	0.933318	9.21572e-11	1.15442e-09
CPSF1P1	2.79196	1.0147	9.60485e-11	1.20097e-09
RP1-118J21.25	1.91006	-2.01327	9.75167e-11	1.21637e-09
RP3-425C14.5	1.78957	-1.38062	9.86391e-11	1.23e-09
SCML1	1.28481	4.71174	1.02311e-10	1.27194e-09
LINC01389	1.71766	-0.60347	1.04773e-10	1.30098e-09
RP11-867G2.6	4.57531	-1.86802	1.0598e-10	1.31517e-09
P4HA1	1.08965	5.50671	1.06328e-10	1.31909e-09
RP11-115D19.1	4.5541	0.530201	1.06391e-10	1.31948e-09
HIST2H2BC	1.27373	-1.32094	1.07458e-10	1.33231e-09
RP11-715F3.2	1.26159	-1.03718	1.07971e-10	1.33748e-09
OFCC1	3.94432	-2.02286	1.0882e-10	1.34757e-09
IL37	3.80224	-1.52399	1.09128e-10	1.35098e-09
AC006042.6	1.63126	0.22568	1.0984e-10	1.35898e-09
CATSPERB	2.24953	2.28297	1.109e-10	1.37169e-09
CTA-280A3.2	4.12896	-1.61093	1.12479e-10	1.38955e-09
ASF1B	1.26742	4.93227	1.14985e-10	1.41795e-09
TBC1D30	1.39182	3.97227	1.16178e-10	1.4318e-09
AURKB	1.42089	4.36808	1.17087e-10	1.44257e-09
ZDHHC4P1	2.01859	-2.359	1.17521e-10	1.44749e-09
GS1-600G8.5	4.1249	-1.42587	1.18011e-10	1.45309e-09
PIK3AP1	1.38246	5.59939	1.18227e-10	1.45532e-09
KRT18P13	1.80477	-1.59965	1.19277e-10	1.46693e-09
BIRC5	1.4224	5.05164	1.21057e-10	1.48705e-09
RP11-884K10.6	2.44252	-2.62519	1.23275e-10	1.51384e-09
CYCSP34	1.6467	-1.85816	1.23332e-10	1.51409e-09
DNAAF3	2.06592	0.661549	1.23972e-10	1.52104e-09
RP3-337H4.9	1.62747	-0.698903	1.27168e-10	1.5588e-09
F2RL2	1.69757	4.31001	1.28385e-10	1.57191e-09
ACRV1	1.56518	-1.17506	1.31379e-10	1.60618e-09
APOA2	8.56116	4.81406	1.31583e-10	1.60819e-09
CLCN5	1.13305	4.58217	1.31892e-10	1.61101e-09
EVX1	4.75324	0.928124	1.33248e-10	1.62613e-09
SLC11A1	1.6963	3.62871	1.37293e-10	1.67351e-09
CDT1	1.43179	5.02005	1.3798e-10	1.68139e-09
RP11-370A5.2	3.07767	-2.32553	1.40319e-10	1.70939e-09
OR2B6	3.03992	-1.84277	1.41127e-10	1.71821e-09
RP11-168K11.2	1.81418	-2.72551	1.4222e-10	1.7305e-09
IMPDH1P8	1.37782	-1.75533	1.44716e-10	1.75827e-09
NME1	1.14643	5.77984	1.45499e-10	1.76623e-09
CENPU	1.27154	4.03592	1.46116e-10	1.77163e-09
SLC12A7	1.11221	7.34881	1.46349e-10	1.77393e-09
RP11-29H23.7	1.47775	-1.36278	1.47077e-10	1.78118e-09
RRM2	1.36371	6.40198	1.47964e-10	1.79035e-09
RP11-523H20.3	1.54233	-0.86314	1.5024e-10	1.81734e-09
RP11-264B17.4	1.02388	-1.15225	1.50417e-10	1.81895e-09
RP11-521B24.4	1.25402	1.39124	1.52015e-10	1.83774e-09
SLC17A9	1.84171	5.59205	1.54417e-10	1.86514e-09
BAMBI	2.83463	4.74455	1.55835e-10	1.88005e-09
AC018641.7	3.19429	-2.29435	1.5637e-10	1.88596e-09
CENPH	1.06582	3.00057	1.56495e-10	1.88691e-09
GPR19	1.47174	0.189731	1.58924e-10	1.91452e-09
SPERT	4.34111	-1.47991	1.68197e-10	2.01915e-09
R3HDML	2.92284	-1.3103	1.72904e-10	2.07203e-09
GTF2IP23	1.36785	-0.663013	1.73206e-10	2.07504e-09
CHI3L1	2.37479	5.37191	1.76229e-10	2.11004e-09
COL4A1	1.23695	9.12226	1.76726e-10	2.11537e-09
NOX4	1.61778	1.75191	1.84512e-10	2.20153e-09
TMEM249	2.54924	-1.83254	1.85226e-10	2.20942e-09
RP1-90G24.6	2.91145	-1.62221	1.87572e-10	2.2361e-09
RP6-114E22.1	4.7256	-1.89172	1.91231e-10	2.27774e-09
RP11-383G6.3	1.47904	-2.38867	1.92529e-10	2.29188e-09
RP11-364P22.2	3.48628	-3.28659	1.99311e-10	2.36714e-09
MYB-AS1	3.06047	-3.51477	2.0042e-10	2.37934e-09
TMPRSS4-AS1	2.19199	-2.57967	2.01114e-10	2.38581e-09
LINC01021	4.13752	0.430138	2.02973e-10	2.40716e-09
KIAA1549	1.39217	4.48888	2.06313e-10	2.44396e-09
OCLM	1.23257	-0.828859	2.08145e-10	2.46368e-09
LINC01356	1.99798	-0.308364	2.08157e-10	2.46368e-09
TERT	3.05709	1.49223	2.0977e-10	2.48135e-09
EPHB2	2.06748	6.56859	2.1577e-10	2.54793e-09
TDRD5	2.73322	1.64554	2.18446e-10	2.57657e-09
PAEP	4.62293	0.703625	2.29471e-10	2.70077e-09
SH2D5	2.74504	-0.226649	2.295e-10	2.70077e-09
LOXL2	1.24808	6.07942	2.29855e-10	2.70341e-09
AC007099.1	5.56128	-1.32209	2.31193e-10	2.71759e-09
ZBTB45P1	2.35706	-2.26894	2.33914e-10	2.74644e-09
CCDC78	1.66321	0.807984	2.37204e-10	2.78348e-09
RP11-150O12.6	2.93131	-0.704925	2.39986e-10	2.81533e-09
AP001052.1	1.63768	-2.30225	2.41082e-10	2.82737e-09
KDM4A-AS1	1.03131	-0.246747	2.43773e-10	2.85325e-09
PRR19	1.83802	1.06681	2.47372e-10	2.89291e-09
RP1-228P16.1	1.43085	-1.15533	2.5e-10	2.9195e-09
POLD1	1.09877	5.00627	2.53337e-10	2.95428e-09
CCNE2	1.16213	2.46113	2.5712e-10	2.99501e-09
RP11-473O4.5	1.54188	-1.92826	2.58135e-10	3.00599e-09
SERPINE1	2.04641	6.70555	2.58501e-10	3.0094e-09
EEF1E1P1	1.76018	-2.05506	2.63068e-10	3.05996e-09
C2CD4A	2.56278	4.10798	2.65401e-10	3.08536e-09
GOLGA8UP	2.32087	-2.82852	2.70886e-10	3.14557e-09
CACNA1D	1.65638	3.41586	2.75787e-10	3.19798e-09
RPL23AP20	2.42347	-3.43097	2.80487e-10	3.25157e-09
AC002069.5	2.24291	-3.72502	2.82045e-10	3.26871e-09
RP11-242J7.1	3.90031	-0.614876	2.85534e-10	3.30542e-09
RP5-901A4.1	1.47821	-1.03246	2.90073e-10	3.35326e-09
RP11-521B24.5	1.22603	-0.176777	2.97047e-10	3.43003e-09
RP1-60O19.1	4.1363	3.32086	3.0194e-10	3.48164e-09
RP11-344P13.1	3.78347	-3.77789	3.04733e-10	3.51188e-09
CTD-3193O13.12	1.56598	-1.73305	3.07891e-10	3.54729e-09
LGALS17A	3.64816	-0.0678695	3.08342e-10	3.55149e-09
RP11-1018N14.5	2.37249	-2.25618	3.11765e-10	3.58992e-09
KRTAP5-1	1.74053	-0.524005	3.12739e-10	3.60013e-09
RP11-66H6.4	1.72087	-2.66341	3.15818e-10	3.63455e-09
RP3-340N1.2	3.18738	0.260768	3.16498e-10	3.64137e-09
RCN1	1.02097	6.817	3.18641e-10	3.66397e-09
RMI2	1.14741	3.95045	3.18866e-10	3.66553e-09
KRTAP4-1	6.02439	-0.65466	3.23394e-10	3.71447e-09
CACNG8	2.27626	0.722747	3.26925e-10	3.74877e-09
CSAG2	6.22468	-1.18866	3.29416e-10	3.77628e-09
RP1-80N2.3	1.3735	0.255955	3.31617e-10	3.79834e-09
NOP56P3	1.80976	-2.68354	3.44502e-10	3.93935e-09
LINC00460	3.25723	-0.542847	3.44924e-10	3.94309e-09
BBC3	1.2066	4.1408	3.46668e-10	3.96192e-09
CTD-2377D24.6	2.91194	2.93461	3.48358e-10	3.97683e-09
ZFP69B	1.03926	1.23712	3.57105e-10	4.07142e-09
SNORA5C	1.16428	-1.62476	3.57139e-10	4.07142e-09
XIRP1	2.79367	0.48237	3.63382e-10	4.1403e-09
DHRS2	4.66833	4.11461	3.71426e-10	4.22611e-09
POLD3	1.04499	5.25046	3.77002e-10	4.28601e-09
LINC00176	2.94244	1.81456	3.85881e-10	4.38211e-09
CFAP43	1.51631	0.54433	3.87686e-10	4.4014e-09
LY6E	1.54809	8.6702	3.91851e-10	4.44745e-09
RP11-1029J19.4	2.95763	-2.15332	3.92516e-10	4.45378e-09
CPHL1P	3.27681	-0.928239	3.96001e-10	4.49084e-09
NCR3LG1	1.58926	4.06599	4.07094e-10	4.61283e-09
CREG2	2.73829	1.69746	4.21427e-10	4.76868e-09
DUSP27	6.62468	3.7694	4.24806e-10	4.80296e-09
HOXB9	2.68105	4.00859	4.30238e-10	4.86038e-09
ELFN1-AS1	2.78131	2.15336	4.31971e-10	4.87729e-09
RP11-510N19.5	1.79716	1.25391	4.33539e-10	4.89365e-09
MSLN	3.11881	6.87736	4.36766e-10	4.92873e-09
ITIH2	4.63896	2.65517	4.37977e-10	4.93969e-09
PGAM1P7	1.95989	-1.75058	4.38646e-10	4.94588e-09
KRT18P33	1.65304	-2.37237	4.48952e-10	5.05377e-09
RP4-655J12.4	1.96741	-2.34037	4.51635e-10	5.08259e-09
MIR4261	2.90666	-3.55481	4.53825e-10	5.10584e-09
RTKN	1.00139	5.77912	4.54877e-10	5.11628e-09
IDO1	3.5842	5.87637	4.72331e-10	5.30535e-09
RP11-73M7.1	1.70875	0.0186216	4.73905e-10	5.32159e-09
KIAA2012	1.96168	-1.16634	4.83841e-10	5.42843e-09
LINC01271	2.07444	-2.22561	4.84592e-10	5.43418e-09
STAG3L5P	1.15402	2.12822	4.85827e-10	5.44655e-09
OR7E128P	1.48969	-1.21609	4.91104e-10	5.50271e-09
GPR84	1.9207	0.671806	4.96237e-10	5.55268e-09
EIF5AP3	1.51448	-2.70638	4.99388e-10	5.58642e-09
CTD-2357A8.3	2.347	-0.9689	5.03592e-10	5.63039e-09
LBP	4.50887	1.67875	5.04159e-10	5.63368e-09
LEFTY1	5.10967	3.47798	5.06127e-10	5.65259e-09
HTR2C	6.10128	-0.937153	5.08949e-10	5.68103e-09
AC011747.3	2.11334	-2.35943	5.094e-10	5.68452e-09
CKLF-CMTM1	1.11306	-0.913278	5.11064e-10	5.70001e-09
STC2	1.64198	3.21981	5.15183e-10	5.74284e-09
RP11-273B20.1	1.14182	0.461532	5.27979e-10	5.87912e-09
LOX	1.47646	5.35427	5.37355e-10	5.97867e-09
RP1-239B22.5	1.65256	2.60581	5.52169e-10	6.13356e-09
RP11-80H5.2	2.35142	-3.61182	5.69395e-10	6.31809e-09
LINC01163	4.55093	-2.42204	5.70843e-10	6.33245e-09
KRT18P55	1.66094	-1.89595	5.74696e-10	6.37176e-09
LA16c-325D7.1	2.2638	-0.860964	5.7518e-10	6.37542e-09
PTMAP1	1.59184	-1.36845	5.8361e-10	6.46537e-09
HSPD1P5	1.4122	-1.96033	5.84308e-10	6.47137e-09
CAPN10-AS1	1.02933	0.755016	5.88831e-10	6.51971e-09
KIAA1024	1.23128	1.33493	5.94301e-10	6.57674e-09
IL11	3.09757	2.75927	5.94975e-10	6.58243e-09
RP11-295D4.3	1.1337	0.755548	6.19165e-10	6.8427e-09
LPCAT1	1.12331	6.07344	6.25627e-10	6.90856e-09
RP4-785G19.5	1.60418	-1.7599	6.33798e-10	6.99691e-09
NPFFR1	2.13129	1.23454	6.34953e-10	7.00778e-09
RP11-465L10.10	1.90946	-1.47279	6.57534e-10	7.24536e-09
RN7SKP173	1.71734	-3.23326	6.68229e-10	7.36124e-09
RP11-145A3.1	2.10079	-2.05162	6.82842e-10	7.51217e-09
RUSC1-AS1	1.06843	2.15987	6.9099e-10	7.59978e-09
RFX8	2.03465	-0.980453	6.96225e-10	7.65226e-09
MSLNL	3.91929	-0.178403	7.04835e-10	7.73966e-09
IGF2BP2-AS1	1.91514	-0.495817	7.08017e-10	7.77046e-09
RP11-465N4.5	1.11789	0.764984	7.12501e-10	7.81343e-09
CPNE7	2.12117	3.00763	7.18772e-10	7.8759e-09
RHPN1-AS1	1.59078	0.458242	7.3019e-10	7.99676e-09
PTTG3P	1.69785	-3.12673	7.33876e-10	8.03499e-09
ZNF280A	4.54563	-1.83281	7.49456e-10	8.19469e-09
RP4-694A7.2	3.13833	-1.39805	7.54907e-10	8.2521e-09
PILRB	1.35891	2.75333	7.82088e-10	8.5379e-09
RP11-493L12.6	2.78014	-2.52848	7.89104e-10	8.60992e-09
RP11-1275H24.2	1.52422	-1.4893	8.17254e-10	8.90057e-09
C20orf144	1.1981	-0.810203	8.20486e-10	8.93341e-09
FERMT1	1.45981	6.89388	8.3765e-10	9.11066e-09
RP11-146E13.5	2.66906	-2.56301	8.38301e-10	9.11533e-09
OR2I1P	2.48922	4.18536	8.44821e-10	9.18086e-09
RP11-260M2.1	1.21687	-0.346079	8.45531e-10	9.18403e-09
CCDC34	1.11217	4.36187	8.48155e-10	9.2079e-09
PBX4	1.17422	1.60908	8.49951e-10	9.22254e-09
FAM122B	1.02302	5.48208	8.50725e-10	9.22851e-09
SLC29A2	1.08685	5.03085	8.57873e-10	9.30115e-09
RP11-674E16.4	1.96013	-2.74166	8.58412e-10	9.30454e-09
RP11-206L10.9	1.13945	0.339158	8.84018e-10	9.567e-09
RN7SL809P	1.52704	-2.35764	8.93247e-10	9.65673e-09
CLDN1	1.89978	6.47434	9.05256e-10	9.77886e-09
RP11-458F8.4	1.23112	3.57187	9.09327e-10	9.81769e-09
CNTD2	2.63022	1.27212	9.13406e-10	9.85655e-09
RP11-1103G16.1	3.95188	-1.55856	9.13752e-10	9.85771e-09
RNA5SP323	2.53023	-3.71477	9.33626e-10	1.00589e-08
RP11-1134I14.2	3.65652	-2.46659	9.5818e-10	1.03154e-08
CTC-480C2.1	6.29152	-2.17394	9.63559e-10	1.03679e-08
SPC24	1.08081	3.13446	9.77564e-10	1.05158e-08
STAMBPL1	1.04934	3.65839	9.80661e-10	1.05436e-08
RP11-488L18.10	1.14213	2.73488	9.86827e-10	1.05989e-08
RCOR2	1.76739	2.82342	9.87455e-10	1.06028e-08
DUSP5P1	2.8226	-2.09323	9.91057e-10	1.06388e-08
RP11-153M7.3	2.45107	-1.12332	9.98097e-10	1.07055e-08
RCN1P2	1.17852	1.63407	9.98318e-10	1.07055e-08
MIR2052HG	3.40608	-1.88995	1.04332e-09	1.1162e-08
RP5-967N21.11	1.40717	0.00336729	1.04964e-09	1.12267e-08
RP11-303E16.2	1.13635	2.73535	1.05529e-09	1.12812e-08
RP11-533K9.3	2.00658	-0.535123	1.06005e-09	1.13292e-08
C15orf54	2.83941	-2.91175	1.09512e-09	1.16768e-08
MELTF-AS1	1.17888	0.935507	1.10527e-09	1.17819e-08
RP11-802E16.3	1.1457	0.480238	1.11887e-09	1.19207e-08
CTA-363E6.5	1.98388	-2.36122	1.12097e-09	1.19401e-08
UBE2SP2	1.36174	-1.61042	1.12225e-09	1.19505e-08
CTD-3035D6.2	2.54895	-2.1282	1.14376e-09	1.21482e-08
RP11-173M1.5	1.64299	-1.96752	1.14838e-09	1.2191e-08
RP11-439M11.1	2.30909	-3.54643	1.15789e-09	1.22762e-08
CDKN2A	2.70356	4.86276	1.17433e-09	1.24344e-08
ZNF697	1.04145	3.23172	1.18388e-09	1.25291e-08
TKTL1	5.33607	2.37457	1.18629e-09	1.25482e-08
KNG1	3.46752	-1.00816	1.20305e-09	1.2716e-08
OAS3	1.21197	7.4409	1.20308e-09	1.2716e-08
MIR3153	2.54011	-3.35265	1.2107e-09	1.279e-08
KLHL35	1.87804	2.10993	1.25987e-09	1.32754e-08
RP11-570P14.1	1.41314	-0.388615	1.30439e-09	1.37269e-08
RNF139-AS1	1.01374	1.1212	1.30704e-09	1.37478e-08
RNU6-850P	1.54472	-1.62049	1.3162e-09	1.38406e-08
RP11-131L23.1	1.17842	-0.704866	1.32313e-09	1.39099e-08
CGB5	7.35127	0.429042	1.33214e-09	1.39975e-08
LINCR-0001	2.45467	-0.0550535	1.34103e-09	1.40838e-08
RP11-325P15.1	1.9862	-2.88775	1.34548e-09	1.41233e-08
HOXC6	1.9079	2.45875	1.34727e-09	1.41384e-08
AC011288.2	3.94147	-1.14065	1.35111e-09	1.41752e-08
MRPL40P1	2.66675	-3.39198	1.36516e-09	1.43116e-08
TMEM2	1.03565	6.98373	1.40245e-09	1.46876e-08
CTA-126B4.7	2.12602	-1.32405	1.41704e-09	1.4829e-08
RN7SL368P	1.73703	-0.720511	1.43989e-09	1.50529e-08
RP11-6F2.5	3.04244	-3.61882	1.46154e-09	1.52638e-08
KDELC1P1	2.10778	-2.45743	1.47331e-09	1.53788e-08
YEATS2-AS1	1.04532	-0.0775674	1.48145e-09	1.54482e-08
AC068491.2	2.72961	-3.68055	1.49555e-09	1.55755e-08
RP11-476K15.1	6.09116	-1.59965	1.53531e-09	1.59774e-08
RP11-578B16.1	4.346	-2.62041	1.55754e-09	1.61965e-08
RP11-417L14.1	1.69548	-2.80662	1.56431e-09	1.62628e-08
BANCR	6.07369	0.565635	1.5706e-09	1.63241e-08
RP11-1072A3.3	1.12675	0.652724	1.58988e-09	1.65078e-08
ANKRD13B	1.20142	3.82907	1.60832e-09	1.66909e-08
RPL7P57	1.26845	-2.41646	1.61039e-09	1.67081e-08
EPYC	4.37564	0.0715742	1.61349e-09	1.67361e-08
CTA-384D8.31	3.56618	-0.811862	1.63016e-09	1.6892e-08
NCLP1	1.19194	-0.328591	1.64268e-09	1.70047e-08
LINC01429	2.75845	-2.39619	1.65283e-09	1.70968e-08
AC006000.5	4.51782	-3.0594	1.65791e-09	1.71407e-08
HOXA9	3.25188	2.1604	1.66349e-09	1.71941e-08
RP5-1092A3.4	1.3688	0.608068	1.67835e-09	1.7339e-08
ELOVL3	2.26644	-1.07537	1.7087e-09	1.76172e-08
ZIC5	3.89313	1.87997	1.70971e-09	1.76232e-08
RP11-308D16.2	1.04682	1.20957	1.7465e-09	1.798e-08
CDC20	1.33627	5.70239	1.74775e-09	1.79883e-08
AC105009.1	2.08083	-3.06834	1.76633e-09	1.81523e-08
NFE2L3P1	1.75631	-2.89891	1.76741e-09	1.81566e-08
HAVCR2	1.36891	3.67256	1.76981e-09	1.81745e-08
PDGFRB	1.24513	7.44993	1.79141e-09	1.83917e-08
TMPOP2	1.76001	-2.42394	1.80495e-09	1.85262e-08
LGR5	2.79682	4.79447	1.82566e-09	1.87341e-08
CHIT1	3.57947	3.07564	1.86844e-09	1.91492e-08
RP11-746P2.3	4.22409	-3.3347	1.87423e-09	1.9199e-08
VAC14-AS1	1.16636	-0.90145	1.87921e-09	1.92404e-08
TRIM71	4.891	0.696931	1.89654e-09	1.9413e-08
FAM225A	1.58759	-1.66392	1.91168e-09	1.95485e-08
TEX19	4.96339	-1.20683	1.91705e-09	1.95986e-08
CTC-453G23.5	2.04102	-2.04819	1.92426e-09	1.96577e-08
HMGB1P5	1.01598	3.05311	1.93436e-09	1.97413e-08
RP5-1056H1.2	1.51478	1.08913	1.94666e-09	1.98471e-08
LRGUK	1.56634	-0.502049	1.94816e-09	1.98575e-08
GGH	1.74785	5.43074	1.97851e-09	2.01569e-08
RP11-285F7.2	1.21218	2.05438	2.01317e-09	2.04949e-08
RP11-211G23.2	2.39368	-0.354273	2.01759e-09	2.05347e-08
AC074366.3	1.88424	-3.15695	2.02076e-09	2.05569e-08
RP1-267L14.6	1.16915	-2.12611	2.04078e-09	2.07401e-08
RP5-881L22.5	2.33601	1.16891	2.10344e-09	2.13505e-08
IL13RA2	2.58887	0.404825	2.10812e-09	2.13927e-08
RP11-496I9.1	1.78899	1.01587	2.1276e-09	2.15692e-08
ANKRD1	3.78223	-0.0251919	2.22517e-09	2.25251e-08
SIX1	2.28254	1.88287	2.2651e-09	2.2918e-08
TSSC1-IT1	2.01504	-3.23599	2.27469e-09	2.30094e-08
MYB	1.77638	4.79066	2.28527e-09	2.31051e-08
PYY2	2.17359	-1.26224	2.29573e-09	2.32051e-08
RP11-326C3.16	1.26102	-1.41177	2.30033e-09	2.32459e-08
LINC00355	5.09006	-0.615891	2.41287e-09	2.43355e-08
RP11-443C10.1	2.56648	-3.05198	2.41915e-09	2.43869e-08
RP11-254F7.4	1.76575	-2.67401	2.42657e-09	2.44557e-08
RP11-496H1.2	1.28877	-1.77033	2.45352e-09	2.47038e-08
ZNF468	1.0036	4.60328	2.46872e-09	2.4844e-08
CTD-2116N20.1	1.94755	-2.88685	2.46967e-09	2.48475e-08
AC006273.5	1.85098	-0.227533	2.53703e-09	2.54878e-08
P2RY6	1.35049	3.09036	2.59546e-09	2.60304e-08
AGBL2	1.29445	0.814656	2.60789e-09	2.61487e-08
AC010642.1	1.07581	-0.675257	2.61575e-09	2.62211e-08
AC093732.1	1.92382	-1.84042	2.67699e-09	2.67764e-08
GRM2	1.28076	-0.267621	2.6902e-09	2.6902e-08
KRT18P39	1.40927	-1.86908	2.71867e-09	2.71537e-08
ROS1	3.75399	0.968641	2.73527e-09	2.73129e-08
RP4-585I14.3	1.84625	-3.17503	2.73662e-09	2.73198e-08
IGFL2	3.16323	0.984719	2.74471e-09	2.73939e-08
KAAG1	3.25507	-2.82261	2.86245e-09	2.84794e-08
CASC21	3.36243	-1.76583	2.88505e-09	2.86829e-08
RP11-320G24.1	2.5899	-0.888836	3.02004e-09	2.99821e-08
IGFL4	3.17582	-0.139588	3.02684e-09	3.00351e-08
ECEL1P1	3.95938	-2.4203	3.06338e-09	3.03611e-08
RP11-132A1.4	1.8397	1.18892	3.09054e-09	3.05862e-08
NLRC5	1.11763	6.19426	3.15201e-09	3.11721e-08
P3H4	1.70542	5.58742	3.19607e-09	3.15927e-08
RP11-9E17.1	1.30332	1.97629	3.24053e-09	3.20244e-08
CTD-2147F2.1	5.23423	0.421702	3.26645e-09	3.22574e-08
AC092198.1	3.70993	-1.07338	3.30226e-09	3.25954e-08
MMP7	3.39565	6.81029	3.3178e-09	3.2733e-08
HSPE1P4	1.40185	-1.91234	3.32464e-09	3.27928e-08
CTD-2206N4.4	1.40594	-0.880974	3.37459e-09	3.32615e-08
ARHGEF38-IT1	2.0515	-2.22521	3.38668e-09	3.33647e-08
PLSCR2	1.72899	-1.58745	3.43278e-09	3.38108e-08
RP11-895M11.2	2.41494	-3.78032	3.43575e-09	3.3832e-08
TBX4	3.95071	0.457396	3.49107e-09	3.43439e-08
DNAH17-AS1	2.08698	-1.33731	3.49464e-09	3.43708e-08
KB-176G8.1	1.40562	-1.81732	3.53192e-09	3.47043e-08
ITGA11	1.62613	5.4527	3.55879e-09	3.49433e-08
TPSP2	3.93265	-2.58717	3.57031e-09	3.50481e-08
AC002116.7	1.15502	-0.911007	3.57968e-09	3.51233e-08
LLNLR-276H7.1	2.06947	-3.40232	3.61509e-09	3.54539e-08
EIF2S2P2	1.58971	-2.94333	3.61758e-09	3.54698e-08
RP11-22C11.2	1.3269	1.20473	3.65666e-09	3.5836e-08
XXbac-B562F10.11	1.1313	-0.372996	3.67447e-09	3.59848e-08
RNU6-762P	1.66544	-3.20428	3.70249e-09	3.6242e-08
AC114776.1	1.20061	-2.55907	3.75505e-09	3.67216e-08
RP11-253M7.1	1.02318	-0.861426	3.8358e-09	3.74401e-08
MICB	1.34075	3.39114	3.85303e-09	3.75906e-08
KRT18P3	1.583	-1.87937	3.88719e-09	3.79148e-08
RP5-966M1.7	1.32406	-2.1954	3.89078e-09	3.79408e-08
RP11-20I20.4	1.66935	-0.499558	3.93472e-09	3.83149e-08
RP5-965G21.4	1.97702	0.420756	4.01882e-09	3.90693e-08
RP11-248G5.9	1.53993	-1.91202	4.05877e-09	3.94297e-08
STAC3	1.07882	1.32509	4.06222e-09	3.94539e-08
RP3-405J10.5	1.67317	-2.90467	4.10838e-09	3.98741e-08
CBWD7	1.00432	1.17074	4.13283e-09	4.00925e-08
CDK6	1.76692	7.10053	4.14365e-09	4.01879e-08
DLX4	2.53321	1.02131	4.18311e-09	4.05515e-08
CALB1	5.09958	4.02474	4.19603e-09	4.06481e-08
DNAH17	1.04645	1.58774	4.25822e-09	4.12215e-08
MIR4292	1.31705	-1.77409	4.27226e-09	4.13477e-08
AC006273.4	2.10018	-2.38165	4.35483e-09	4.2127e-08
RP11-626G11.5	1.38027	-2.12691	4.35668e-09	4.2135e-08
SLC22A11	3.99393	-0.217838	4.43363e-09	4.28692e-08
PNMA5	6.42333	2.5773	4.45093e-09	4.30163e-08
GCM1	2.91731	-1.97047	4.46026e-09	4.30862e-08
AC008746.5	1.3096	-1.28945	4.53405e-09	4.37682e-08
CTD-2591A6.2	5.68382	-2.56527	4.56263e-09	4.40338e-08
LRRN4	2.44399	0.752767	4.60006e-09	4.43846e-08
RP11-627K11.6	1.43717	-2.27881	4.64107e-09	4.47594e-08
RP11-264B17.2	1.04208	-0.221358	4.71678e-09	4.54257e-08
RP3-416H24.1	2.52771	0.627086	4.7459e-09	4.56742e-08
RP1-71H19.2	2.39307	-4.06523	4.81487e-09	4.63055e-08
MIR647	1.27346	0.146831	4.82227e-09	4.63658e-08
MTND4LP14	2.37601	-3.81442	4.85421e-09	4.66293e-08
RP11-73M11.3	1.71032	-2.96636	4.88111e-09	4.68551e-08
CTD-2331H12.7	1.69535	-1.64422	4.89094e-09	4.69384e-08
CTD-2171N6.1	2.16073	-2.13175	4.95843e-09	4.75198e-08
RP11-318K15.2	1.58532	-1.57324	4.98577e-09	4.77706e-08
AC079466.1	6.52973	0.733049	5.00961e-09	4.79768e-08
UBE2Q1-AS1	1.52804	-2.52679	5.05551e-09	4.83938e-08
CHRNA5	1.14561	2.02686	5.06246e-09	4.8449e-08
LCTL	1.28028	-1.32542	5.07852e-09	4.85915e-08
RP5-1125A11.4	1.5534	-2.52665	5.29679e-09	5.05625e-08
C19orf48	1.04408	5.78917	5.34021e-09	5.09446e-08
RP11-326C3.2	2.16592	2.45535	5.34053e-09	5.09446e-08
PVR	1.17707	6.32101	5.42391e-09	5.16801e-08
DNAJC19P8	2.43969	-3.0839	5.52319e-09	5.26139e-08
SEPT14P12	2.34529	-3.43995	5.58377e-09	5.31771e-08
GPC2	1.70035	0.0390619	5.65616e-09	5.38185e-08
HSP90AB6P	1.87238	-3.61002	5.75943e-09	5.47126e-08
CASK-AS1	1.85493	-3.20157	5.786e-09	5.49255e-08
RP11-74D7.3	1.77931	-2.98316	5.78697e-09	5.49255e-08
AC008440.10	2.52189	-1.07992	5.78718e-09	5.49255e-08
MYOM3	2.51624	3.14135	5.80233e-09	5.50566e-08
CENPW	1.08698	3.44495	5.81505e-09	5.51647e-08
AC104654.1	3.89861	-0.535401	5.84878e-09	5.54591e-08
RP11-501C14.7	3.68819	-3.31846	5.90282e-09	5.59329e-08
RP3-467L1.6	1.06668	-1.07959	5.95604e-09	5.64242e-08
AC106875.1	6.63621	-1.50475	5.96145e-09	5.64495e-08
TNNC1	2.39083	1.68272	6.02446e-09	5.69937e-08
FKBP10	2.11241	7.07076	6.14913e-09	5.81331e-08
RP11-598P20.3	1.09868	1.6799	6.15206e-09	5.81475e-08
RP4-569M23.5	1.34863	-0.538554	6.15388e-09	5.81513e-08
PTPRO	2.54527	3.17784	6.16925e-09	5.82832e-08
WNT8B	2.07328	-1.60478	6.18987e-09	5.84646e-08
CTC-268N12.2	1.46567	-2.46711	6.22212e-09	5.87423e-08
RP11-143J12.3	1.24276	-1.02441	6.26869e-09	5.91277e-08
RP11-30O15.1	2.7428	-3.55041	6.46099e-09	6.08719e-08
THEM6	1.05106	6.32073	6.59031e-09	6.1991e-08
NCEH1	1.11094	6.01455	6.65656e-09	6.25285e-08
RP1-137D17.1	2.06373	-1.77112	6.75452e-09	6.33909e-08
Six3os1_1	4.10701	-3.50406	6.89182e-09	6.46353e-08
PGF	1.11035	3.42372	6.91657e-09	6.48527e-08
ZNF724	1.39704	1.61321	6.97091e-09	6.53027e-08
FAR2P4	3.87463	0.204153	7.12323e-09	6.66691e-08
RP11-98D18.17	2.00023	-3.16801	7.15989e-09	6.69817e-08
RP11-697N18.4	1.41492	-1.79265	7.25338e-09	6.78255e-08
CLCN4	1.57275	3.92478	7.36627e-09	6.87875e-08
RP11-253M7.3	2.47716	-3.80864	7.42611e-09	6.92991e-08
RPS3AP3	2.04845	-3.6584	7.48118e-09	6.97656e-08
LLNLR-260G6.1	2.04747	-2.11185	7.49673e-09	6.9879e-08
PRDM12	1.62205	-2.05073	7.53171e-09	7.01892e-08
RNU6-925P	1.39968	-2.59987	7.58316e-09	7.06527e-08
ARMC3	2.59055	-0.127802	7.58728e-09	7.06751e-08
LRRC69	1.20307	0.0380578	7.61478e-09	7.09152e-08
DOC2A	2.33504	0.663173	7.64107e-09	7.1144e-08
SNORD19	1.37521	-3.24703	7.6918e-09	7.1584e-08
L29074.3	2.47149	-3.87502	7.70808e-09	7.17193e-08
ALG1L3P	2.92686	-2.17859	7.83137e-09	7.27842e-08
CSMD2	1.56628	1.92386	7.85702e-09	7.29732e-08
TSPEAR-AS2	2.08118	1.58189	7.89065e-09	7.32526e-08
RP1-167A14.2	1.33186	-1.39621	7.94022e-09	7.36795e-08
MUCL1	5.95582	0.61351	7.96553e-09	7.38977e-08
RNU4-38P	2.61781	-3.49508	8.00802e-09	7.42584e-08
FCGR2A	1.2724	5.47015	8.06782e-09	7.47794e-08
AC010148.1	1.68727	-1.25678	8.16482e-09	7.56444e-08
SERPINH1P1	1.20266	-2.12435	8.17254e-09	7.56989e-08
LHX2	1.91338	-1.05898	8.2467e-09	7.63343e-08
PRSS30P	2.04584	-0.0409953	8.27057e-09	7.65209e-08
SNORD6	1.46869	-1.76706	8.27508e-09	7.65454e-08
ACOD1	2.81759	-2.72705	8.30438e-09	7.67992e-08
RP11-191N8.2	2.6213	-2.39875	8.325e-09	7.69553e-08
LCN1	5.55106	-1.40914	8.34811e-09	7.71357e-08
AP000347.2	1.03902	1.18959	8.37207e-09	7.73384e-08
PRSS33	3.63641	1.49568	8.53175e-09	7.87286e-08
HOTTIP	3.02936	2.5605	8.53211e-09	7.87286e-08
KRT18P23	1.51155	-1.85363	8.56001e-09	7.89506e-08
CTD-2574D22.3	1.07724	1.23199	8.57721e-09	7.90916e-08
CCL3	1.84732	2.19211	8.58406e-09	7.9137e-08
SIX3	3.80442	0.482069	8.61359e-09	7.9356e-08
RP11-403P17.6	1.14499	-0.49458	8.65612e-09	7.97121e-08
MORC4	1.01745	5.05304	8.79599e-09	8.09279e-08
RP11-197K6.1	6.62035	-1.1077	8.94683e-09	8.22117e-08
LA16c-390E6.4	1.28972	-0.737286	8.9495e-09	8.22117e-08
C2	1.41608	5.39733	8.99837e-09	8.26238e-08
RP11-212I21.2	2.10628	-1.51921	9.03602e-09	8.28956e-08
RP11-473O4.3	1.46481	-1.47349	9.15754e-09	8.39169e-08
RPP25	1.00065	5.24006	9.21815e-09	8.44161e-08
AC002128.5	1.36942	-1.05382	9.34981e-09	8.55646e-08
MMP14	1.02085	8.08323	9.36984e-09	8.57099e-08
RP1-78O14.1	1.79894	-1.41672	9.37806e-09	8.57485e-08
HELZ2	1.02329	7.22029	9.51547e-09	8.69648e-08
HSPE1P6	1.5219	-2.12902	9.55762e-09	8.72919e-08
MIR548AA1	1.9438	-3.22805	9.6941e-09	8.84404e-08
RP11-93K22.6	2.5564	-2.78961	9.70431e-09	8.8514e-08
CTD-2377D24.2	3.41907	-3.543	9.78099e-09	8.91541e-08
OSCAR	1.35303	2.20125	9.80665e-09	8.93683e-08
RNF32	1.14612	1.74237	9.85564e-09	8.9775e-08
RP3-393E18.2	1.89894	-1.97623	9.94592e-09	9.05573e-08
RP11-34F20.7	1.3239	-1.77761	9.98763e-09	9.0897e-08
FAM186A	1.52157	-0.701437	1.00836e-08	9.16493e-08
RP11-626G11.1	1.62637	-1.36007	1.01037e-08	9.18109e-08
PALM2	1.38119	-0.946876	1.01309e-08	9.2018e-08
RP11-49I11.4	1.28144	-0.611732	1.01494e-08	9.21632e-08
RP11-576N17.5	1.85902	-3.69908	1.01514e-08	9.21632e-08
NKD2	2.47502	3.31105	1.01841e-08	9.24193e-08
LCN12	2.26085	1.23045	1.01939e-08	9.24883e-08
C1orf147	1.25204	-1.26592	1.02407e-08	9.28927e-08
M1AP	2.12076	1.42771	1.0283e-08	9.32557e-08
CCDC144NL-AS1	2.42223	2.0604	1.0319e-08	9.35615e-08
AD000684.2	1.10429	-0.823787	1.03381e-08	9.3714e-08
CTD-2589H19.6	1.65546	0.148719	1.03607e-08	9.38981e-08
SAGE1	6.37251	0.274442	1.03726e-08	9.39856e-08
NETO2	1.69833	3.58826	1.04159e-08	9.4317e-08
RP11-456P18.2	1.05151	-1.70056	1.04161e-08	9.4317e-08
HOXA10-HOXA9	3.64833	-3.85928	1.04209e-08	9.43362e-08
AC021876.4	2.86744	-3.13371	1.05441e-08	9.53925e-08
CD80	1.50292	0.726911	1.05604e-08	9.55193e-08
CLDN9	2.81507	1.20745	1.06846e-08	9.6579e-08
RP11-817I4.2	1.19399	-0.230578	1.07298e-08	9.69657e-08
C6orf15	7.06553	1.4819	1.07697e-08	9.73e-08
TDGF1P5	1.64739	-2.89106	1.09969e-08	9.92078e-08
SPATA17	1.45492	0.522098	1.09971e-08	9.92078e-08
PCMTD1P3	2.54095	-2.70932	1.10979e-08	1.00031e-07
MAGEA4	9.76965	3.94537	1.10981e-08	1.00031e-07
RNU6-387P	1.44375	-2.709	1.1149e-08	1.00446e-07
RP11-438L19.1	1.26569	-0.98385	1.12129e-08	1.00977e-07
RP11-703M24.5	2.62926	-2.32604	1.13614e-08	1.02226e-07
RP11-333J10.3	1.40017	-1.32193	1.13647e-08	1.02233e-07
FCGR1B	1.53693	-0.620646	1.14192e-08	1.02678e-07
POLR3GP1	2.21897	-2.41894	1.15666e-08	1.03868e-07
AC107081.5	1.07391	-1.42137	1.16111e-08	1.04199e-07
RP11-165D6.1	1.79295	-3.19261	1.16248e-08	1.04276e-07
RP11-568J23.5	1.13767	-1.57548	1.16704e-08	1.04617e-07
AC007461.2	2.51024	-3.35147	1.16832e-08	1.04709e-07
ABALON	1.30039	0.846786	1.16875e-08	1.04725e-07
RP1-197B17.5	1.18634	-1.07039	1.17176e-08	1.04971e-07
MIR5587	1.71647	-2.45282	1.17935e-08	1.0556e-07
RP11-146E13.4	3.01933	-3.25472	1.18272e-08	1.05821e-07
CASC9	2.72108	2.17434	1.18278e-08	1.05821e-07
CDH3	1.8563	5.64571	1.185e-08	1.05996e-07
CTD-2021H9.3	2.8479	-0.640102	1.18538e-08	1.06007e-07
SATB2	1.46132	3.703	1.20626e-08	1.07758e-07
NKILA	1.8688	1.69291	1.24386e-08	1.109e-07
CASC19	2.3332	0.086762	1.26843e-08	1.12944e-07
CALHM3	3.79962	-0.468005	1.27359e-08	1.13355e-07
RP11-353N14.1	3.44796	-3.12653	1.27395e-08	1.13362e-07
RP11-366F6.2	8.15701	-0.633249	1.27797e-08	1.13695e-07
AC007899.3	1.44009	-2.65648	1.30592e-08	1.15932e-07
RPS14P4	1.87902	-1.74487	1.31083e-08	1.16343e-07
EN2	4.02972	0.902915	1.32259e-08	1.17361e-07
RP11-865I6.2	4.00109	-3.99665	1.32966e-08	1.17963e-07
FAM9C	5.4554	-0.187039	1.33844e-08	1.18614e-07
RNU6-875P	2.28305	-3.9257	1.34491e-08	1.19111e-07
LINC01012	1.5187	-0.162256	1.37483e-08	1.21578e-07
ZIC2	3.41029	2.82605	1.39457e-08	1.23217e-07
CLDN2	3.0127	6.51932	1.40404e-08	1.24001e-07
ADAP1	1.10388	5.4129	1.42129e-08	1.2544e-07
RP1-276N6.2	6.35584	-2.62653	1.42294e-08	1.25536e-07
CCT6P2	1.24817	-1.68184	1.43697e-08	1.26719e-07
RP11-218F10.3	1.30563	-0.799435	1.44432e-08	1.2734e-07
ASCL2	2.59149	5.17929	1.44727e-08	1.27546e-07
RP11-243J16.8	2.86191	-4.15954	1.44817e-08	1.27597e-07
DUTP2	1.65936	-2.71729	1.46218e-08	1.2875e-07
RP11-596D21.1	2.30177	-0.127515	1.46725e-08	1.29168e-07
OOSP1	3.18104	-3.78216	1.49019e-08	1.3102e-07
RP11-313L6.2	4.37981	-4.01954	1.50091e-08	1.3185e-07
HOXB-AS4	2.39732	0.0343262	1.51195e-08	1.32763e-07
ZNF716	4.58605	-1.31735	1.51248e-08	1.32781e-07
RP11-797A18.5	1.33576	-0.275638	1.51324e-08	1.32819e-07
MTHFD1P1	1.01389	-1.35671	1.53592e-08	1.34638e-07
KRT87P	2.14931	-1.24965	1.56355e-08	1.36886e-07
RP3-323A16.1	2.05095	1.24121	1.57554e-08	1.3782e-07
RP11-578F21.2	1.76406	-3.65289	1.58514e-08	1.3857e-07
RP5-823G15.5	2.72927	-1.21679	1.59725e-08	1.39569e-07
RP11-631N16.4	1.13443	-0.249164	1.65231e-08	1.44105e-07
GNGT1	4.13392	0.200819	1.67005e-08	1.4559e-07
CTD-2288O8.1	2.24552	-1.96085	1.67973e-08	1.46372e-07
MSH5-SAPCD1	1.25758	-0.574377	1.68274e-08	1.46604e-07
AC012531.2	3.74407	-3.93238	1.6849e-08	1.46761e-07
UBE2S	1.13225	5.54486	1.69456e-08	1.47508e-07
RP11-480I12.5	1.47355	2.17177	1.69501e-08	1.47517e-07
FAM150A	2.08006	0.723564	1.69719e-08	1.47675e-07
SLC1A5	1.19295	7.17721	1.69817e-08	1.47729e-07
RP11-649A18.4	1.21686	-0.246585	1.70004e-08	1.47861e-07
STOML3	3.26351	-2.13211	1.72163e-08	1.4958e-07
PSMD10P1	1.1141	-0.692452	1.72401e-08	1.49756e-07
COL27A1	1.28682	5.57163	1.73818e-08	1.50923e-07
RP11-248B24.5	3.41029	-3.81515	1.74358e-08	1.51328e-07
RP11-626G11.4	1.70165	-1.58744	1.7777e-08	1.54095e-07
RP5-943J3.2	1.33239	-1.31195	1.78424e-08	1.54629e-07
RP11-362K14.5	1.01609	-0.70954	1.80985e-08	1.5675e-07
RNU6-1161P	2.51274	-2.6989	1.83174e-08	1.58545e-07
RP11-815M8.1	2.73492	-1.99361	1.83806e-08	1.59025e-07
SLCO4A1-AS1	2.52882	2.61886	1.84885e-08	1.59892e-07
PRSS21	3.36601	3.44563	1.86053e-08	1.60778e-07
RP11-134N1.2	3.1704	-0.71068	1.86452e-08	1.61078e-07
AP000619.5	2.58762	-2.60114	1.88672e-08	1.62928e-07
RP11-219B4.3	1.56942	-2.62126	1.90505e-08	1.64442e-07
BNIP3P42	1.81077	-3.0193	1.91486e-08	1.6522e-07
FNDC11	1.6582	0.200041	1.91891e-08	1.65534e-07
RP11-101O6.2	1.34348	-2.33179	1.94628e-08	1.67825e-07
RP11-4C20.4	1.61019	-1.25562	1.94683e-08	1.67837e-07
LYG1	1.33606	-0.323289	1.94979e-08	1.68057e-07
CTD-2354A18.1	6.88765	1.2739	1.97338e-08	1.69877e-07
RP4-530I15.9	1.04039	-0.0561214	1.98752e-08	1.71037e-07
CPLX1	1.60283	3.39076	1.98897e-08	1.71086e-07
RP11-141C7.3	1.82937	-0.683079	1.99941e-08	1.7188e-07
LAMP3	1.47275	4.27986	2.00355e-08	1.72151e-07
RP1-80N2.4	1.37352	-0.665071	2.08651e-08	1.78831e-07
CTD-2349P21.11	1.68131	-2.90937	2.09588e-08	1.79597e-07
EVX1-AS	4.25899	-2.5824	2.11085e-08	1.80729e-07
AC092881.1	1.51904	-1.3493	2.12717e-08	1.82051e-07
TFRC	1.1468	7.76234	2.17869e-08	1.86189e-07
RP11-150O12.3	2.81676	2.33557	2.18518e-08	1.86667e-07
SHOX2	2.09739	0.422857	2.19375e-08	1.8736e-07
RP11-467D18.2	1.39211	-2.57472	2.19473e-08	1.87405e-07
RP11-4K16.2	1.50551	-0.806455	2.2524e-08	1.9209e-07
LA16c-329F2.2	1.28995	-2.60721	2.26235e-08	1.92699e-07
GPR176	1.13197	3.22712	2.40636e-08	2.04374e-07
AQP2	5.1494	2.70131	2.40996e-08	2.04553e-07
WDR66	1.44182	1.78463	2.42024e-08	2.05341e-07
C5orf58	1.944	-0.371339	2.43716e-08	2.06692e-07
RP11-492E3.2	2.50538	1.44786	2.46845e-08	2.0926e-07
AC012512.1	3.32814	-1.15058	2.507e-08	2.12222e-07
RP1-111C20.3	3.32975	-4.34122	2.52684e-08	2.13726e-07
C2-AS1	2.1121	-2.73693	2.52929e-08	2.13889e-07
SETP5	1.47315	-2.66642	2.54001e-08	2.14707e-07
PLCH1-AS2	2.82475	-4.1708	2.6046e-08	2.19987e-07
BMS1P17	3.27557	-3.54052	2.60661e-08	2.20112e-07
RP11-445F12.1	4.68569	-2.12723	2.65054e-08	2.23615e-07
LINC00939	2.44708	-0.474124	2.65375e-08	2.23816e-07
DNASE1L2	1.35391	-0.680749	2.67316e-08	2.25362e-07
AC017002.1	1.40614	-1.92325	2.67601e-08	2.25509e-07
PCSK9	2.11838	4.819	2.6945e-08	2.26928e-07
RP11-661A12.9	1.90338	-0.593889	2.70593e-08	2.27844e-07
LINC01094	1.2814	0.956304	2.71464e-08	2.28531e-07
RNF219-AS1	1.6606	-2.33945	2.71975e-08	2.28915e-07
RP11-347C12.11	1.06686	-1.09622	2.72743e-08	2.2942e-07
RP11-297P16.4	7.69586	3.16442	2.73959e-08	2.30256e-07
NOTUM	5.16708	6.90837	2.79152e-08	2.34285e-07
LINC00202-2	4.07483	-1.7176	2.82066e-08	2.36635e-07
PTK7	1.44	6.26532	2.82904e-08	2.37241e-07
CTD-2371O3.3	1.10346	-0.298607	2.83374e-08	2.37538e-07
ARL4AP5	1.29735	-2.65223	2.85199e-08	2.38971e-07
RP11-126L15.4	1.23602	-0.72727	2.86584e-08	2.40082e-07
OBP2B	6.40936	0.212384	2.89631e-08	2.42487e-07
LINGO1	1.5955	3.22545	2.90334e-08	2.43026e-07
SLCO1B3	4.40447	1.18152	2.904e-08	2.43032e-07
PCSK6-AS1	2.23975	-3.56118	2.90978e-08	2.43434e-07
RP11-632K5.2	2.73734	-4.02689	2.92336e-08	2.44504e-07
MAGEA2	5.02783	-3.07159	2.92476e-08	2.44554e-07
PSRC1	1.07195	3.03203	2.94781e-08	2.46148e-07
RP11-504G3.4	1.09411	-1.16493	2.95037e-08	2.46313e-07
RP5-1158E12.3	1.49853	-0.715597	2.9542e-08	2.46533e-07
APOE	1.75365	8.05189	2.97966e-08	2.48506e-07
FOXJ1	3.07045	3.52476	3.00833e-08	2.50796e-07
KRT18P27	1.7006	-2.53816	3.03268e-08	2.52723e-07
RP11-152H18.4	1.33241	-2.78839	3.04209e-08	2.53405e-07
SIX4	1.49702	2.67026	3.11327e-08	2.59125e-07
RP11-309M7.1	4.16084	-4.14512	3.13626e-08	2.60985e-07
AC091729.8	1.96756	-3.75935	3.14852e-08	2.619e-07
COL12A1	1.41941	8.13601	3.18775e-08	2.64949e-07
RPL21P65	1.55736	-3.10926	3.25762e-08	2.70592e-07
SYNGR4	3.17914	0.312736	3.26239e-08	2.70934e-07
RP6-91H8.3	2.07303	-2.42269	3.28655e-08	2.72776e-07
RP11-572C15.5	3.17574	-2.59932	3.29531e-08	2.73448e-07
LINC01419	5.72965	-1.40612	3.30727e-08	2.74385e-07
RPS20P33	1.06602	-1.67758	3.31074e-08	2.74562e-07
RP11-495P10.10	1.09149	-0.82875	3.3174e-08	2.75004e-07
RP11-245P10.6	2.15762	-3.76383	3.31839e-08	2.7503e-07
LINC01342	1.54319	-0.647364	3.32065e-08	2.75141e-07
CTD-2314B22.1	4.85725	-3.73886	3.32158e-08	2.75141e-07
AP000695.4	1.58542	-0.195478	3.32173e-08	2.75141e-07
MNX1	1.3041	3.10533	3.33359e-08	2.76068e-07
LINC01287	5.23424	0.296221	3.34191e-08	2.76646e-07
RP11-142L4.3	1.11913	-1.9151	3.34336e-08	2.76706e-07
RP11-773H22.4	1.2661	-1.84035	3.34686e-08	2.76889e-07
WBSCR28	2.35436	-1.90855	3.35936e-08	2.77756e-07
IFI30	1.02547	1.08524	3.37423e-08	2.78873e-07
IFNL2	3.51384	-3.24265	3.4137e-08	2.81966e-07
RP11-10A14.5	3.31609	1.43311	3.41705e-08	2.82147e-07
RP11-642A1.2	1.32523	-1.27007	3.41796e-08	2.82147e-07
DRICH1	1.55162	-1.64127	3.43421e-08	2.83319e-07
RP11-82O19.2	1.27019	-0.46334	3.44569e-08	2.84209e-07
FAR2	1.19374	4.63994	3.4556e-08	2.84912e-07
SLC28A3	2.00433	3.496	3.46787e-08	2.85867e-07
CYP2W1	3.50423	5.17963	3.47016e-08	2.85963e-07
RP11-229D13.3	1.23506	-0.29527	3.47043e-08	2.85963e-07
CTC-455F18.1	2.84723	0.375231	3.47691e-08	2.8644e-07
BX470102.3	1.4747	0.447649	3.51191e-08	2.88919e-07
CTC-450M9.1	1.40021	-1.44076	3.55116e-08	2.91799e-07
KCNC3	1.4225	2.7044	3.59102e-08	2.94898e-07
VCX	5.70016	-0.971895	3.60515e-08	2.95999e-07
SRCIN1	1.81953	3.8659	3.63317e-08	2.98181e-07
CTD-2313J17.1	1.46028	-2.46013	3.64271e-08	2.98904e-07
RP11-568K15.1	1.19635	5.36822	3.64459e-08	2.98998e-07
RP11-119K6.6	2.0273	-3.25123	3.66048e-08	3.00243e-07
SNORD14E	1.94123	-2.03941	3.66945e-08	3.00858e-07
C12orf75	1.29129	6.55537	3.69005e-08	3.02487e-07
RNU6-610P	2.12088	-3.47345	3.70588e-08	3.03543e-07
RNA5SP38	4.33242	-3.52673	3.72531e-08	3.05074e-07
RP11-496H1.1	1.38106	0.17316	3.74706e-08	3.06733e-07
RP11-104N10.2	1.03829	2.44131	3.79087e-08	3.10073e-07
RP11-703I16.3	2.36485	-3.0778	3.79564e-08	3.10402e-07
MAT1A	3.39465	1.25069	3.80076e-08	3.10759e-07
DPF1	1.47495	0.398875	3.80193e-08	3.10793e-07
ZNF888	1.10826	0.392198	3.80853e-08	3.1127e-07
DUSP9	3.68545	0.956833	3.81173e-08	3.11408e-07
RP11-1023L17.2	1.30508	1.33081	3.81425e-08	3.11552e-07
F2	3.79745	0.606839	3.8214e-08	3.12075e-07
CDH11	1.2792	6.32606	3.82853e-08	3.12595e-07
FDPSP7	1.42511	-2.57292	3.84012e-08	3.1348e-07
SMTNL1	1.47886	-0.509664	3.86199e-08	3.1514e-07
RP11-334C17.5	1.13063	1.77245	3.876e-08	3.16095e-07
SLC26A8	1.30153	-0.184793	3.88651e-08	3.1689e-07
CLPSL2	3.72281	-2.72312	3.98443e-08	3.24359e-07
ANOS1	1.48875	3.52504	3.98939e-08	3.247e-07
COL5A1	1.33172	8.53821	4.04326e-08	3.29019e-07
CHDH	1.10794	5.39116	4.04558e-08	3.29093e-07
MTCO3P44	2.18766	-3.57972	4.06551e-08	3.30634e-07
RP11-93K22.1	1.98689	-3.03232	4.21984e-08	3.42441e-07
RP11-705O1.8	1.13067	-1.71808	4.26498e-08	3.45914e-07
OR7E145P	4.16469	-3.69197	4.26982e-08	3.46224e-07
RP11-121C6.5	1.78378	-2.85301	4.28011e-08	3.4699e-07
RP11-44K6.2	3.90242	-1.42788	4.2818e-08	3.47059e-07
RP1-102E24.8	1.20963	0.189492	4.3023e-08	3.48584e-07
PMFBP1	1.69581	1.05613	4.32267e-08	3.50096e-07
FGL1	5.77859	3.17108	4.35898e-08	3.52829e-07
RP11-353N14.2	2.00514	-0.88321	4.40437e-08	3.55944e-07
DNAH14	1.69834	2.30769	4.40636e-08	3.56035e-07
RP11-500G22.5	1.03878	0.636291	4.41527e-08	3.56615e-07
CTC-507E2.2	1.50689	-3.23112	4.42414e-08	3.57261e-07
KB-1615E4.2	3.14633	-2.32478	4.46892e-08	3.60595e-07
LINC00920	1.5691	1.09079	4.54264e-08	3.66184e-07
RP11-354E23.5	1.8351	-2.44892	4.6035e-08	3.70582e-07
GBP5	2.04549	5.22409	4.60988e-08	3.71024e-07
AC114730.5	3.0835	-2.84276	4.6449e-08	3.73769e-07
ASB4	4.90833	2.46199	4.68383e-08	3.76681e-07
RP13-16H11.9	5.8789	-0.555142	4.71579e-08	3.78956e-07
MIR663AHG	2.58272	-1.40878	4.73065e-08	3.80002e-07
HMGN2P17	1.98188	-2.15773	4.73317e-08	3.8013e-07
AC064834.1	4.30398	-2.3302	4.75304e-08	3.81502e-07
Six3os1_4	3.8197	-4.08086	4.7891e-08	3.84172e-07
RP5-1096J16.1	3.42392	-2.67402	4.80211e-08	3.85141e-07
CTC-448F2.3	1.6497	-2.81482	4.81271e-08	3.85916e-07
RP11-106D4.2	1.21412	-0.82857	4.82002e-08	3.86427e-07
DRAXIN	1.62514	0.0247608	4.84428e-08	3.8807e-07
FIBCD1	3.38641	3.01055	4.84582e-08	3.88118e-07
TBX15	1.78128	0.203231	4.88957e-08	3.91394e-07
IGFBP3	1.232	7.80846	4.95607e-08	3.96255e-07
RP11-129M16.4	1.30952	1.18499	4.96773e-08	3.9711e-07
UCA1	3.33787	3.65869	4.97338e-08	3.97484e-07
KCNQ1OT1	1.48134	5.34693	4.98735e-08	3.98369e-07
SNORD121A	2.19242	-3.89974	4.98997e-08	3.98501e-07
RP4-563E14.1	1.16036	-0.863895	5.00737e-08	3.99803e-07
DLX6	3.3478	0.742431	5.00821e-08	3.99803e-07
RP11-93H24.3	1.20253	-0.0691283	5.07148e-08	4.04618e-07
AC011294.3	3.05063	-2.52122	5.07462e-08	4.04791e-07
RP11-10L12.2	1.27384	-2.8087	5.13418e-08	4.09304e-07
AP000347.4	1.21228	-1.6491	5.18459e-08	4.12947e-07
DCAF4L1	1.53611	-1.22969	5.18489e-08	4.12947e-07
DSCR8	6.86617	0.364466	5.18683e-08	4.13022e-07
RP11-388C12.5	1.57896	-2.8434	5.23037e-08	4.16408e-07
RP11-443B7.1	1.50661	0.408596	5.26469e-08	4.18979e-07
RASGEF1A	1.73551	2.85618	5.29564e-08	4.21279e-07
CXCL6	2.69994	2.97547	5.30069e-08	4.21599e-07
PIWIL4	1.11429	3.29051	5.32155e-08	4.23013e-07
NEK2P4	2.94505	-3.32761	5.33601e-08	4.24014e-07
RP11-54H7.4	3.96272	3.58285	5.35606e-08	4.25264e-07
AC064850.4	1.1958	-2.53342	5.35811e-08	4.25345e-07
RP11-747H7.3	1.21661	2.75102	5.38998e-08	4.2771e-07
NRCAM	2.11712	3.92347	5.41001e-08	4.29052e-07
AC097721.1	1.57209	-2.47627	5.46942e-08	4.33596e-07
RP11-69M1.4	1.51499	-3.16339	5.47852e-08	4.34188e-07
ARGFXP2	1.14225	-1.7161	5.47899e-08	4.34188e-07
MAGEA10	7.18903	1.20716	5.62429e-08	4.45445e-07
LILRB4	1.47572	4.12906	5.63007e-08	4.45732e-07
RP11-424M24.3	1.25794	-2.96792	5.66423e-08	4.48178e-07
RPL31P50	3.06955	-3.55964	5.66595e-08	4.48228e-07
SLCO1B1	3.89205	-2.15876	5.67435e-08	4.48806e-07
GFY	4.43387	-1.05927	5.67995e-08	4.49077e-07
RP11-460N20.4	1.26552	-2.032	5.72019e-08	4.52084e-07
CTD-2537I9.12	1.03458	0.47517	5.75032e-08	4.54292e-07
TLR2	1.10889	3.54815	5.77929e-08	4.56493e-07
AC114763.1	1.5097	-2.79502	5.87048e-08	4.6334e-07
MNX1-AS2	1.37983	-1.64915	5.88297e-08	4.64238e-07
RP11-200K12.3	4.57386	-2.96021	5.89263e-08	4.64821e-07
CPN1	5.0522	-0.912631	5.89566e-08	4.64972e-07
PRR5L	1.16125	3.63029	5.93039e-08	4.67531e-07
LINC01057	1.01824	1.66015	5.93364e-08	4.67698e-07
RP11-785D18.3	3.83754	-0.0471921	5.98011e-08	4.71181e-07
RP11-120K18.3	1.76654	-2.98342	5.99014e-08	4.71881e-07
RP3-522D1.1	1.78772	-0.506202	6.00092e-08	4.7264e-07
MIR4326	2.33391	-4.07824	6.02835e-08	4.74438e-07
AC003005.2	2.40139	-3.65205	6.17384e-08	4.85331e-07
MFSD2B	1.01555	-0.536824	6.21451e-08	4.88249e-07
SLC25A6P5	2.9837	-3.80839	6.23057e-08	4.89418e-07
KRT18P22	1.51731	-3.00472	6.26618e-08	4.92027e-07
HNF1A-AS1	1.59615	4.54969	6.33897e-08	4.97363e-07
ERMN	1.56811	0.061261	6.37539e-08	4.9984e-07
C2CD4D	1.23159	1.66539	6.38148e-08	5.00222e-07
SPATA32	1.11807	-1.23251	6.4038e-08	5.01877e-07
IFNL3	3.86853	-3.34166	6.43609e-08	5.04216e-07
RP11-677I18.3	1.13078	-1.74426	6.56638e-08	5.13667e-07
RP11-201O14.2	1.49897	-2.93508	6.56904e-08	5.13752e-07
RP11-551G24.2	1.44331	-2.73098	6.58253e-08	5.14709e-07
SMC1B	2.11997	0.314706	6.62203e-08	5.17466e-07
LACTB2	1.08893	5.40818	6.62762e-08	5.17744e-07
CYP17A1	4.4983	2.8445	6.64475e-08	5.18952e-07
RP11-363N22.3	1.14739	-0.474622	6.6816e-08	5.21664e-07
AC098973.1	3.38542	-3.54607	6.72159e-08	5.2419e-07
RP11-669N7.2	6.76273	0.889729	6.75825e-08	5.26949e-07
MAGEA1	7.75533	1.63263	6.76241e-08	5.27074e-07
PAX2	3.72139	-1.05187	6.77258e-08	5.27766e-07
CKS1BP3	1.46433	-2.88532	6.80413e-08	5.30025e-07
DNAH3	1.3909	1.43161	6.81588e-08	5.30739e-07
LINC01123	1.12851	1.21904	6.86095e-08	5.33947e-07
RP11-42O4.2	1.35911	-2.06796	6.87581e-08	5.35002e-07
LINC00346	1.35264	2.1517	6.91066e-08	5.37409e-07
RTN4RL2	1.67174	2.64499	6.95071e-08	5.40421e-07
MAGEC1	8.91792	1.60542	6.96173e-08	5.41074e-07
SNORD7	1.56827	-3.16924	7.03589e-08	5.46528e-07
RPL7P31	3.13891	-3.66307	7.07587e-08	5.49531e-07
LINC01270	1.67706	-0.0351335	7.08472e-08	5.5001e-07
CTD-2349P21.3	1.1235	-0.503447	7.09396e-08	5.50624e-07
RP11-206M11.7	4.73475	0.930185	7.1171e-08	5.52212e-07
AKAP8P1	2.95429	-1.89836	7.12352e-08	5.52502e-07
IL18BP	1.125	4.64017	7.15269e-08	5.54392e-07
MESP2	2.14451	-0.00743251	7.15327e-08	5.54392e-07
CTC-471F3.5	1.0077	0.0288393	7.18958e-08	5.57101e-07
RP11-49I11.2	1.89423	-2.78308	7.27453e-08	5.6326e-07
RP11-267A15.3	2.93124	-3.33713	7.28768e-08	5.64066e-07
H2AFZP6	1.66902	-3.33435	7.38027e-08	5.71018e-07
TNFRSF9	1.33762	2.32506	7.50038e-08	5.79549e-07
AC008746.12	1.12724	-0.709938	7.50358e-08	5.79688e-07
RP11-366L20.3	3.58646	-4.21234	7.59116e-08	5.86014e-07
RP11-290F24.6	1.28818	-0.502523	7.62307e-08	5.88257e-07
WBSCR27	1.65493	2.42112	7.67703e-08	5.922e-07
PLEKHD1	2.09455	-0.211762	7.69068e-08	5.9303e-07
AC004158.3	1.52417	-1.77797	7.71183e-08	5.9455e-07
LRRC46	1.03942	0.256792	7.73982e-08	5.96484e-07
LINC01004	1.02909	0.663167	7.74387e-08	5.96685e-07
CTD-2284J15.1	1.35291	0.293019	7.75457e-08	5.97398e-07
ZMYND15	1.08415	2.74361	7.82058e-08	6.02033e-07
MDFI	1.29338	4.62681	7.82565e-08	6.02261e-07
AC092415.1	3.61894	-2.48112	7.82647e-08	6.02261e-07
RP11-57A1.1	1.54523	-1.6967	7.91813e-08	6.0886e-07
ALB	6.94873	6.79782	7.99477e-08	6.14638e-07
RP11-805L22.3	5.08967	-3.58313	8.06027e-08	6.19442e-07
RP11-962G15.1	5.46331	-1.72381	8.10475e-08	6.22629e-07
CTD-2339L15.3	1.83544	-3.40963	8.25394e-08	6.33145e-07
OSMR	1.09567	6.41149	8.29716e-08	6.36224e-07
TTLL2	2.05625	-0.716094	8.32577e-08	6.38299e-07
POU5F1B	2.12168	0.316064	8.45427e-08	6.47067e-07
MIR196A1	2.52946	-2.7276	8.53747e-08	6.52949e-07
LHX1	4.02489	-0.503665	8.55895e-08	6.54471e-07
RP11-83B20.8	2.58316	-2.60897	8.58785e-08	6.56558e-07
EIF4HP2	1.18205	-1.59352	8.74549e-08	6.68238e-07
COCH	2.01515	2.62212	8.79215e-08	6.71679e-07
AL138706.1	1.45492	-2.94016	8.85171e-08	6.75728e-07
MIOX	2.7372	0.0587397	8.85766e-08	6.76057e-07
ADAM8	1.29289	5.11979	8.88522e-08	6.77909e-07
ASNSP1	4.45617	-2.10776	8.92046e-08	6.80346e-07
LINC00501	2.16776	-0.788585	8.97241e-08	6.84182e-07
KRT18P52	1.33699	-2.32897	8.98582e-08	6.85077e-07
MIR6797	1.63092	-3.80278	9.01108e-08	6.86876e-07
RP11-10J21.2	1.42456	-1.42326	9.2019e-08	7.00514e-07
RP11-758M4.4	3.69082	-0.672892	9.21323e-08	7.01118e-07
TNFRSF25	1.21325	3.66719	9.28358e-08	7.06341e-07
RP11-495P10.9	5.78244	-0.821077	9.30382e-08	7.0775e-07
HSP90AA4P	1.16007	-1.35299	9.4025e-08	7.15124e-07
PTPRU	1.50894	5.61615	9.43161e-08	7.16677e-07
GRB7	2.26689	6.93538	9.47608e-08	7.19393e-07
RP11-165N19.2	1.28846	-2.58328	9.54168e-08	7.24106e-07
ZNF525	1.13518	3.32839	9.54372e-08	7.24128e-07
TNFSF4	1.27868	2.16091	9.57704e-08	7.26388e-07
LEF1	1.1371	4.14611	9.58554e-08	7.26899e-07
RP11-363L24.3	1.59531	-3.45243	9.6143e-08	7.28491e-07
MIR25	1.31406	-1.86934	9.61466e-08	7.28491e-07
TSPEAR	2.12037	0.615638	9.61538e-08	7.28491e-07
RP11-3B12.5	4.43182	-2.50673	9.69226e-08	7.33776e-07
SPDYE5	1.00608	0.623736	9.74465e-08	7.37336e-07
UCN	1.14658	-0.555495	9.75929e-08	7.38173e-07
CTD-2066L21.3	3.83377	-1.96944	9.77557e-08	7.39133e-07
AKAP4	3.93798	-2.67476	9.78492e-08	7.39704e-07
RP1-90G24.10	2.3894	-1.32699	9.79891e-08	7.40626e-07
MIR3198-1	1.68584	-3.7216	9.84433e-08	7.43786e-07
RP11-248B24.1	1.91731	0.0824994	9.94938e-08	7.50922e-07
LRRIQ4	1.7713	-0.38255	9.96679e-08	7.51935e-07
GATA3-AS1	2.98642	-3.37928	1.0012e-07	7.55207e-07
RP13-991F5.2	1.2778	-2.34545	1.00985e-07	7.61455e-07
LINC01106	1.06378	1.2675	1.01198e-07	7.62777e-07
LINC01518	5.16514	-2.249	1.01561e-07	7.65096e-07
RP11-304L19.3	1.41612	2.23879	1.01813e-07	7.66717e-07
LINC01210	4.17242	-2.36717	1.02142e-07	7.68914e-07
RP11-33A14.3	1.49312	-3.15482	1.02175e-07	7.69016e-07
IFITM9P	1.27273	-0.895477	1.02967e-07	7.74558e-07
LA16c-306A4.1	1.10577	-1.57989	1.03499e-07	7.7827e-07
SLC45A2	2.75136	-1.79949	1.03691e-07	7.79574e-07
RP1-69D17.4	1.46602	-2.96493	1.03998e-07	7.81595e-07
RP11-316M1.3	1.27895	-2.91706	1.04101e-07	7.82231e-07
RP11-120K24.5	2.5323	-0.999367	1.04352e-07	7.83972e-07
RP11-395L14.17	1.01674	-1.72046	1.05441e-07	7.91721e-07
MTND4P23	1.57014	-1.89393	1.05677e-07	7.93348e-07
CTD-3195I5.4	1.62705	-2.97096	1.06213e-07	7.97078e-07
RP11-649A18.5	1.2085	-0.757187	1.06761e-07	8.00603e-07
RP11-25H12.1	4.2881	-2.89819	1.06779e-07	8.00603e-07
LEF1-AS1	1.30245	-1.64881	1.07368e-07	8.04868e-07
FZD2	1.29376	3.31674	1.07789e-07	8.07581e-07
KCCAT198	3.53457	-3.64294	1.08325e-07	8.11158e-07
RP11-284F21.9	1.97542	2.2228	1.08458e-07	8.12003e-07
MIR320B2	1.43797	-3.27521	1.0856e-07	8.12475e-07
DRGX	3.45972	-0.0389279	1.11521e-07	8.34178e-07
AL133493.2	2.61119	1.09955	1.13156e-07	8.45643e-07
HHIPL2	2.21559	-1.54739	1.13283e-07	8.46436e-07
RP13-379O24.2	8.01202	0.344564	1.15065e-07	8.58975e-07
GNL3LP1	1.12921	-2.45282	1.15625e-07	8.62841e-07
RP11-540A21.2	1.28759	-0.748222	1.1696e-07	8.72329e-07
AJ006998.2	1.83448	-2.78789	1.17427e-07	8.75594e-07
LEMD1-AS1	2.34034	-2.1981	1.1744e-07	8.75594e-07
RP11-304F15.3	1.11946	-0.391906	1.17627e-07	8.76668e-07
TMEM74B	1.66474	2.55821	1.17669e-07	8.76823e-07
RP1-170O19.14	2.67282	-0.666688	1.17861e-07	8.77935e-07
HMGB2P1	1.65692	-2.58169	1.19074e-07	8.86331e-07
TRIM72	2.84092	1.15279	1.20134e-07	8.93902e-07
RP11-103B5.4	1.78297	-0.744003	1.20435e-07	8.95653e-07
MTND3P5	2.53478	-4.01764	1.21641e-07	9.04463e-07
RP11-700P18.1	1.14808	-1.30673	1.21716e-07	9.04856e-07
RP11-156K13.3	3.24636	-2.63888	1.22289e-07	9.08789e-07
AP000866.1	1.05703	-1.04108	1.2376e-07	9.19054e-07
TAS2R2P	3.67242	-3.91799	1.24636e-07	9.25056e-07
RNU7-181P	1.60207	-2.92381	1.25383e-07	9.3027e-07
HSD3B7	1.0159	4.72486	1.27294e-07	9.4309e-07
LRRC15	2.04272	3.98224	1.27475e-07	9.43929e-07
HSPA8P3	1.50802	-2.22598	1.27476e-07	9.43929e-07
RP11-216L13.19	1.1306	0.471292	1.28467e-07	9.51097e-07
PAH	3.95129	1.34984	1.28705e-07	9.52516e-07
MIR135B	2.15169	-3.63263	1.29002e-07	9.54542e-07
RP1-102G20.5	1.41706	-1.5198	1.29132e-07	9.55332e-07
RP11-396M11.1	1.25155	-0.970096	1.29549e-07	9.57728e-07
MIR378D2	2.23639	-3.40968	1.29735e-07	9.58928e-07
CD177	3.76449	4.78782	1.29797e-07	9.59048e-07
RP11-802D6.1	1.62868	-2.74583	1.29902e-07	9.59646e-07
FAM83H-AS1	1.31065	5.25697	1.29967e-07	9.59958e-07
RP11-640I15.1	1.30731	-2.67221	1.30023e-07	9.60202e-07
CTCFL	4.58755	1.40211	1.31625e-07	9.70636e-07
ANKRD33	3.74577	-1.56368	1.33346e-07	9.8227e-07
SMPD5	1.25217	-0.664827	1.33559e-07	9.8367e-07
PGAM1P11	1.64137	-2.82844	1.33809e-07	9.85334e-07
CTB-147C22.3	1.40952	-2.99075	1.33845e-07	9.85424e-07
STEAP1	1.21528	4.56014	1.33979e-07	9.86231e-07
CTC-260E6.3	2.20477	-2.02626	1.35723e-07	9.98096e-07
CCDC73	1.38928	-0.539003	1.35736e-07	9.98096e-07
RP11-303E16.9	1.07896	-1.06783	1.3615e-07	1.00078e-06
AC083884.8	1.04744	0.113754	1.36492e-07	1.00276e-06
AC009262.2	3.59285	-3.82438	1.36967e-07	1.00607e-06
RP11-384M20.1	1.14832	-2.27334	1.37024e-07	1.00631e-06
RP11-268G12.1	3.52934	-2.66125	1.37367e-07	1.00865e-06
LINC01594	2.81851	-1.8864	1.38456e-07	1.01538e-06
MAGEA8	4.41519	-0.505205	1.39307e-07	1.02071e-06
LHX9	3.44317	-1.77509	1.40516e-07	1.02884e-06
GTF2IP13	1.09638	0.327542	1.40852e-07	1.03112e-06
RP11-747H7.1	2.10315	-2.19761	1.415e-07	1.03567e-06
ADAMTS7	1.03857	3.8599	1.4198e-07	1.03882e-06
RP11-227L6.1	1.86291	-2.83342	1.42288e-07	1.0407e-06
ADGRG1	1.04838	7.58057	1.42342e-07	1.04073e-06
CACNA1E	2.52744	2.02166	1.43698e-07	1.04971e-06
TMPRSS5	2.17849	0.933519	1.44392e-07	1.05422e-06
NAP1L4P1	1.33572	-0.777191	1.44624e-07	1.05553e-06
FNDC1-IT1	2.82828	-3.97008	1.44882e-07	1.05686e-06
DLX6-AS1	2.97843	0.715507	1.47325e-07	1.07354e-06
RP11-571O6.2	2.46915	-2.87148	1.49381e-07	1.08788e-06
MSX2	1.60771	3.94569	1.49399e-07	1.08788e-06
RP11-495P10.5	3.69533	-0.576841	1.49665e-07	1.08943e-06
RP11-338K17.6	1.14255	-1.93743	1.50365e-07	1.09395e-06
RP11-479O9.3	1.20078	-1.78609	1.50881e-07	1.09712e-06
RP11-318G21.4	5.92542	-1.61619	1.51759e-07	1.10288e-06
RP11-55K13.1	1.17396	-1.63658	1.5178e-07	1.10288e-06
HS3ST2	1.86718	1.54334	1.52054e-07	1.10448e-06
MEIKIN	2.45036	-3.96614	1.53637e-07	1.11539e-06
RP11-861A13.3	1.44274	-1.66641	1.54633e-07	1.12223e-06
GAPDHP14	1.87474	-2.7652	1.56138e-07	1.13255e-06
PRSS56	6.18957	0.299104	1.57883e-07	1.14459e-06
RP11-279N8.1	3.02578	-3.57463	1.58747e-07	1.15005e-06
RP11-544I20.2	1.218	-1.71103	1.58787e-07	1.15014e-06
KREMEN2	1.7809	1.07553	1.60572e-07	1.16246e-06
SSC4D	1.50326	0.633479	1.62646e-07	1.17644e-06
NRIR	1.74917	-1.40345	1.63432e-07	1.18171e-06
CTC-548K16.6	1.2255	-1.58165	1.63502e-07	1.18201e-06
RP11-6L6.4	1.56448	-3.05169	1.6359e-07	1.18244e-06
LRRC36	1.66189	0.162758	1.63742e-07	1.18333e-06
NHS	1.13297	4.60869	1.6395e-07	1.18401e-06
CTD-2015A6.2	2.85651	-3.14488	1.64932e-07	1.19005e-06
UPK3A	3.60547	1.70124	1.65519e-07	1.19408e-06
NPM1P47	3.23384	-3.3273	1.66459e-07	1.20023e-06
RN7SL481P	1.34215	-2.56487	1.67354e-07	1.20647e-06
KRT18P16	1.26898	-0.941876	1.68244e-07	1.21183e-06
PHF5CP	1.52863	-3.06184	1.68483e-07	1.21334e-06
RP11-426C22.5	1.12292	-0.798265	1.6965e-07	1.22046e-06
OBP2A	3.84435	-2.92617	1.69688e-07	1.22052e-06
HMGB1P24	1.25565	-1.94094	1.69902e-07	1.22184e-06
RPSAP13	1.337	-3.28352	1.70427e-07	1.22541e-06
KRT18P10	1.35555	0.533261	1.71246e-07	1.23066e-06
GPR158	2.16531	2.11685	1.71425e-07	1.23172e-06
KCNG3	2.20596	-0.876765	1.71469e-07	1.23182e-06
APOC1P1	2.21769	-1.63568	1.71818e-07	1.2341e-06
FAM19A5	1.48809	2.77721	1.73104e-07	1.24227e-06
RP11-875O11.2	1.44221	-3.02496	1.7472e-07	1.253e-06
NARSP2	3.16862	-4.07388	1.79225e-07	1.2833e-06
AP000487.6	1.1804	-1.62012	1.79225e-07	1.2833e-06
C1GALT1P1	1.91217	-2.44293	1.81671e-07	1.30013e-06
RP11-376O6.2	1.83811	-3.75331	1.8282e-07	1.30812e-06
RP11-1396O13.2	1.57714	-1.22228	1.837e-07	1.31419e-06
SEZ6L2	1.27581	6.59422	1.8426e-07	1.31774e-06
RP3-497J21.1	2.25948	-3.34937	1.84773e-07	1.32118e-06
DNAH5	1.71045	2.04966	1.84831e-07	1.32137e-06
KRT18P67	1.6408	-2.98995	1.85494e-07	1.32579e-06
RP11-32K4.1	4.14462	-2.86942	1.85514e-07	1.32579e-06
ZFPM2-AS1	2.2374	0.418652	1.86124e-07	1.32969e-06
MYLK2	1.19091	-1.60578	1.86722e-07	1.33373e-06
MMP12	2.35578	5.79026	1.86895e-07	1.33473e-06
RP11-562A8.4	1.05605	-1.16138	1.86935e-07	1.33478e-06
RP3-412A9.17	1.48735	-0.639855	1.87778e-07	1.34034e-06
GS1-293C5.1	1.77353	-2.89841	1.8827e-07	1.34315e-06
PSMC1P2	2.38634	-2.78316	1.88842e-07	1.34654e-06
AC073415.2	1.19447	-2.61281	1.8921e-07	1.34869e-06
LINC01522	3.64638	-1.73582	1.89479e-07	1.35038e-06
C17orf96	1.38657	3.40902	1.89897e-07	1.35312e-06
LINC00884	1.21096	1.11413	1.90918e-07	1.35922e-06
RP11-766N7.3	2.13811	-2.47091	1.91739e-07	1.36483e-06
KB-1184D12.1	2.74255	-3.48896	1.9232e-07	1.36873e-06
RNU6-126P	1.75981	-3.4941	1.94419e-07	1.38271e-06
RP3-355L5.3	1.54769	-3.04863	1.9507e-07	1.38711e-06
DLL3	3.31195	0.600767	1.97726e-07	1.40454e-06
RP11-201O14.1	1.28189	-1.90603	1.98221e-07	1.40757e-06
RN7SL541P	1.91212	-2.98812	1.98309e-07	1.40795e-06
RP11-310P5.1	2.31604	-2.35882	1.98892e-07	1.41185e-06
RP11-495P10.7	3.53693	0.165131	1.99367e-07	1.41497e-06
MIR6739	1.26821	-2.92429	2.00034e-07	1.41922e-06
RP11-470P21.2	2.9889	-2.57729	2.00644e-07	1.4233e-06
ESCO2	1.10671	3.97535	2.02905e-07	1.43786e-06
CPT1B	1.0433	0.977654	2.04582e-07	1.44924e-06
CHST13	2.4349	2.3455	2.05287e-07	1.45373e-06
AC104809.4	3.41826	-0.32365	2.06773e-07	1.46325e-06
AC011290.5	1.14158	-0.751504	2.07705e-07	1.46884e-06
RP11-428O18.6	2.0768	-1.34874	2.07907e-07	1.47001e-06
ALMS1-IT1	1.01901	-0.224478	2.12288e-07	1.49945e-06
KRT7	2.51288	7.26047	2.13259e-07	1.50605e-06
RP11-108L7.4	1.46791	-2.18172	2.13665e-07	1.50814e-06
RP11-156E6.1	1.15002	4.05053	2.13818e-07	1.50896e-06
TMEM132A	1.08729	5.36787	2.14251e-07	1.5115e-06
RP11-168K11.3	1.87044	-2.36178	2.15538e-07	1.52032e-06
AGT	2.11923	6.04577	2.15944e-07	1.52292e-06
CTD-2571E19.3	1.63554	-2.80904	2.1686e-07	1.52859e-06
CTD-3051D23.4	1.43767	-1.10704	2.2095e-07	1.55529e-06
SLC6A3	3.62346	0.121203	2.22524e-07	1.56557e-06
CTC-338M12.9	3.30808	-2.11055	2.22992e-07	1.56833e-06
CTB-58E17.9	1.45792	-2.58572	2.23689e-07	1.57243e-06
RTEL1P1	1.10898	-2.14515	2.25602e-07	1.58533e-06
RNU6-583P	2.0097	-4.08159	2.25737e-07	1.58601e-06
RP11-46B11.2	2.73428	-3.28723	2.27418e-07	1.59727e-06
RN7SKP299	1.66548	-2.673	2.27951e-07	1.6002e-06
RP11-343C2.10	1.62862	-3.00046	2.28312e-07	1.60246e-06
CLDN16	1.76088	-0.00465888	2.29309e-07	1.60918e-06
ERVMER61-1	5.70335	-2.1476	2.2958e-07	1.61081e-06
RP4-534N18.2	1.20906	-1.75105	2.31694e-07	1.62454e-06
RP11-304L19.12	2.00272	-4.03733	2.31997e-07	1.62638e-06
RP11-575F12.1	2.37645	-2.07979	2.33962e-07	1.63932e-06
PAX8	1.28642	3.4306	2.36607e-07	1.65645e-06
SNORD62A	1.587	-3.66533	2.37066e-07	1.6591e-06
RP1-16A9.1	1.89379	-3.71139	2.3755e-07	1.66186e-06
KRT18P61	1.09533	-1.98354	2.38301e-07	1.66633e-06
RP11-242D8.1	1.09855	2.30159	2.39517e-07	1.67398e-06
RP11-61L19.1	1.28512	-1.66829	2.39825e-07	1.67556e-06
NXPH4	2.42429	2.62649	2.43303e-07	1.69871e-06
PODNL1	1.33761	2.86623	2.44033e-07	1.70265e-06
IL4I1	1.36493	3.46259	2.45111e-07	1.70988e-06
CHRNA6	1.54636	-2.05829	2.4586e-07	1.71453e-06
RP11-1G11.2	1.89847	-2.7323	2.4687e-07	1.72099e-06
HMGB3P6	1.40925	-3.06406	2.47237e-07	1.72325e-06
MCEMP1	1.99089	0.226299	2.48235e-07	1.72992e-06
TPM3P6	1.2882	-0.908373	2.48683e-07	1.73245e-06
RP5-836N17.4	1.43154	-2.11047	2.49454e-07	1.73753e-06
RPL23AP95	1.01442	-2.32893	2.5287e-07	1.76014e-06
RP11-89K21.2	3.63548	-4.38754	2.53208e-07	1.76219e-06
CTAG2	8.64077	1.69349	2.53896e-07	1.76638e-06
CDSN	2.07403	-2.59807	2.53975e-07	1.76663e-06
RP1-292B18.3	1.73005	-3.62675	2.54496e-07	1.76996e-06
HIST2H2BF	1.20629	1.08067	2.54583e-07	1.77027e-06
RP11-1376P16.2	1.00018	-1.31311	2.54768e-07	1.77125e-06
RN7SL430P	2.3072	-4.16111	2.57556e-07	1.78943e-06
AC012499.1	3.66431	-3.3123	2.57753e-07	1.79049e-06
RP1-170O19.17	3.68171	-3.1155	2.59062e-07	1.79898e-06
HSPE1P7	1.41366	-2.77821	2.59335e-07	1.80057e-06
TRPM8	2.53139	-1.13891	2.61301e-07	1.81344e-06
RP11-359G22.2	1.59452	-3.15681	2.6132e-07	1.81344e-06
LINC01132	1.03157	-0.599978	2.62529e-07	1.82091e-06
LINC01087	3.60163	-1.74475	2.63135e-07	1.8245e-06
IMPG1	1.16952	-0.928451	2.63308e-07	1.82539e-06
MPO	4.07149	1.79571	2.65716e-07	1.84085e-06
RP11-474D1.3	4.2231	0.912016	2.66251e-07	1.84393e-06
RP3-477O4.5	2.55975	-3.91155	2.67249e-07	1.85022e-06
SLAMF8	1.28216	4.0906	2.69183e-07	1.86204e-06
AC022182.2	1.03104	-1.82516	2.69863e-07	1.86549e-06
RNU7-75P	1.68299	-3.69663	2.7207e-07	1.87953e-06
LMO7-AS1	1.43671	-1.02265	2.73461e-07	1.88847e-06
RP11-739N20.3	1.58524	-3.49374	2.73989e-07	1.8918e-06
YES1P1	1.14224	-1.54504	2.74257e-07	1.89333e-06
ZNF114	1.99769	0.233189	2.74957e-07	1.89752e-06
RP11-93O14.3	1.48281	-3.45205	2.76946e-07	1.91061e-06
MNX1-AS1	1.329	1.05135	2.78845e-07	1.92339e-06
RP11-240G22.5	1.07464	-1.53442	2.79118e-07	1.92495e-06
RP11-575F12.3	2.04007	1.21508	2.79918e-07	1.92982e-06
AP001628.6	1.54921	-2.15232	2.80903e-07	1.93564e-06
RP11-429J17.7	1.28095	-0.277255	2.80976e-07	1.93582e-06
RP11-611O2.1	1.52008	-2.56633	2.84024e-07	1.95584e-06
RP11-49C9.2	1.14532	-2.11743	2.84675e-07	1.96e-06
RNU6-80P	2.45798	-4.25486	2.86503e-07	1.97134e-06
PAGE1	5.29034	-0.249584	2.86562e-07	1.97134e-06
DSCR4	5.80198	-1.38128	2.88543e-07	1.98431e-06
MIR3653	1.15617	-1.86685	2.89903e-07	1.99299e-06
RP11-29H23.4	1.62427	-3.56195	2.953e-07	2.02807e-06
CTD-2014D20.1	1.2985	-0.615996	2.95548e-07	2.02909e-06
KB-431C1.5	1.02485	-0.15862	2.97067e-07	2.03766e-06
RP11-706D8.3	2.66203	-3.69571	2.97092e-07	2.03766e-06
AZU1	3.67813	-0.245808	2.98851e-07	2.0487e-06
STPG3-AS1	1.65396	-2.11053	2.99744e-07	2.05448e-06
ANO1-AS2	2.20113	-2.50788	3.00436e-07	2.05854e-06
RP11-167H9.4	2.61568	-1.7863	3.00752e-07	2.06001e-06
STK32C	1.0479	3.35459	3.04367e-07	2.08304e-06
KATNBL1P3	2.19167	-4.11293	3.05712e-07	2.09156e-06
FAM24B	1.18638	0.544429	3.09188e-07	2.11358e-06
HULC	4.47815	-2.01782	3.10059e-07	2.11883e-06
RP11-550A18.1	1.76215	-3.22461	3.10151e-07	2.11911e-06
AC004840.8	2.11294	-3.93648	3.12625e-07	2.13459e-06
RP11-84A19.3	1.8229	-3.5159	3.13656e-07	2.14057e-06
RP11-186F10.2	2.87797	-2.97583	3.25699e-07	2.21908e-06
ERVW-1	2.35167	0.0340927	3.25872e-07	2.21989e-06
TMEM78	1.96567	-3.48533	3.26689e-07	2.22473e-06
MIR3945HG	1.69882	-0.998242	3.27655e-07	2.23057e-06
CTD-2280E9.1	3.17309	-3.19183	3.28156e-07	2.23287e-06
LA16c-335H7.2	3.93779	-3.80774	3.28383e-07	2.23404e-06
RP11-91A18.4	1.52495	-3.71011	3.30571e-07	2.24744e-06
CA6	4.70093	0.238016	3.32836e-07	2.26135e-06
CFAP61	1.4544	-1.2855	3.33165e-07	2.26322e-06
RP11-174O3.3	3.05106	-3.09678	3.36919e-07	2.28721e-06
MIR548N	2.663	-4.37127	3.3713e-07	2.28826e-06
AKR1C7P	1.64342	-2.7496	3.37764e-07	2.29144e-06
LINC00106	1.15818	-0.0625054	3.38845e-07	2.29801e-06
PHBP2	1.07114	-2.67892	3.3932e-07	2.30085e-06
RP11-10A14.4	1.8592	-0.613249	3.39384e-07	2.30091e-06
SCARNA15	1.05835	-3.10375	3.39719e-07	2.30242e-06
NME2P1	1.1068	1.0881	3.4177e-07	2.31404e-06
SNORA33	1.10794	-2.04334	3.47912e-07	2.35137e-06
MIR559	1.75289	-2.34113	3.49281e-07	2.35985e-06
POU6F2-AS2	4.6443	-2.20265	3.50884e-07	2.36913e-06
RP11-297P16.3	5.81477	-2.06573	3.53219e-07	2.38412e-06
RP11-36I17.2	1.60538	-2.95795	3.55007e-07	2.39578e-06
PHBP19	1.18019	-0.269355	3.55064e-07	2.39578e-06
RNU6-1238P	3.59478	-2.62212	3.55382e-07	2.39754e-06
AC004623.3	1.03698	-1.4345	3.56688e-07	2.40595e-06
SLC16A8	1.23246	0.173118	3.58277e-07	2.41509e-06
RP11-74M13.5	2.05971	-3.32608	3.58348e-07	2.41517e-06
RP1-13D10.2	1.80728	-2.74198	3.60602e-07	2.42837e-06
Six3os1_5	2.92292	-3.35772	3.61117e-07	2.43145e-06
FOXRED2	1.09609	5.85585	3.6348e-07	2.44575e-06
FADS2P1	3.95829	-3.33124	3.64572e-07	2.45191e-06
RP11-3B12.2	3.70454	-3.82141	3.65123e-07	2.45521e-06
RP11-381E24.4	1.69511	-3.61984	3.65727e-07	2.45887e-06
RP11-336A10.2	1.13343	-2.23378	3.68069e-07	2.4734e-06
RP11-150O12.5	3.13716	-3.12532	3.68911e-07	2.47832e-06
PMCH	2.28165	-3.06998	3.70215e-07	2.4862e-06
KRT18P19	1.40853	-2.76294	3.70991e-07	2.49101e-06
RP4-545L17.12	2.5912	-2.57466	3.7144e-07	2.49361e-06
IGBP1-AS1	1.07979	-2.45823	3.72218e-07	2.49762e-06
RP11-114F3.5	1.23463	-2.10597	3.77052e-07	2.52854e-06
LINC01558	1.75608	0.173387	3.77071e-07	2.52854e-06
KRT18P1	1.26542	-1.69563	3.77344e-07	2.52995e-06
DIRC1	2.97369	-2.98833	3.79269e-07	2.54245e-06
AC005017.2	1.67866	-3.49281	3.81972e-07	2.5589e-06
RP4-635E18.7	1.05088	-1.62659	3.86372e-07	2.58712e-06
RP11-278A23.1	1.07435	-0.749877	3.86709e-07	2.58853e-06
CTD-2535I10.1	4.03423	-3.77234	3.87041e-07	2.59033e-06
PRC1-AS1	1.10008	-1.13716	3.91747e-07	2.61885e-06
WT1	2.85504	0.0391376	3.92205e-07	2.62115e-06
AC068491.3	1.33452	-2.82914	3.92219e-07	2.62115e-06
RP11-546J1.1	1.402	-1.65512	3.96065e-07	2.64514e-06
RP11-657O9.1	3.49442	-1.93208	3.97672e-07	2.65415e-06
HNF1B	1.46279	5.0993	3.98773e-07	2.66107e-06
COL8A1	1.58853	6.15651	4.00324e-07	2.66926e-06
RP11-473O4.4	1.42069	-2.21499	4.00856e-07	2.67194e-06
RPL12P25	1.40225	-2.28022	4.01116e-07	2.67324e-06
MESTP1	1.51555	-3.02236	4.04548e-07	2.69437e-06
CTA-363E6.6	1.40015	0.441914	4.04927e-07	2.69646e-06
LINC00862	1.65682	-2.38865	4.05008e-07	2.69656e-06
RP4-798A10.7	1.73654	-1.61732	4.05907e-07	2.70175e-06
CTD-2023M8.1	1.56086	-2.52321	4.08651e-07	2.7195e-06
PPIAP3	1.23384	-2.14338	4.08975e-07	2.72122e-06
RP11-692C24.1	3.27038	-4.08077	4.12121e-07	2.74038e-06
PCAT14	4.40264	-0.166371	4.1239e-07	2.74172e-06
RP11-1084J3.3	2.79336	-3.83593	4.14324e-07	2.75414e-06
[truncated: 4,122 more rows]
