# Supplementary material for: The lncRNA MACC1-AS1 promotes gastric cancer cell metabolic plasticity via AMPK/Lin28 mediated mRNA stability of MACC1
Source: Mol Cancer. 2018 Mar 6;17:69. doi: 10.1186/s12943-018-0820-2 (PMC5838949; doi:10.1186/s12943-018-0820-2)
Supplement: Supplementary file 4 — Table S2. Analysis of genes correlated with MACC1 in STAD from TCGA. (XLSX 14019 kb) [file 12943_2018_820_MOESM4_ESM.xlsx]

## Sheet: Sheet1
gene	Relative ratio (R2）	TCGA-BR-7851-11A-01R-2203-13	TCGA-IN-AB1X-11A-21R-A39E-31	TCGA-CG-5730-11A-01R-1602-13	TCGA-HU-A4GH-11A-11R-A36D-31	TCGA-HU-A4GC-11A-11R-A251-31	TCGA-CG-5721-11A-01R-1602-13	TCGA-HU-A4HB-11A-11R-A251-31	TCGA-BR-7704-11A-01R-2055-13	TCGA-BR-7717-11A-01R-2055-13	TCGA-HU-A4GN-11A-12R-A251-31	TCGA-FP-7829-11A-01R-2055-13	TCGA-BR-6453-11A-01R-1802-13	TCGA-BR-7716-11A-01R-2055-13	TCGA-CG-5733-11A-01R-1602-13	TCGA-IP-7968-11A-01R-2203-13	TCGA-CG-5722-11A-02R-1602-13	TCGA-HU-A4GY-11A-11R-A36D-31	TCGA-IN-7806-11A-01R-2055-13	TCGA-FP-7735-11A-01R-2055-13	TCGA-HU-8238-11A-01R-2343-13	TCGA-BR-6454-11A-01R-1802-13	TCGA-CG-5720-11A-01R-1602-13	TCGA-BR-7715-11A-01R-2055-13	TCGA-BR-6457-11A-01R-1802-13	TCGA-HU-A4GP-11A-21R-A251-31	TCGA-CG-5728-11A-01R-1602-13	TCGA-CG-5734-11A-01R-1602-13	TCGA-BR-6802-11A-01R-1884-13	TCGA-BR-7703-11A-01R-2055-13	TCGA-BR-8060-11A-01R-2343-13	TCGA-IN-AB1V-11A-11R-A414-31	TCGA-IN-8663-11A-01R-2402-13	TCGA-CD-A4MG-01A-11R-A251-31	TCGA-BR-6563-01A-13R-2055-13	TCGA-BR-8059-01A-11R-2343-13	TCGA-BR-8364-01A-11R-2343-13	TCGA-CD-8528-01A-11R-2343-13	TCGA-BR-6455-01A-11R-1802-13	TCGA-HU-A4G9-01A-11R-A24K-31	TCGA-VQ-AA6A-01A-11R-A414-31	TCGA-RD-A8N9-01A-12R-A39E-31	TCGA-FP-7829-01A-11R-2055-13	TCGA-BR-8483-01A-31R-2402-13	TCGA-BR-8589-01A-11R-2402-13	TCGA-CD-A48C-01A-11R-A24K-31	TCGA-FP-7916-01A-11R-2203-13	TCGA-HU-8610-01A-22R-2402-13	TCGA-HU-A4GH-01A-11R-A24K-31
MACC1	1	6365.76	5324.22	4169.69	123.287	14.8952	1607.9	66.408	1355.43	788.631	916.925	372.425	3647.16	1741.24	2139.25	4278.26	1628.11	25.1681	4586.99	26.8428	6584.69	1944.91	2310.7	978.453	3735.28	42.2865	1155.83	2887.39	1200.67	1983.32	763.401	5194.75	6991.72	5376.94	2793.2	3146.99	4356.16	3041.07	3559.16	5203.19	15500.2	1404.72	11025.4	7168.87	2404.59	3434.89	6591.85	5319	4916.39
AVL9	0.330549	5734.08	3533.91	4020.36	2370.33	1948.98	2943.49	2289.33	2262.4	2215.73	2273.56	1977.71	3713.66	2805.96	2884.56	2840.65	3698.38	1996.67	3128.39	1561.55	5349.31	3332.28	3467.13	2376.65	3866.04	2429.32	2971.09	3623.39	2534.01	4036.15	2884.8	3382.78	3062.99	4117.2	2672.07	3746.19	3822.47	5814.16	3707.24	5950.67	9540.77	2730.48	7442.33	7272.99	5592.36	8043.56	5491.15	4198.99	6610.27
MACC1-AS1	0.298844	2.08474	4.86497	11.4867	0	0	8.6446	1.74758	0	3.4388	0	0	6.04585	6.65444	1.75781	1.57116	0	1.19848	1.40792	0	7.44201	8.10378	2.1535	1.41805	0	2.58897	7.24657	1.76923	0	0	0	8.6467	2.7397	6.51751	9.08522	0.968006	3.96796	0	1.511	7.57221	13.164	0	0	18.107	0	2.29554	10.0486	0	6.71639
ITGB8	0.278504	2502.73	6537.54	1992.95	1838.59	2094.5	786.658	2576.8	1230.39	546.769	1022.16	1802.73	1668.65	735.316	801.56	7560.41	1060.03	1879.22	5010.78	1043.37	2805.64	941.659	678.352	1104.66	1022.93	1913.25	724.657	1144.69	1210.62	875.975	944.367	6558.04	7717.75	4324.83	1692.88	7998.64	5596.8	297.546	1572.2	6180	14107.9	1997.82	2523.49	8074.23	1216.75	2375.12	6103.34	2329.53	5010.42
OCLN	0.263401	3997.49	2396.48	3066.96	73.9722	59.5809	2022.84	48.9322	1059.03	898.672	667.897	164.541	1791.08	3638.87	2496.09	2736.95	3288.42	71.9089	2270.97	37.3465	4779.26	2836.32	1895.08	852.247	2069.06	67.3132	1380.47	1753.31	2348.27	3703.85	1998.23	2164.56	2753.4	2797.87	786.377	4370.55	2298.11	2275.95	3538.01	5316.77	3549.62	1435.94	2486.5	1893.69	2579.39	1511.99	3496.9	1540.53	1659.62
ICA1	0.247675	1666.75	1035.26	1553.58	936.982	548.832	3267.66	611.652	1203.37	1898.22	894.002	312.227	2527.17	2746.07	2650.77	1725.13	2600.29	849.723	867.277	606.881	1680.41	2740.7	2136.27	1731.44	2366.45	622.216	2366	2448.62	3230.54	3143.99	1792.93	696.54	906.842	4930.96	1483.92	3030.83	1293.55	3431.94	1506.47	2793.06	5144.01	1001.67	4124.79	5279.71	2505.07	2586.31	1902.27	2420.09	3705.43
LCOR	0.233908	8908.1	5951.8	7469.25	1458	1400.15	3405.97	1876.9	2073.28	1436.27	1987.02	1576.39	4815.52	2685.07	3037.49	2766.81	2524.15	1210.47	4537.72	749.265	8424.35	3103.75	4334.99	1964	4513.55	1445.51	2500.07	8511.78	2172.49	3322.99	2270.43	3300.16	4490.37	3171.23	3474.59	3331.88	2747.81	4407.75	2917.74	5808.97	2614.21	2758.02	3184.1	4042.39	3734.2	4977.49	3646.85	3408.95	4991.62
MARVELD2	0.228594	4256	1772.79	4184.05	132.936	64.1641	2891.62	86.5051	1045.13	1094.68	746.044	84.2772	2873.29	2565.29	2541.79	1946.66	2702.77	128.237	1949.96	51.3515	6145.61	1701.79	2411.92	1161.38	2699.69	75.0801	2054.4	2968.77	3147.62	3443.92	2232.42	2055.03	2186.28	2512.03	1209.34	2462.61	1771.69	3148.26	2892.81	3998.13	3502.39	1007.17	2257.93	2162.28	1593.88	1733.9	2247.01	1686.26	2609.99
SNX13	0.215706	4458.22	3897.81	2202.58	3953.76	3417.88	2403.2	4259.72	2889.94	2683.41	3355.11	3950.6	2601.23	3033.32	2399.41	2468.29	2462.66	3988.55	2651.11	2503.39	3990.4	2226.92	2138.42	2555.32	2630.09	4320.13	2355.13	2655.62	4398.04	3330.61	3718.16	4314.7	3561.62	3314.62	2588.28	3177.97	3684.91	2386.84	1822.27	5685.65	6965.28	2922.37	6214.93	4063.52	1995.8	3239	3040.07	2503.36	4741.1
TAX1BP1	0.211438	8758	18858.6	5996.08	8264.52	11043.1	8229.66	11564.6	7124.5	7512.62	9803.81	11314.8	7128.06	8817.13	6268.34	9697.18	5958.99	8933.48	21253.9	10415	12145.4	7818.53	5323.44	6935.67	5770.59	9403.14	5681.31	6797.39	12447.8	8466.49	8400.45	12985.4	25583.4	8424.35	5785.27	12508.6	7148.94	9406.89	3973.18	9238.09	17944	8098.71	14309.9	17725.3	6478.77	16840.1	11191.8	7924.37	13371.7
HUS1	0.206154	1235.21	1383.6	1030.94	1022.75	986.522	566.221	999.615	723.257	856.26	969.023	820.298	1024.77	697.607	694.334	1632.43	647.143	921.632	1478.31	797.115	1275.56	813.62	844.171	897.624	763.506	1015.74	757.266	1153.54	1167.5	691.259	818.147	1517.98	1520.54	1803.49	779.31	1456.85	1394.74	2226.97	713.193	1212.64	2089.97	951.17	1646.22	1875.59	798.319	1659.67	1308.63	1201.2	1484.32
OSBPL3	0.191527	2092.04	2725.35	1252.06	382.726	439.982	1854.27	265.632	876.09	1523.39	684.568	1537.06	1905.95	1766.75	2144.52	2105.35	1270.86	299.62	2128.77	355.959	1543.47	2294.99	1636.66	2318.51	1834.95	268.39	2496.44	1657.77	892.211	2768.84	916.994	2421.08	2786.28	3127.47	1822.09	5333.72	2456.17	5130.36	3290.96	1633.43	4602.74	2780.98	4101.01	5708.24	2465.15	5432.01	4095.94	3299.65	5918.48
NT5C3A	0.189611	3915.14	1298.95	2820	716.137	996.835	2247.6	758.449	950.963	2223.75	1877.61	852.404	2770.51	2464.36	1901.95	1332.34	1531.47	777.814	947.528	612.717	6316.78	3113.47	1722.8	2232.01	1796.98	865.579	1644.97	3294.31	4043.14	2531.76	904.828	1002.06	1501.36	3169.37	1826.13	1512.03	1276.36	2129.95	2410.05	2927.2	3081.91	1256.9	4270.12	3295.48	2450.01	4058.51	3524.72	2028.71	4004.98
PLEKHA8	0.18496	950.642	1362.19	709.306	652.885	604.975	691.568	891.265	633.718	510.088	643.932	959.155	736.082	369.321	666.209	812.288	629.574	643.584	968.647	671.071	961.507	763.376	478.076	655.138	674.923	765.472	659.438	652.847	325.044	677.929	628.057	1735.1	1126.02	1126.6	678.363	935.094	836.578	1628.19	614.222	756.139	1979.24	1289.96	1421.61	1501.37	1380.54	909.033	1066.69	1059.64	1356.04
TMEM182	0.184382	206.389	100.218	143.584	182.25	192.492	155.603	206.214	259.354	355.342	233.399	195.844	196.49	346.031	277.734	246.672	257.686	134.23	150.647	177.396	275.354	194.491	206.736	302.044	255.205	190.721	221.02	191.077	693.205	340.869	281.333	162.366	180.82	297.012	174.638	401.723	313.469	394.572	622.533	486.785	576.891	168.015	620.965	528.122	396.406	536.391	317.689	541.268	715.295
RAPGEF5	0.183718	2933.23	5051.78	1447.33	1489.09	790.593	855.815	1932.82	1360.06	1219.63	592.875	1460	2032.92	1249.93	943.942	2812.37	1636.89	1640.72	2763.74	1356.15	1958.74	1011.35	1027.22	1018.16	1659.89	1292.76	833.355	1077.46	1409.63	1134.01	1066.02	4299.33	3780.79	1929.18	2287.46	2973.72	2169.81	1527.46	3830.39	1118.52	3244.53	1995.99	3238.26	1985.74	1889.81	1930.55	2877.75	2696.97	3358.19
CLMN	0.180032	3602.43	1674.52	2214.07	1089.21	893.714	5095.99	690.293	1627.13	1534.85	733.54	732.008	3379.63	3045.52	4621.28	2238.9	3783.3	1099.01	992.581	739.928	2574.93	4342.01	4115.33	2553.9	2514.09	866.442	3887.78	2535.31	2510.8	4396.06	3036.88	1566.97	391.778	2162.88	2890.11	2731.71	3004.4	4370.78	2502.97	5592.62	8313.42	2073.11	4362.61	1990.26	1409.45	1896.11	4166.28	5220.11	4823.04
EIF2AK1	0.17811	11738.1	8181.9	9591.43	4867.16	5076.98	13744.9	4559.43	7399.29	9587.36	6188.2	4733.97	11626.2	13601.7	15173.4	10459.2	11622.2	5242.16	9892.02	4802.53	15626.7	13436.1	10741.6	8781.97	12011.5	5080.42	12801.1	11968.9	13343.4	15642.8	10362.2	7377.56	8460.21	15376.7	8230.2	16858.8	8720.91	15082.4	13040.7	11428.6	24557.7	8989.29	16748.9	19012.4	10741.5	19854.9	11598.3	10050.9	16123.4
AC007255.8	0.177388	297.076	0.972993	163.686	10.7206	1.14579	95.0906	4.36895	49.4007	80.2386	17.7133	3.21056	148.123	105.362	112.5	23.5674	108.345	1.19848	1.40792	7.00248	236.656	118.315	193.815	73.7385	122.33	7.76691	97.8287	196.385	480.932	98.0711	21.2901	5.76447	0	172.248	70.6629	119.065	83.3271	148.773	79.3276	99.5205	282.638	46.824	401.645	170.508	74.3262	123.194	164.642	146.767	257.238
GYPC	0.17624	1318.6	835.801	2975.07	6699.31	8276.02	4015.42	7061.09	6009.13	6644.9	7625.07	7021.5	2649.59	2503.18	4266.2	2532.7	3051.24	5662.82	1734.55	13710.8	884.11	3813.64	2091.05	5643.83	2866.31	7228.41	5043.61	3051.93	3751.27	1756.71	3902.17	1156.74	1293.14	957.143	5493.53	2493.58	3885.95	363.154	1120.41	98.4387	240.823	2029.96	549.62	448.149	1004.78	1221.23	1909.22	1274.06	222.312
COBL	0.175302	6899.45	3806.35	5671.58	3983.78	3966.71	2870.01	5830.79	3210.27	1192.12	4374.15	8783.29	2938.28	2176	2907.41	3731.5	2972.17	4802.31	4585.58	6693.2	8580.63	2862.26	3402.53	1289.01	4779.3	5026.05	2601.52	4828.24	1475.96	4066.62	4118.11	6088.24	4150.65	2743.87	1579.82	4503.17	3842.31	5164.55	497.875	1586.92	10420.4	2088.72	4307.12	2548.56	630.396	3056.13	1504.19	2448.2	1812.75
FAM117A	0.174381	1183.09	938.939	1915.41	3625.71	4343.68	3125.02	5088.07	3577.69	3386.07	3291.55	5824.76	2264.17	3069.91	4155.46	1448.61	3806.72	4091.61	1758.49	4630.97	1427.38	3875.23	2086.74	3796.11	2969.66	5650	5137.82	1403	1787.74	3128.75	2200.48	1050.09	906.842	648.958	1826.13	1405.55	1878.83	133.064	5321.75	1191	1007.43	1284.45	269.525	813.307	883.656	1025.34	1428.44	1064.84	431.192
GLIPR2	0.166657	863.083	534.173	1346.82	2526.85	4295.55	2342.69	6496.62	3093.72	2576.8	3482.23	5071.88	1593.08	3496.91	2807.22	1352.77	3490.47	2543.18	436.454	6368.75	875.18	2497.59	1802.48	2687.2	1976.26	5897.67	2992.83	2186.77	2726.39	2069.97	1724.5	750.342	304.107	1284.88	2288.47	998.015	1691.01	626.51	1226.93	221.758	244.695	1322.09	738.552	425.515	1052.95	836.341	1544.39	1707.08	191.417
CDK13	0.165691	4290.4	6641.65	2837.23	3236.55	2705.2	2537.19	3423.51	3464.22	2666.21	2757.03	3460.18	2948.86	3490.25	2859.95	4226.41	3551.97	3315	6694.64	2533.73	3567.7	3468.42	3169.95	3247.33	3214.32	3487.34	3366.03	3057.23	2069.67	3832.39	3345.58	6776.13	5994.47	3811.81	3097.05	3443.2	4661.69	6893.46	3624.89	4554.14	9505.15	3749.59	5280.84	4926.62	3933.78	4954.54	5930.19	3910.66	4547.66
C1GALT1	0.165634	4973.15	4243.22	2641.95	1616.67	1294.74	4724.27	1260	2409.05	3784.97	1641.09	1067.51	4564.62	3516.87	2881.05	3230.3	3197.65	1169.72	4097.04	919.659	4685.49	3369.55	2237.48	3925.16	3290.25	1217.68	3478.35	4019.7	5383.12	3784.78	2811.81	3025.38	5495.85	10666.4	2452	4122.74	3720.62	5819.7	893.757	6702.49	8273.93	2999.49	7710.53	8904.13	5601.99	6985.32	5533.66	4920.33	8430.41
KIF16B	0.16505	4828.26	2632.92	3084.19	1635.97	1772.53	1383.14	1980.88	1789.23	896.38	2035.99	1650.23	2428.92	1839.95	1759.57	1706.28	2380.67	1510.09	2660.96	1553.38	5931.28	2186.4	2459.29	945.838	3178.46	1855.43	1663.09	4085.16	1485.91	1881.44	1700.16	2974.47	2336.97	3009.23	2368.22	1657.23	2035.56	3829.29	1613.75	1814.08	2330.79	1685.66	3149.74	3770.79	3277.24	1209.75	2440.25	2120.31	3264.83
NCR3LG1	0.164306	911.032	463.145	1252.06	337.699	140.932	155.603	201.845	269.388	166.208	243.819	356.372	652.952	175.234	123.047	285.951	245.973	290.032	467.428	178.563	1024.02	218.802	1020.76	96.4273	727.651	314.128	202.904	1201.31	92.8696	193.286	133.823	290.145	232.875	1529.75	550.161	877.014	570.063	5028.71	1427.14	1105.54	3396.3	400.299	2359.67	431.551	635.902	448.395	1059.74	1163.73	813.354
FAM221A	0.163677	718.193	869.856	482.443	302.321	375.818	492.742	295.341	337.314	751.95	312.588	333.898	1038.37	678.753	580.076	655.172	524.157	291.231	575.838	150.553	495.638	510.538	400.55	745.893	322.697	253.719	586.972	559.077	1950.26	839.794	586.998	542.821	1008.21	1275.57	317.983	522.724	515.834	881.549	377.75	2608.09	3109.79	538.017	986.937	2067.22	723.992	1435.48	1048.91	803.574	1476.93
RIN2	0.163644	5030.48	3813.16	3147.37	2358.54	1724.41	2316.75	1578.06	3028.11	1978.45	1912	3168.82	3116.64	3169.73	2682.41	4155.71	2816.98	2545.57	4851.68	1455.35	5390.99	2098.88	2810.31	1908.69	3267.05	1524.9	2087.01	2333.62	3611.96	2862.15	3059.69	4939.19	3958.87	4966.34	4240.78	4810.02	4567.78	4684.96	902.068	1765.41	4106.38	4834.81	4292.58	7179.44	3308.89	2365.93	4448.42	5212.83	2840.36
PLEKHO1	0.162618	1294.62	1156.89	2050.38	12865.8	22080.5	2273.53	22399.6	9591.45	7760.22	14827.1	16736.7	2746.33	5070.68	3202.72	1634	5414.33	13635.1	2269.56	24441	973.415	7123.22	2687.56	5904.75	2590.02	22940	4065.32	2047	1824.22	1642.45	5377.26	2836.12	958.896	2414.27	4887.85	3733.6	4912.99	1277.97	2658.61	358.057	488.615	2308.15	1315.92	1253.91	2447.26	1777.51	3423.46	2775.04	836.19
TMEM106B	0.162125	4929.37	4630.48	3802.11	7374.71	8034.26	4339.59	8925.75	5135.35	5471.12	7803.24	8140.38	4342.43	6104.34	3872.45	5258.66	3639.81	7127.37	4764.39	6110.83	5995.28	3755.29	2885.69	4424.31	4779.3	9182.22	3318.93	3082	12159.3	5848.09	6639.46	5936.44	6252	5330.39	5412.77	12354.7	7416.77	7837.84	4299.55	6849.6	8200.37	4490.51	10424.3	7796.58	4802.3	6179.59	7776.03	4706.95	9914.06
DTX3	0.161599	433.626	691.798	921.811	3964.48	4512.11	963.873	3860.4	4554.9	1842.05	4407.49	6310.36	979.428	1478.39	1226.95	677.169	2292.82	3618.21	905.29	7300.08	270.889	2142.64	904.469	1851.97	1006.06	4787.01	1365.98	590.924	616.919	1151.15	1945	1086.6	479.448	354.739	1757.49	977.687	1867.59	217.153	1486.83	40.0245	1549.47	1034.72	305.198	1591.91	1804.48	4177.88	1110.75	571.454	105.447
PPM1M	0.160904	501.38	1022.62	769.612	1387.25	1306.2	989.807	1203.21	2099.53	2143.52	1388.93	2442.43	751.197	1164.53	1295.5	884.561	1349.92	1562.82	1778.2	2845.34	537.313	1544.58	740.803	2176.7	1200.1	1280.68	1416.7	707.693	1004.98	942.625	1354.96	1150.01	1189.03	688.994	1738.31	803.445	1202.95	609.877	1022.19	222.839	629.547	943.825	663.243	570.371	747.391	658.819	870.359	905.583	1274.77
BEND5	0.160313	71.9236	81.7314	123.482	653.957	816.946	129.669	793.4	520.251	499.772	700.197	628.467	207.07	243.996	239.062	83.2713	289.897	698.715	94.3304	976.845	113.119	243.113	178.74	459.448	122.33	755.116	264.5	90.2308	378.112	153.296	348.245	145.072	87.6705	40.0361	239.244	96.8006	207.656	5.54433	18.8875	4.32698	57.3019	81.7125	33.03	40.7408	4.12923	35.9634	74.2047	17.6953	79.925
RP11-797A18.5	0.159653	96.9405	26.2708	20.1018	35.378	11.4579	17.2892	24.4661	13.8939	3.4388	8.33568	11.237	57.4356	14.418	7.03123	17.2827	52.7085	5.99241	4.22375	9.33663	62.5129	24.3113	40.9164	17.0166	16.8731	7.76691	18.1164	17.6923	6.63354	18.0908	18.2486	16.3327	8.21911	61.4508	68.6439	21.2961	35.7116	46.2028	28.709	201.204	117.701	47.7421	22.4604	24.1427	9.63488	34.4331	41.7401	33.3088	110.149
VPS41	0.157436	2956.16	4331.77	1995.82	4056.68	3816.62	2368.62	4812.83	3339.95	2964.24	4391.86	4325.43	2480.31	3485.82	2327.34	2645.83	3285.5	3548.7	3333.95	4732.51	4445.86	3359.83	1991.98	2741.09	2621.65	4195	2568.91	2071.77	2842.47	2916.43	3157.01	4993.95	4068.46	3100.47	2856.8	3756.83	4818.42	3339.54	2033.81	3742.83	8284	2825.97	3291.11	4817.98	3125.83	4816.8	3933.62	3595.27	3571.1
MIOS	0.156416	1204.98	3939.65	898.838	917.685	1008.29	1080.57	941.071	1115.37	1638.01	752.295	1077.14	1059.54	1437.36	1174.22	2619.12	1089.31	922.831	4021.01	802.951	1073.14	1285.26	1093.98	1610.9	1048.24	900.962	1355.11	923.539	1316.76	1845.26	1776.2	4417.5	4715.03	1866.8	1024.61	1175.16	1284.96	2672.37	1136.27	1990.41	3740.89	1339.53	2518.21	2215.09	1443.86	1730.07	1572.21	1225.14	1329.84
RP11-550A18.1	0.156278	15.6356	0.972993	8.61506	0	0	0	0.873789	0	0	2.08392	0	3.02293	0	0	0	0	7.19089	0	0	5.95361	0	2.1535	0	0	0	0	0	0	0	3.04144	0	0	9.31073	5.04735	1.93601	1.98398	1.84811	1.511	5.40872	11.6153	1.83623	2.6424	12.0714	0	9.94733	13.1404	12.4908	6.04475
AC009495.2	0.155987	74.0083	36.9737	74.6638	3.21618	2.29157	64.8345	2.62137	19.2971	30.9492	10.4196	5.61848	34.7636	36.5994	36.914	70.7021	23.426	3.59544	42.2375	4.66832	114.607	27.5529	36.6094	46.7956	56.9466	4.31495	39.8561	24.7693	72.969	48.5595	47.1423	33.6261	43.8353	4.65536	19.1799	16.4561	56.8741	53.5952	29.4645	10.8174	99.8912	14.6899	36.9936	16.5981	4.12923	20.6598	23.189	35.3906	30.8954
FRK	0.155709	6030.11	2943.3	4689.46	262.655	97.3919	3643.7	126.699	1258.17	875.747	1091.97	723.179	3535.31	2407.8	3062.1	2370.88	3607.6	167.787	3874.59	64.1894	7756.06	3377.66	3505.89	1591.05	4855.23	182.954	2257.31	3386.31	2805.99	4331.32	1976.94	4425.19	3945.17	3006.43	1275.97	2139.29	2655.89	7639.17	1535.18	5169.66	10965.6	1621.4	6572.98	2221.13	4262.75	3600.17	4799.34	4263.52	5137.36
PTPN3	0.155398	4263.3	7298.42	2911.89	402.023	191.346	2251.92	186.117	1173.27	961.717	926.303	671.007	2232.43	2286.91	1924.8	2892.5	2547.58	375.125	5780.91	277.765	5806.25	1863.87	2928.76	1125.93	3051.92	261.486	2112.37	3207.62	1575.47	3590.55	2094.03	3668.12	5065.71	810.033	1690.86	1749.19	1075.32	1805.6	746.435	3359.9	3733.92	1568.14	2313.42	3340.75	2843.67	1141.65	1831.16	3973.11	2743.64
MFSD9	0.154866	2599.67	1202.62	1743.11	554.256	472.064	1296.69	495.438	909.281	604.082	764.799	672.613	1555.3	1246.6	1316.6	864.136	1551.97	418.27	1193.91	485.505	3735.89	1136.15	1477.3	843.739	2142.88	549.725	1286.27	1629.46	709.789	1678.63	1166.39	1263.38	1115.06	909.658	637.985	1574.95	917.259	1184.64	2753.8	2473.95	1402.35	785.909	3106.14	1256.93	942.842	1139.35	1283.12	2301.43	1328.5
RNF128	0.154237	9672.16	809.53	7902.88	266.943	66.4556	4853.94	75.1459	1836.32	1875.29	2239.17	31.303	4629.61	4853.3	4037.68	1676.42	4427.51	13.1833	1314.99	33.8453	13629.3	3166.96	4027.04	2199.39	5641.93	80.2581	3409.51	6385.16	8411.33	5353.92	3255.86	930.962	1284.92	2759.7	5195.74	5342.43	3149.9	5235.7	2154.69	269.354	4562.47	3199.64	7388.16	4718.39	3921.4	3866.45	4823.3	2499.2	6992.43
SAMD12	0.154025	1924.22	1775.71	1544.97	256.223	173.014	1534.42	150.292	1031.24	646.494	427.204	264.871	1411.71	1405.2	1193.55	1258.5	1508.05	329.582	1652.89	225.246	1461.61	777.963	1027.22	1415.21	1265.48	379.716	1467.43	709.462	749.59	1810.98	1049.3	1940.7	1268.48	1631.24	947.892	1280.67	1571.97	846.435	2855.79	5422.78	3349.84	2311.82	2112.6	3241.16	1598.01	1161.54	3026.93	4027.24	3221.85
ANKEF1	0.15381	893.311	824.125	792.585	206.908	185.617	912.005	127.573	500.182	729.025	313.63	206.279	787.472	1157.87	1095.11	614.322	998.533	186.963	895.435	295.271	1455.66	638.578	953.999	918.895	717.105	215.748	586.972	1056.23	1134.34	1364.43	650.868	1010.7	947.938	1196.43	606.691	849.91	602.468	2080.05	2163.75	1562.04	2124.04	789.581	1724.17	2465.57	1157.56	510.375	1168.72	2246.26	2178.12
RP4-724E13.2	0.153701	28.144	16.5409	8.61506	5.36031	10.3121	12.9669	11.3593	1.54377	1.14627	4.16784	8.0264	9.06878	1.10907	12.3047	7.85578	0	15.5803	7.03958	12.8379	8.93041	0	8.61399	2.8361	16.8731	10.3559	14.4931	7.07693	0	4.76073	6.08288	27.8616	8.21911	19.5525	9.08522	6.77605	5.29061	12.9368	0.755501	9.7357	31.7484	20.1986	22.4604	48.2854	0	17.5991	10.8215	5.2045	14.776
ANKRD53	0.153297	51.0762	79.7855	111.996	295.889	360.923	125.347	444.759	404.468	105.456	338.637	210.292	117.894	87.6168	116.015	105.267	175.695	299.62	81.6592	552.029	122.049	171.8	107.675	104.936	111.784	445.303	137.685	208.769	13.2671	110.449	252.439	73.0166	52.0544	23.2768	117.098	58.0804	139.54	11.0887	22.665	17.3079	20.1331	69.7769	21.1392	87.5173	23.399	44.3804	47.9239	18.7362	8.05966
RP11-44F14.9	0.153208	84.432	73.9475	14.3584	1.07206	0	0	0	2.31566	11.4627	2.08392	0.80264	19.649	13.3089	22.8515	67.5597	20.4977	5.99241	43.6454	0	44.652	4.86227	12.921	14.1805	23.2005	0	14.4931	14.1539	13.2671	24.7558	16.7279	144.112	60.2735	132.212	16.1515	42.5923	0.661326	133.988	111.814	44.3515	0	9.18117	212.713	31.6873	174.804	27.5465	78.8425	69.7403	69.8504
APBB1	0.15263	535.778	1045.97	907.453	5075.14	4460.55	1063.29	5326.62	5103.71	1892.48	4163.67	6323.2	881.183	1954.19	1045.9	981.973	2746.7	4966.51	1509.29	7635.03	406.334	2322.54	988.455	1625.08	1132.6	5720.76	1257.28	688.231	686.572	840.746	2877.2	1845.59	616.433	299.805	1838.24	1036.73	2268.35	211.609	457.078	58.4142	350.781	1215.59	346.155	632.237	350.985	550.164	650.064	528.777	777.757
SLC12A9	0.15246	3003.07	1485.76	2845.84	1588.8	1411.61	1370.17	1106.22	2590.45	1652.91	1805.72	1657.45	2555.88	2525.36	2677.14	1956.09	2910.68	1238.03	1987.98	1839.32	3863.89	2792.56	3204.4	2410.68	2201.94	1656.08	2713.84	3368.62	693.205	2876.44	1500.95	1871.53	1145.2	5310.84	2575.16	3796.52	2844.36	4608.27	4362.26	2524.79	13338.2	1962.02	4194.81	9340.21	3066.64	3421.12	3263.46	4117.8	2917.6
TMEM168	0.152412	2983.26	3291.64	1880.95	2093.74	2362.61	1361.52	2089.23	1803.9	1588.72	1624.42	1786.68	2433.45	1936.44	1724.41	1520.88	1294.29	2008.65	2593.38	1798.47	2086.74	1528.37	1488.07	1747.04	1942.51	2268.8	1231.92	1369.39	3008.31	2099.48	1618.05	3658.52	3676.68	4935.62	2243.04	1442.33	2145.34	4209.07	1844.93	4785.64	5903.64	2827.8	2818.12	3147.6	242.248	4835.17	1406.8	3208.05	2301.71
CAND2	0.151427	167.822	187.788	292.912	2523.63	2211.37	164.247	2691.27	2382.81	449.336	1682.77	3102.21	324.964	767.479	321.679	238.816	989.748	3146.01	146.423	2564.07	113.119	1032.42	198.122	320.479	523.065	3092.09	177.541	107.923	129.354	232.324	1435.56	625.445	134.245	53.0711	507.763	333.962	1161.29	52.6712	158.655	36.7793	260.956	505.883	81.9145	114.678	269.777	82.6394	357.11	28.1043	29.5521
ZDHHC9	0.151354	9177.03	4201.39	8953.92	1890.04	1489.52	3699.89	1623.5	3852.48	2505.74	2086	2005	7078.18	4815.6	4457.8	5792.85	4617.85	1876.82	3763.36	2257.13	16216.1	3376.04	6122.39	2695.71	7455.79	1266.01	3344.29	8212.78	3157.57	5242.52	3628.44	3222.34	4082.16	5822	9849.39	7949.27	4230.5	10845.6	4800.45	11253.4	12474.8	8190.53	10384.6	8007.83	8647.99	5538.37	6376.97	7654.78	10679.7
TMEM87B	0.150476	6412.66	3507.64	5427.49	1917.92	1593.79	3401.65	1864.67	3052.04	3144.21	2898.73	2040.31	4872.96	4898.78	3457.61	3607.38	3947.28	1410.61	2744.03	1297.79	13644.2	3055.13	4571.87	3919.48	4992.32	2119.5	3253.71	5539.47	4835.85	5595.77	2980.61	3408.72	3413.67	5385.32	3574.53	3857.51	4643.83	5900.1	2958.54	7994.09	8159.33	4237.11	10420.3	6888.21	4048.03	6285.95	5676.66	11319.8	8791.08
C3orf18	0.149776	150.101	83.6774	195.275	1287.55	1247.76	557.577	1132.43	1178.67	675.15	1454.58	2049.94	231.254	418.121	453.514	150.831	676.426	1047.47	154.871	1814.81	86.3273	565.644	269.187	652.302	326.916	1239.25	536.246	214.077	769.491	591.283	996.071	249.794	131.506	111.729	316.973	291.37	472.848	60.0636	101.237	362.384	78.9837	265.336	95.1265	193.142	99.1016	143.854	145.318	255.02	138.358
DLG4	0.149774	427.372	893.208	786.842	1756.04	1928.36	410.618	2237.77	2141.98	811.556	2292.31	1888.61	652.952	786.333	645.115	535.764	1355.78	1766.56	799.697	2553.57	194.981	1038.9	506.072	826.722	740.306	2385.3	865.965	491.847	467.665	413.232	795.336	767.635	386.298	424.569	1056.91	813.125	1427.14	235.634	389.083	95.1935	178.875	940.152	457.136	271.605	238.119	473.646	459.914	920.155	147.76
AC021218.2	0.148652	3928.69	5.83796	2469.65	15.0089	14.8952	255.016	7.8641	280.194	132.967	476.176	0	1520.53	484.665	931.638	84.8425	1133.23	13.1833	0	3.50124	4904.28	1466.78	1328.71	229.724	2252.55	4.31495	572.479	2154.92	1217.26	117.114	199.214	0.960745	8.21911	839.828	356.343	73.5685	542.287	196.824	105.77	2585.37	2603.36	164.343	397.682	583.952	134.888	131.611	554.216	717.18	616.564
ABHD2	0.147842	36241.1	8422.23	31287	5596.16	3342.26	25735	5839.53	11727.3	6829.45	11409.5	7598.6	19253	23851.7	22313.6	12261.3	45077.5	4457.15	7864.62	5768.87	37951.3	33557.8	26283.4	8004.88	35304.8	4745.58	23873.8	23272.5	12786.2	27225.7	18774.8	10521.1	8435.55	10807	10988.1	44408.3	50803.7	42471.5	46684.7	37737.7	25740.2	10110.3	38563.2	4692.74	16102.6	15118.4	37279.4	22581.3	20708
MAP3K3	0.147522	1490.59	3220.61	1530.61	5243.45	4486.9	2117.93	3742.44	6238.38	2636.41	5157.7	7304.83	2046.52	2452.16	2056.63	3307.28	2998.53	4573.4	3750.69	5116.48	1504.77	3575.39	1522.52	2888.56	2256.77	4550.55	2521.81	1422.46	1121.07	2241.35	4331.01	4123.52	2369.84	1480.41	3644.18	2942.74	4006.98	1269.65	1577.49	724.769	1115.84	3644.93	1268.35	1516.46	1961.39	1414.82	2706.93	2440.91	1379.55
RP11-449P15.2	0.14742	389.847	591.58	175.173	229.421	145.515	12.9669	133.69	128.133	48.1431	112.532	208.687	145.1	74.3079	112.5	91.1271	134.699	221.719	259.057	165.725	114.607	128.04	198.122	62.3941	69.6014	163.968	126.815	182.231	16.5839	83.7889	120.137	355.476	153.423	497.193	93.8807	539.18	820.045	96.1018	114.081	498.684	1964.53	303.897	91.1629	1136.22	92.2196	743.754	246.576	800.452	801.265
AC007128.1	0.146943	7.29659	0	0	6.43237	0	0	0.873789	0	2.29253	0	0	4.53439	0	0	1.57116	5.8565	3.59544	1.40792	0	1.4884	1.62076	2.1535	1.41805	0	0.86299	0	5.3077	0	2.85644	0	0.960745	0	35.3808	36.3409	40.6563	51.5834	42.5066	0	49.7602	383.303	15.608	132.12	184.088	1.37641	100.238	17.7782	59.3313	66.4922
TP73-AS1	0.146622	154.271	389.197	178.045	1121.38	879.964	432.23	932.333	1163.23	469.969	921.093	1308.3	309.85	500.192	471.092	419.499	559.296	1078.63	371.69	1220.77	120.561	486.227	370.401	596.998	253.096	995.891	576.102	166.308	215.59	429.418	659.992	503.43	221.916	164.8	399.75	242.002	613.711	48.975	90.6601	18.3896	140.932	397.545	71.3449	102.606	57.8093	79.5786	219.522	262.307	329.103
NDN	0.146477	890.184	1369	1208.98	5368.88	6699.42	1210.24	5994.19	4573.42	2315.46	5841.23	6490.15	1336.13	1729.05	1633	1373.19	2248.9	5020.44	2002.06	9254.94	739.736	1705.04	1089.67	1582.54	1389.92	6119.46	1184.81	1312.77	2016.6	1026.41	2842.22	1744.71	1723.27	738.341	2999.13	2056.05	3245.13	377.015	533.383	62.7412	297.35	1548.86	808.575	713.719	195.45	990.907	929.105	390.337	393.58
PAIP2	0.146039	2423.51	2879.09	2943.48	4717.07	6754.41	3552.93	6251.96	4962.45	6529.13	6007.94	7091.33	3595.77	3768.63	3984.95	3913.75	2975.1	4660.89	5540.15	7511.32	2817.54	3442.49	2388.23	4836.96	3064.57	6464.66	3137.76	2942.23	6159.24	2941.18	4361.42	2589.21	4241.06	2752.25	3662.36	3602.92	2895.29	1437.83	4168.1	1690.77	2184.44	3026.12	1704.35	2346.37	4001.23	2274.11	2726.25	2050.57	2015.59
LINC00265	0.145832	754.676	1837.98	290.04	529.598	229.157	142.636	232.428	375.908	154.746	330.301	260.858	368.797	419.23	372.655	1043.25	448.022	402.69	974.278	169.227	273.866	421.397	361.787	252.413	181.385	304.636	315.226	237.077	86.2361	496.069	436.446	1334.47	1350.67	497.193	296.784	249.746	703.651	490.674	119.369	572.243	1922.71	287.371	704.2	1528.53	558.823	371.877	620.691	588.108	800.593
TUB	0.144362	188.669	695.69	198.146	1791.41	1142.35	155.603	1658.45	1352.34	338.148	1051.34	2050.75	290.201	432.539	149.414	535.764	532.941	1592.78	405.48	1784.46	72.9317	562.402	198.122	303.462	305.824	2009.9	202.904	199.923	139.304	136.157	786.212	1019.35	427.394	67.0372	607.701	185.857	1153.35	100.722	84.6161	9.7357	63.4967	441.614	89.8417	82.9905	9.63488	136.967	195.56	10.409	8.05966
EPHA10	0.143998	880.803	241.302	835.661	95.4135	57.2893	272.305	17.4758	293.317	104.31	84.3988	39.3294	640.86	672.098	696.092	62.8463	869.69	93.4815	60.5404	74.6931	501.591	552.678	807.561	249.576	516.738	41.4235	362.328	532.539	165.839	329.443	111.013	86.467	246.573	79.1412	489.593	217.801	228.158	600.636	618.755	1424.66	926.123	100.075	832.357	472.292	1531.95	419.318	478.466	710.934	482.908
SMARCD3	0.143796	423.202	689.852	829.917	2643.7	2764.78	1266.43	2609.13	2606.66	1568.09	2712.22	3736.29	701.319	1096.87	996.677	810.717	1229.86	2944.67	470.244	5566.97	257.493	1285.26	658.97	1612.32	727.651	2799.54	1148.58	797.924	1817.59	1104.49	1726.02	616.798	501.366	570.748	1719.13	876.046	1394.74	168.178	921.711	73.5586	460.738	796.008	368.615	1249.38	1252.53	541.747	540.303	444.464	310.297
URGCP	0.143537	5222.28	2734.11	4738.28	2760.56	2770.51	2044.45	2511.27	3101.44	1632.28	2222.5	3513.16	2997.23	2804.85	1877.34	2240.47	2793.55	2598.31	3383.22	3754.49	6752.88	3231.79	4167.02	1549.93	3779.57	3084.33	1920.34	5875.62	1399.68	2522.24	2080.34	2784.24	2131.49	2133.09	2358.12	3017.28	2713.42	3195.38	5491.73	2403.64	6459.63	1744.42	3452.3	3793.42	1982.03	3170.14	2794.27	2421.13	2946.48
MGAM2	0.14343	26706.6	34.0548	11693.5	290.529	64.1641	43.223	97.8644	1123.87	60.7521	1830.72	4.0132	7004.12	285.032	158.203	100.554	389.457	68.3134	1.40792	4.66832	22888.6	387.361	3658.79	236.814	7105.67	35.3826	264.5	7149.47	315.093	106.64	202.256	24.0186	0	6930.91	3319.14	189.729	4326.4	3047.54	8740.39	2863.38	8658.01	2473.41	9112.33	6655.84	5255.14	208.129	5563.81	236.284	3329.31
RAD17P1	0.143362	126.127	1.94599	17.2301	2.14412	0	17.2892	1.74758	9.26263	5.73133	5.2098	0	93.7107	33.2722	19.3359	0	17.5695	7.19089	1.40792	2.33416	55.0709	30.7944	21.535	11.3444	10.5457	1.72598	0	23	33.1677	15.2343	15.2072	5.76447	0	43.7604	19.1799	2.90402	9.91989	63.7598	4.533	123.319	195.911	8.26306	30.3876	27.1605	20.6462	14.5384	4.63779	12.4908	110.82
KBTBD2	0.143184	1952.36	2684.49	1912.54	2348.89	1849.3	1326.95	2643.21	2299.45	1945.21	2016.19	2195.22	1877.24	2336.82	1675.19	2326.88	1915.07	2068.58	2698.98	1832.31	1870.92	2578.62	1249.03	2317.09	1925.64	2100.52	1884.11	2466.31	1767.84	2251.83	1867.44	2884.16	2797.24	3029.71	2049.22	3077.29	2233.96	2033.85	2136.56	1909.28	7198.36	2959.09	2799.63	3536.91	1750.8	4265.87	2996.79	2631.39	2796.03
RALGAPA2	0.142976	8491.15	3668.18	6271.76	2522.56	1496.4	9150.31	2139.91	5099.85	3015.82	2510.08	2168.73	6812.16	6201.94	7706.23	3989.17	9469.96	2891.94	3077.71	1702.77	7695.04	5340.39	7552.31	5222.67	7118.33	2471.6	7453.1	6323.24	2424.56	9868.05	7567.1	4638.48	2345.19	4263.38	5624.76	3986.25	6899.62	8288.78	15205.2	16023.9	27926.2	6560.87	8517.79	8922.24	9380.24	2254.22	10734.9	14043.8	12503.9
TNFSF12	0.142266	630.634	498.173	1470.3	4305.4	5951.22	1452.29	5067.1	4718.54	3203.81	6377.84	6611.35	1573.43	2041.8	2026.75	741.586	2210.83	5059.99	853.197	8788.11	735.27	2794.18	1205.96	2680.11	1364.61	4264.03	1876.86	1565.77	2069.67	1157.81	2349.51	893.492	567.119	814.689	3000.14	1001.89	1996.54	378.863	864.293	243.392	1190.18	1209.16	791.4	900.825	692.335	920.511	1014.13	856.66	944.324
NLGN2	0.142249	694.219	1659.93	1246.31	5894.19	5342.8	734.791	6782.35	5475.76	1227.65	4872.21	5466.78	1216.73	1316.47	889.45	1858.68	2234.25	5497.43	1313.59	7448.3	317.03	2333.89	990.609	984.125	1233.84	7054.94	1090.61	1008.46	152.571	756.005	2436.19	2348.06	805.473	1216.91	3705.76	2282.56	4059.88	881.549	970.063	1010.35	1455	2845.25	1234	669.96	126.63	1010.8	1212.01	819.188	276.715
CCDC102A	0.141806	356.491	406.711	551.364	1062.41	1121.73	367.395	1101.85	1280.56	717.562	961.729	1831.63	356.705	781.897	727.732	326.801	907.757	971.968	819.407	2308.48	406.334	687.201	478.076	672.155	601.103	1292.76	586.972	325.539	202.323	602.709	868.331	628.327	290.409	389.188	1036.73	473.355	949.664	890.79	426.102	157.935	297.35	576.578	459.778	354.596	341.35	501.958	814.706	415.319	83.9548
ST6GALNAC6	0.141286	1109.08	3292.61	1745.98	5480.38	5505.51	2895.94	5483.03	7242.6	4109.36	7686.54	9091.51	1828.87	2888.03	2592.77	3167.45	3282.57	5925.29	4647.53	9640.08	965.973	3970.85	2101.81	3859.93	2579.47	4404.7	2949.35	2415	3588.75	2042.36	3337.98	2733.32	2917.78	1176.88	4431.57	2151.88	3150.56	663.472	1213.33	729.096	440.605	1890.4	1156.05	570.371	993.769	1195.98	1429.99	1565.51	912.757
MSN	0.141098	8786.14	13731.9	11188.1	32094.3	35988	17907.3	52492.9	27451.3	23658.9	32569.6	38683.3	14868.3	18316.3	17437.4	26714.4	22099.5	34492.3	13665.2	44150.6	5952.12	25971	14880.7	21484.8	19382.9	33515.1	25084	11298.3	6238.85	16309.3	19898.6	21394.8	11246.5	16362.7	27046.7	20454	30456.7	17194.8	12237.6	2481.52	7494.16	36457.5	13249	7046.65	14174.3	10890.8	34955.8	37911.6	10656.2
FEZ1	0.140618	314.796	263.681	476.7	2778.78	3270.08	453.841	2624.86	2306.39	1088.95	2600.73	2882.28	495.76	689.844	525.584	402.216	855.049	2090.15	202.74	3447.55	196.469	1011.35	398.397	927.403	601.103	2299.01	514.506	525.462	1167.5	487.499	1285.01	397.748	158.903	309.116	1501.08	905.086	1376.22	180.191	405.704	54.0872	182.747	889.656	424.106	153.91	89.4667	333.618	379.526	297.697	1501.78
ZNF12	0.140312	1541.67	2846.01	1203.24	1961.87	2126.58	1089.22	2446.61	1154.74	1140.53	1300.37	2029.88	1266.61	1370.81	1283.2	1652.86	1279.64	2420.93	2470.89	1840.48	1144.58	888.175	1012.14	1588.21	1221.19	2107.42	1108.72	759.001	1393.04	1274.92	1392.98	3141.63	2643.81	2025.08	1658.56	1483.95	2203.54	2273.18	976.862	1656.15	4145.1	2198.89	2545.96	2898.63	1783.83	2485.3	2403.92	1314.66	1327.16
USP42	0.139044	2316.15	1204.57	2291.61	1645.61	1581.19	1625.18	1972.14	1883.4	1015.59	2048.49	1130.92	1890.84	1506.12	1328.9	1538.16	1718.88	1537.65	1597.99	1555.72	2833.92	1893.04	1386.85	1168.47	1784.33	1909.8	1492.79	2271.69	1034.83	1565.33	1285.01	1640.95	1079.44	2499.93	1279	2387.1	1762.43	2368.35	1656.06	1709.16	3784.25	1379.01	2534.06	3384.51	1776.95	2538.86	2194.45	1177.26	2007.53
CCDC6	0.138957	10069.3	25554.7	4899.1	5113.73	6212.46	4071.61	9692.07	4415.96	3105.23	5903.75	5536.61	4732.39	6059.98	3758.19	13463.2	4790.62	8950.26	21900.1	6550.82	12950.6	4990.31	4847.52	3275.69	5085.12	6582.89	3333.42	3511.93	2809.31	6719.3	5663.16	20896.2	22251.9	3997.1	5403.69	5944.53	7898.22	10630.3	6961.18	17617.3	9167.53	7317.4	3724.47	4894.93	8500.72	7029.7	10442.8	10573.5	4298.49
KDELR2	0.138717	25148.2	8556.5	27105.8	7590.2	7664.17	30818	8350.8	13090.4	17721.3	12052.4	10326.8	30758.3	33281.1	29800.1	20102.9	28073.1	7345.49	10617.1	9444.01	34556.2	26188.2	26320	19197.5	33039.6	7783.31	22558.6	30818.3	48511.1	32347.3	12228.1	8538.14	12967	28334.4	18708.5	27041.3	20468	30431.9	20678.8	30057.3	75199.5	14590.7	45440.1	23786.6	21472	39570.5	23351.3	17996.1	28928.1
FNBP1	0.138028	2307.81	7087.28	2699.38	20987.7	24188.7	3635.05	32944.5	12134	7407.17	25001.8	24308	3854.23	5989	4048.23	5384.35	5862.35	24185.4	6659.45	24641.7	1598.54	8426.31	4100.26	6541.46	3950.41	22197	6601.62	1735.62	1363.19	3983.78	9496.89	15723.5	5227.36	1413.37	6237.51	4152.75	10288.9	981.347	3510.81	228.248	3519.42	4951.41	931.447	1018.52	2813.38	1415.58	5327.28	4319.73	562.833
TCF7L1	0.137664	706.727	1318.41	941.913	4750.3	5964.97	410.618	5610.6	3251.18	1145.12	5217.1	6471.69	844.908	1217.76	912.302	1938.81	1183.01	4364.87	1692.32	5171.33	389.961	1544.58	641.742	684.917	653.831	5095.96	985.533	941.232	384.745	537.963	1894.82	2457.58	915.061	403.154	1359.76	758.917	1716.14	243.951	352.063	81.1308	820.037	1177.94	409.572	568.862	253.26	774.361	534.119	465.282	270.67
PARP4	0.137461	18231.1	10772	8775.87	5148.04	3428.19	6915.68	5064.48	7424	4324.86	5956.89	4111.12	10209.9	13064.9	6208.58	6316.05	10310.4	5872.56	8382.74	5943.94	19489.1	8032.47	8577.38	5082.28	11505.3	5202.1	5880.59	8916.93	4719.77	10773.5	6774.8	10316.5	9005.41	9662.67	9613.18	7047.09	10349.1	13543.9	6345.45	15101.1	16352.7	9650.33	8684.26	13166.8	7980.43	9764.45	8975.68	7131.2	9737.42
SENCR	0.137189	45.8643	25.2978	109.124	156.521	51.5604	69.1568	105.728	108.064	121.504	77.1051	82.672	117.894	75.417	203.906	78.5578	84.9192	92.2831	22.5267	75.8602	31.2564	79.4171	77.5259	143.223	69.6014	76.8061	155.801	100.846	43.118	51.4159	89.7224	17.2934	21.9176	31.6565	136.278	42.5923	58.1967	14.7849	44.5745	6.49046	21.6818	65.1863	23.7816	7.54459	26.1518	16.8339	55.6535	60.3722	12.0895
MAGEH1	0.136879	364.83	329.845	677.718	1830.01	2251.47	894.716	1560.59	1789.23	1949.8	2100.59	1675.91	860.022	1101.31	1170.7	653.601	1229.86	1735.4	250.609	2092.57	485.219	888.175	775.259	1762.63	936.455	1965.89	1192.06	743.078	2354.91	841.698	1342.8	312.242	282.19	511.159	1431.43	708.581	1239.99	216.229	269.714	60.5777	229.208	797.844	1202.29	211.249	211.967	423.909	536.438	373.683	116.865
SLC22A17	0.136666	556.626	801.746	1835.01	4674.19	5417.28	1223.21	5441.08	6386.58	1860.39	4775.3	6770.27	1364.85	1880.99	1321.87	1819.4	3332.35	4706.44	706.774	12615	418.241	2197.75	943.232	1202.5	1318.21	7571.88	1279.02	1169.46	567.168	941.673	3105.31	741.695	441.092	333.324	1771.62	936.062	2153.28	325.268	235.716	32.4523	232.305	1001.67	459.778	292.73	104.607	476.707	516.341	249.816	83.2832
EVL	0.136056	1909.62	2264.16	1659.83	2624.41	3224.24	3872.78	2880.01	5043.5	6962.42	3719.8	3879.16	2833.99	2656.23	3619.33	3170.59	2910.68	2430.52	2687.71	4413.89	1540.5	3703.43	3273.32	8386.34	3073.01	3522.73	6793.66	1794	1306.81	3217.3	4177.42	2906.25	1821.9	1491.58	5493.53	1962.15	4072.45	751.257	2491.64	217.431	634.967	2838.82	1103.2	783.129	3383.22	1365.08	3611.29	1873.62	526.565
INO80D	0.135837	3055.19	4380.42	2211.2	2255.62	1545.67	1811.04	2493.79	1762.99	1090.1	1430.61	2005	1990.6	1320.91	1636.52	2138.34	2178.62	2103.33	2748.25	1632.74	2758.01	1771.49	1824.01	1437.9	1727.38	2201.49	1913.09	1348.16	766.174	1792.89	1502.47	4665.38	3454.77	1920.8	2038.12	1089.98	2740.54	2712.1	1996.03	3757.98	2793.86	1894.99	2613.34	2521.4	2448.64	2635.28	2567.02	4155.27	2900.14
ACTR3C	0.135683	306.457	372.656	267.067	113.639	82.4966	242.049	103.107	101.889	251.032	79.189	77.0535	284.155	319.413	181.054	237.245	143.484	73.1074	270.32	105.037	342.332	176.662	314.411	174.42	223.568	105.285	170.294	219.385	384.745	282.788	222.025	342.025	597.255	114.522	188.771	248.778	538.981	191.28	207.763	281.253	703.884	90.8936	129.478	706.174	629.02	471.35	290.635	485.059	166.566
CD81	0.13533	7796.93	11154.4	16607	47619.9	51587.9	18378.4	53172.7	47464.8	26571.6	55242.7	74539.6	15673.9	25378.9	23769.1	25503	32058.5	52407.2	15892.6	99855.3	6388.22	27642	16980.3	23302.8	16567.2	53625.3	22431.8	19581.9	15442.9	16052.2	23291.3	13943.3	9276.64	20015.3	34598.6	20009.7	27203.7	18912.6	30916.6	15213.6	17959.5	23684.7	8528.35	25251.8	17925	16450.6	22029.5	23215.2	12149.9
GALNT5	0.135148	1998.22	1858.42	649.001	51.459	12.6037	2070.38	43.6895	1036.64	955.985	1135.74	70.6324	1618.78	5388.99	2227.14	2319.03	3683.74	25.1681	1369.9	23.3416	2076.32	4716.4	1942.45	947.256	2482.45	53.5054	2235.57	1507.39	3462.71	5485.32	907.869	2598.81	2775.32	2400.31	1544.49	5608.63	2907.19	6352.88	154.122	6359.57	338.391	560.97	7832.08	4484.51	1165.82	2969.66	3078.72	3344.41	2605.29
CTA-293F17.1	0.134588	87.5591	41.8387	129.226	140.44	146.661	190.181	96.1168	98.8013	144.429	147.958	2.40792	136.032	80.9623	149.414	124.121	102.489	92.2831	80.2512	165.725	178.608	89.1416	129.21	229.724	40.0735	95.7919	115.945	168.077	630.187	95.2147	82.1188	61.4877	90.4102	151.765	66.625	98.7367	69.4393	12.0127	92.9266	94.1117	1185.53	79.8762	48.8845	304.802	77.079	156.097	60.2913	30.1861	151.79
CLDN4	0.134569	25713.2	13512.9	96411.1	582.129	174.16	1348.56	105.728	4304.03	3677.22	4114.7	1379.74	32829	3275.09	4011.32	33028.9	1364.56	41.9468	30278.7	297.605	40448.8	10638.6	15985.4	1222.36	28663.1	81.1211	4692.15	94813.2	4388.09	3288.72	777.088	10612.4	18120.4	39828.5	7950.58	38427.9	7349.98	15492.7	18743.2	5959.33	76865.1	8539.41	60620.7	62828.4	18807.3	87314.6	28214.8	4229.18	21223.8
FGF14-AS2	0.134444	38.5677	65.1906	60.3054	212.268	394.151	38.9007	318.933	142.027	107.749	292.791	401.32	51.3897	86.5077	38.6718	106.839	73.2062	233.704	47.8692	385.136	23.8144	59.968	62.4514	86.5009	46.4009	291.691	14.4931	53.077	145.938	42.8466	97.326	59.5662	145.204	12.1039	77.7291	79.3765	89.9404	6.46839	16.621	2.16349	41.0406	44.0696	13.212	18.107	11.0113	17.5991	18.5512	3.1227	1.34328
CCDC69	0.134231	2470.42	7337.34	3325.41	23159.7	27454.2	5523.9	31605.8	12776.2	9992	21603	26999.2	4569.15	9093.29	6781.62	4479.37	10696.9	25115.4	6977.63	43514.6	3002.11	12398.8	4828.14	7195.18	7601.32	30109.7	9612.57	4083.39	3519.09	4612.2	6130.02	6701.19	5224.62	1293.26	4507.28	3533.22	6614.58	510.079	2037.59	208.777	377.883	3212.49	803.29	585.461	4019.12	664.941	3582.7	1528.04	1951.78
AHR	0.13421	9543.94	8206.23	7813.86	7930.04	4785.95	7788.78	7843.13	7589.95	8770.08	5024.33	5108	8438.5	12764.3	8889.23	9081.29	10661.8	6403.49	5490.87	3148.78	8370.77	12094.1	8769.04	7949.58	7983.07	8724.83	8656.03	8602.01	11287	9558.6	7264.48	8381.54	6490.36	9588.19	11870.4	24352.1	26019.2	29782.3	7070.73	10616.2	26455.7	15771.4	19432.2	12035.1	10981	18071.2	22746.8	8933	23821.7
ZNRF2	0.134121	3620.15	1926.53	3078.45	856.577	1059.85	3068.83	1311.56	1802.35	2535.54	1501.47	1224.03	2880.85	2984.52	2812.49	2314.31	2243.04	865.303	2508.91	954.671	4125.85	2760.15	2321.47	2707.05	2800.93	1219.41	2757.32	2830.77	5883.95	3412.49	2077.3	1906.12	3104.08	2689.87	1947.27	1570.11	2392.02	4026.11	1937.1	3218.19	3238.33	1379.01	3288.47	2299.59	1893.94	3777.69	2951.96	1674.81	4334.08
SDC3	0.134044	3131.28	1764.04	4491.32	22763.1	21926.9	5325.07	29001.1	15146.7	5623.58	23681.7	16645.2	4653.79	7764.62	6161.11	5772.43	12017.5	18432.6	2038.66	24648.7	1605.99	10974.1	6462.64	5424.03	6728.14	24319.1	6953.08	3037.77	1671.65	7068.74	10465.6	4588.52	1249.31	4329.49	9615.2	7385.89	17306.9	4462.27	6646.89	4706.67	3332.03	6184.44	4529.08	4129.91	4810.56	2235.85	7483.85	7152.02	7166.38
ILDR1	0.133734	488.872	578.931	407.779	15.0089	3.43736	64.8345	6.11652	116.555	155.892	7.29372	40.9347	568.31	129.762	123.047	790.292	184.48	9.58785	720.853	1.16708	412.287	98.8661	254.113	242.486	364.88	0.86299	76.089	302.539	149.255	78.076	28.8937	764.753	887.664	506.504	619.814	955.422	682.489	68.3801	261.403	553.853	1376.02	356.23	1041.11	1373.12	1019.92	821.803	97.3937	2588.72	1548.13
ZNF853	0.133665	282.482	587.688	465.213	3117.55	3522.15	609.444	3778.26	2632.13	804.678	2844.55	2747.44	530.523	819.605	604.686	642.603	1499.26	3244.29	615.26	3905.05	183.073	1280.4	409.164	906.133	736.088	3905.03	594.219	325.539	228.857	414.184	1361.04	1231.67	243.834	115.453	1248.71	730.845	1800.79	177.419	278.024	29.2071	322.13	710.623	326.337	943.074	130.759	214.25	573.54	81.1902	41.6416
DNMBP	0.133014	6877.56	3025.04	5013.96	3042.51	2870.2	4503.84	5797.59	4187.48	2192.81	2825.8	3363.06	4886.56	5218.19	4793.54	3250.72	6368.94	2648.64	2739.81	2195.28	6479.01	7103.78	4552.49	2237.68	5104.1	3165.45	3985.61	5217.47	3044.8	6437.46	3909.77	3564.36	2662.99	3409.59	3863.24	3348.33	3462.04	2415.48	4078.19	6630.01	4616.68	3282.27	3170.88	3241.16	4122.35	3010.98	4783.11	5238.85	3430.73
GARS	0.132496	4560.37	10473.3	4732.54	3524.94	4524.71	8065.41	4326.13	4293.23	5692.35	4172.01	4140.02	8501.98	6912.85	6162.87	8240.72	7651.51	3733.27	8051.88	4650.81	4861.12	9142.69	9201.89	5391.42	6603.7	3584	6300.89	7738.62	4202.35	8505.53	5695.09	7516.87	8424.59	12289.2	5400.66	10287	5250.27	14153.8	6748.13	6574.84	8913.54	5818.11	19123.1	8249.26	6232.39	12167.9	6370.01	5288.81	7289.96
C1orf106	0.132152	14009.5	4231.55	16727.6	281.952	52.7062	5100.31	61.1652	3479.66	2265.02	1659.84	336.306	7716.02	8509.92	5783.19	7455.14	9461.17	29.962	8239.13	43.1819	16609.1	8914.16	10840.7	1549.93	10026.8	59.5463	5594.35	11344.3	2888.91	8237.02	1764.03	5726.04	6821.86	4210.31	6468.68	4741.3	4560.51	10657.1	3132.31	9674.04	25171	3144.55	8494	5525.66	4838.09	8055.04	13147.4	7384.14	7371.23
IFFO1	0.131414	365.872	163.463	413.523	1216.79	1169.85	384.685	1156.9	1541.46	769.144	800.226	2131.81	456.462	552.318	571.287	191.681	518.3	1275.18	201.332	1330.47	230.702	763.376	531.914	1283.33	419.718	1137.42	717.41	189.308	132.671	447.509	641.744	294.949	169.862	418.983	955.968	511.107	1029.02	264.28	408.726	76.8038	161.839	840.996	311.804	238.409	390.901	381.824	813.933	793.165	126.94
DPY19L1P1	0.131411	131.339	75.8935	51.6903	265.871	272.697	121.024	306.7	132.764	87.1162	240.693	223.937	96.7336	123.107	36.914	109.981	105.417	220.521	88.6987	205.406	174.143	108.591	94.7539	93.5912	78.0379	266.664	68.8424	143.308	92.8696	100.928	234.191	111.446	101.369	221.595	88.8333	189.729	240.061	257.812	276.513	115.747	312.063	196.477	295.949	574.898	269.777	717.738	208.701	199.853	654.848
JPH4	0.131196	41.6948	17.5139	63.1771	185.467	305.925	129.669	210.583	274.019	113.48	137.539	125.212	81.619	136.416	117.773	25.1385	158.125	161.795	18.3029	165.725	32.7448	108.591	60.2979	127.624	122.33	396.975	119.568	93.7693	19.9006	85.6932	133.823	13.4504	2.7397	24.2079	109.023	10.6481	162.686	8.3165	36.264	8.65395	21.6818	33.9703	15.8544	6.03568	12.3877	28.3116	51.7887	28.1043	12.7611
RP11-4K16.2	0.131142	23.9745	64.2176	5.74337	10.7206	1.14579	0	0	8.49074	0	1.04196	0.80264	12.0917	2.21815	3.51561	0	26.3542	2.39696	30.9742	0	10.4188	21.0698	6.46049	8.50829	10.5457	0.86299	10.8699	5.3077	0	16.1865	18.2486	86.467	32.8764	20.4836	6.05682	12.5841	7.93591	17.5571	6.79951	67.0681	128.542	38.5609	14.5332	76.9549	8.25847	32.9027	30.9186	20.818	73.8802
UROD	0.130988	1499.97	1509.11	2702.26	2440.01	2983.63	2986.71	2685.15	2908.46	3277.17	3259.25	3753.95	2182.55	2380.07	2789.64	1789.55	2573.93	2860.77	2339.96	5338.22	2671.68	2564.04	2495.9	2543.98	2433.94	2730.5	2818.92	2807.77	5482.62	2251.83	2157.9	1614.05	1986.29	1892.87	2120.9	2027.01	1792.19	840.891	1660.59	1207.23	1875.48	1393.7	2129.78	1143.76	1541.58	1868.57	1500.33	1274.06	2137.83
RNF122	0.130389	224.11	245.194	878.736	2540.79	929.233	747.758	1997.48	4606.61	1744.62	5804.76	626.06	986.985	797.424	1146.09	889.275	1414.34	1208.07	391.401	3068.25	214.33	1471.65	538.374	1290.42	1240.17	1380.78	985.533	1348.16	553.901	693.163	1392.98	294.949	254.792	459.019	838.869	593.388	857.079	146.925	607.423	299.643	175.003	583.005	453.172	941.565	710.228	437.683	601.367	221.712	146.417
GALNT3	0.129935	7182.97	4559.45	4945.04	189.755	81.3509	6725.5	146.797	2808.89	4405.1	1517.09	475.163	6654.97	12243.1	5983.58	6628.71	7964.84	23.9696	6079.38	75.8602	7345.26	6236.67	6270.98	4539.17	6477.15	139.804	4181.27	5302.39	16583.9	10188.9	4508.93	5390.74	8991.71	7103.15	2989.04	9428.38	5816.36	14483.6	2385.12	11020.8	16039.9	3359.39	7020.86	9249.67	1838.89	11579.5	2933.4	7293.58	13577.2
ZNF582-AS1	0.129914	22.9322	33.0818	54.562	159.737	160.41	34.5784	166.02	150.518	107.749	151.084	244.003	31.7407	75.417	75.5857	70.7021	67.3497	158.2	39.4217	345.455	22.326	89.1416	43.0699	123.37	42.1827	145.845	14.4931	24.7693	149.255	24.7558	109.492	55.7232	32.8764	13.035	121.136	5.80804	69.4393	7.39245	12.8435	1.08174	4.6461	35.8066	13.212	22.6338	20.6462	26.0161	37.8753	10.409	8.7313
ARID5A	0.129906	814.091	1129.65	1978.59	4427.61	3184.14	1525.77	4299.92	7788.32	4736.37	11599.1	6180.33	2122.09	1811.12	2239.45	3450.26	2026.35	1874.42	960.199	2553.57	836.482	4024.34	1951.07	4492.38	1558.65	1936.55	2808.05	3188.16	1114.44	1666.26	3167.66	1420.94	569.858	1328.64	4096.43	1678.52	2154.6	1865.67	2034.56	500.848	911.41	2354.05	1724.17	1561.73	1421.83	1714.77	2443.34	2488.79	1566.26
PKIG	0.12917	1458.28	1035.26	3081.32	8164.82	10290.3	2714.4	11558.5	9140.67	7355.58	11053.1	14708.4	3594.26	3181.93	3160.54	2779.38	3320.63	9078.5	1837.33	16606.4	2630.01	5353.36	2287.01	4916.37	2693.36	9347.05	3409.51	2951.08	5462.72	1916.67	6717.02	2169.36	1523.28	1574.44	5367.35	3500.31	4049.96	456.484	966.285	505.174	863.4	2486.26	1442.75	2231.69	584.975	1860.15	1444.67	2060.98	593.728
RP11-44F14.8	0.129163	161.567	194.599	100.509	28.9457	3.43736	38.9007	0	9.26263	27.5104	8.33568	8.82904	89.1763	48.7992	56.2498	87.9848	17.5695	40.7484	102.778	1.16708	138.421	47.0019	49.5304	63.8122	75.9288	5.17794	32.6096	106.154	92.8696	90.454	59.3081	328.575	134.245	337.979	71.6723	79.3765	4.62928	360.382	253.848	101.684	2.32305	42.2334	836.32	98.0797	462.474	72.692	114.399	132.194	250.521
ENTPD6	0.128788	7492.56	2004.37	7765.04	1407.62	1260.37	4689.69	958.547	3716.63	3157.96	1888.03	1953.63	5716.35	4946.47	5343.73	2774.66	6506.57	1228.44	2770.78	2424.02	13415	5110.24	7416.64	3929.41	7831.21	1557.7	4648.67	9550.32	4109.48	6095.64	2475.73	1922.45	1460.26	6946.73	5396.62	5851.6	3389.96	5676.47	9404.47	11511.9	9944.98	6347.86	10563	16196.7	6466.38	3463.2	5757.82	7495.52	9720.62
DOCK6	0.128631	4672.95	6596.89	4169.69	4303.25	2561.98	2148.18	2988.36	4355.75	1413.35	2564.26	3519.58	3494.5	3988.23	3135.93	4576.78	5153.72	4038.88	4816.48	2728.63	4569.39	4711.54	4701.08	1497.46	3214.32	3253.47	3514.59	3726	1001.66	4521.75	2869.6	4608.69	4161.61	2344.44	2873.96	5310.48	5746.26	6340.87	4224.76	7478.1	8023.82	6275.33	5337.65	6076.42	3979.21	3126.52	4807.85	7802.58	4802.89
PRKCB	0.128422	1407.2	332.764	1200.36	8574.35	15754.6	1832.65	12952.2	6368.83	5396.62	10079.9	3604.66	2117.56	1895.41	2576.95	631.605	2972.17	7601.97	520.929	8460.16	1024.02	4207.48	2127.65	5843.78	1900.33	9329.79	5279.13	714.77	520.733	1344.43	6198.45	1393.08	328.764	777.446	3264.62	1500.41	3645.89	212.533	1055.43	121.155	206.751	1267	270.846	193.142	1603.52	447.63	2379.96	1288.63	375.446
AC011747.4	0.128356	166.779	37.9467	94.7656	12.8647	8.02051	8.6446	8.73789	30.8754	22.9253	16.6714	14.4475	104.291	51.0174	82.6169	51.8482	61.4932	10.7863	25.3425	26.8428	141.398	37.2774	79.6794	18.4346	73.8197	16.3968	39.8561	84.9232	132.671	33.3251	22.8108	21.1364	30.1367	262.562	45.4261	85.1846	118.377	178.343	15.8655	82.2126	459.19	29.3798	266.883	170.508	4.12923	83.4045	183.966	352.865	43.6565
RP11-44F14.2	0.128323	171.991	150.814	109.124	7.50443	0	38.9007	0	10.8064	35.5342	0	9.63168	37.7866	42.1448	31.6405	62.8463	49.7802	32.359	84.475	0	123.537	37.2774	27.9955	31.1971	103.348	0.86299	25.363	65.4616	56.3851	86.6454	62.3495	299.752	76.7117	108.004	39.3693	65.8244	5.29061	536.876	280.291	106.011	1.5487	11.0174	631.534	45.2676	433.57	42.0849	151.501	124.908	165.895
COX19	0.128265	926.667	903.911	967.758	578.913	674.868	726.146	341.652	609.018	698.076	668.939	760.903	804.098	788.551	799.802	424.212	863.833	701.112	930.633	728.258	1156.49	797.412	1096.13	977.035	641.177	512.616	855.095	962.462	696.522	717.919	655.43	806.065	775.336	1846.32	730.856	1202.26	919.243	864.916	684.484	1042.8	2823.28	967.696	1910.46	2000.83	945.595	1584.69	1183.41	1334.43	2338.65
MYO6	0.128194	12682.5	16646	9120.47	2617.97	2464.59	7473.26	2904.47	3903.43	3029.58	3362.41	2492.2	7719.04	6907.31	6178.69	5609.03	5349.91	1758.17	11492.8	1387.66	15317.1	5502.47	6929.95	3443.02	6848.36	2539.78	5126.95	9394.62	4769.52	8177.04	5079.2	9499.84	15868.4	6342.47	4978.7	5007.5	6050.47	16640.4	7864.76	10528.6	12970.4	7378.91	10958	17094.5	7239.92	10170	13182.9	8579.09	19551.4
ZNF91	0.128163	3997.49	2476.27	2351.91	1854.67	1858.47	1495.52	1926.7	1275.93	1113.02	1498.34	1464.82	2713.08	1802.24	1293.75	1365.34	1692.53	1780.94	1516.33	1281.45	5210.89	962.729	1363.16	1154.29	1923.53	2140.22	1355.11	1399.46	2046.45	1386.33	1599.8	2436.45	2293.13	1915.22	1674.71	1756.93	1831.87	1811.15	658.041	2954.24	3861.68	1431.35	3025.55	3823.6	1598.01	2767.65	1150.95	1813.25	2012.9
CADPS	0.127891	534.736	53.5146	404.908	309.826	454.877	185.859	391.457	443.834	200.596	251.112	83.4746	598.539	300.559	193.359	100.554	462.663	256.475	1.40792	192.568	293.215	215.561	327.332	97.8453	360.662	497.945	213.774	323.77	255.391	102.832	363.452	19.2149	16.4382	35.3808	1488.97	35.8162	140.201	20.3292	7.55501	18.3896	54.9789	123.028	1230.04	205.213	46.798	14.5384	472.282	15.6135	61.7907
PNRC1	0.1277	10311.1	11577.6	11018.7	25556.9	31121.9	14060.4	33212.7	34332.7	20378.3	28339.2	24126.6	14558.4	11971.3	13071.1	17004.6	10032.2	21691.3	14346.7	24662.7	9445.4	16205.9	7429.56	16422.4	9003.89	23883.3	12667	10875.5	13476	6784.05	20461.3	9105.94	13013.6	6108.77	13537	7072.26	12294.7	6880.52	8695.06	6258.97	8513.98	8271.32	5509.41	7144.73	8334.17	10652.1	10336.1	7687.04	3526.1
CTSF	0.127673	967.32	1163.7	1972.85	5723.74	5917.99	3029.93	5089.82	7562.16	3414.72	5247.31	3950.6	1822.82	3107.62	2255.27	1776.98	3408.48	5091.15	1158.72	8191.73	870.715	2883.33	1668.96	3053.06	3180.57	6004.69	3130.52	2052.31	3406.32	2656.49	6034.21	1422.86	764.377	584.714	4179.2	2581.67	3065.91	419.521	454.811	53.0055	1125.13	3091.3	338.228	1033.61	183.063	650.402	822.435	2684.48	209.551
LRRC8B	0.127507	1622.97	1769.87	1375.54	694.696	567.164	1249.14	996.119	962.541	1080.93	635.596	515.295	1550.76	1570.45	1253.32	1806.83	1428.99	677.142	1182.65	470.333	1598.54	1038.9	1686.19	1205.34	1600.83	685.214	1083.36	1567.54	998.348	2324.19	1250.03	1993.55	1534.23	1545.58	1072.06	1848.89	1815.34	3660.18	2484.84	4044.64	2260.33	1345.04	2216.98	1386.7	2038.47	2549.58	2760.26	2701.13	3805.5
ZNF467	0.127456	526.397	513.74	973.501	913.396	949.857	1746.21	1411.17	1810.84	1381.25	1161.79	878.891	823.747	1239.94	1205.86	268.668	1713.03	1341.1	609.628	1188.09	312.564	970.833	686.966	1531.49	1039.8	1118.44	1242.79	698.847	295.193	1273.02	1961.73	513.998	246.573	378.947	955.968	291.37	915.275	178.343	271.225	237.984	351.555	831.814	363.33	131.276	239.496	226.493	510.157	486.1	151.119
CCDC106	0.127302	351.279	660.662	603.054	1508.39	1727.85	1326.95	1837.58	1743.69	1423.66	1753.62	1416.66	838.862	1021.46	2068.94	1044.82	1704.24	1611.96	696.919	2394.85	434.613	1332.26	921.697	1392.52	843.653	2042.7	1681.2	845.693	733.006	1034.98	1260.68	609.112	589.036	317.496	985.242	1288.42	655.374	167.254	2023.23	48.6785	94.4707	819.879	264.24	170.508	492.755	331.323	394.985	650.562	1618.65
SLX4IP	0.126182	926.667	770.611	499.673	323.763	232.595	808.27	251.651	336.542	379.414	247.987	249.621	651.44	449.175	636.326	476.06	374.816	296.025	772.946	143.551	823.086	403.568	389.783	514.751	516.738	315.854	402.185	504.231	474.298	523.681	459.257	1003.98	1079.44	1489.72	834.831	830.55	774.413	1635.58	975.351	1020.08	1337.3	540.771	1195.69	2610.43	1004.78	624.386	1835.79	1542.61	1320.44
TXNDC15	0.125811	2074.32	1339.81	2929.12	3785.45	4035.46	3280.63	4187.2	3689.61	4906.02	3642.69	5394.55	3359.98	4238.88	5006.23	2955.35	3546.11	3814.77	1754.26	4730.17	2673.17	3432.76	2762.94	4015.91	4247.79	4235.56	4050.83	2728.16	6650.13	4147.55	3374.48	1794.67	1679.44	3641.43	4299.33	2363.87	4182.89	1209.59	2345.07	1444.13	1351.24	3406.22	1992.37	1976.68	2670.24	2005.53	2962	1774.73	1560.89
DAGLB	0.125622	1460.36	1488.68	1705.78	677.543	816.946	1460.94	630.002	1235.02	962.863	644.974	902.168	1259.05	1582.65	1534.57	1178.37	1689.6	703.508	2283.64	623.22	2055.48	1768.25	1537.6	1120.26	1756.91	692.981	1355.11	1549.85	1117.75	1345.38	979.343	1278.75	1142.46	1328.64	1243.67	1899.23	1131.53	2244.53	1319.1	1061.19	3209.68	1085.21	3273.94	2123.05	1101.13	1303.87	1466.32	1572.8	1583.05
RP11-875O11.1	0.125483	42.7372	25.2978	152.199	318.402	192.492	125.347	363.496	235.425	151.307	116.7	361.188	78.5961	130.871	79.1013	43.9924	169.838	269.658	45.0533	385.136	29.768	131.281	109.828	107.772	128.657	363.319	105.075	83.1539	53.0683	107.593	107.971	78.7811	27.397	14.8972	123.155	22.2641	176.574	23.1014	47.5965	29.2071	28.651	75.2856	40.9572	28.6695	35.7867	51.267	77.2965	29.1452	47.0147
BRWD3	0.125444	2597.59	4403.77	2300.22	975.576	798.613	1400.42	1705.64	1177.9	951.4	1287.86	1269.78	1960.37	1543.83	1624.21	1973.37	1912.15	975.564	3355.07	678.073	1961.71	1243.12	1231.8	1019.58	1921.42	1134.83	1702.94	1484.39	1094.53	1668.16	1231.78	5622.28	3413.67	1349.12	1515.21	1393.93	1642.07	2702.86	2960.05	2517.22	2518.19	3005.92	2400.62	2038.55	2733.55	984.786	1801.01	2866.64	1566.26
SELENOM	0.125348	2303.64	2100.69	8896.48	24654.2	32679	8821.81	29208.1	17321.9	16286.1	30568	33642.7	8004.71	7186.79	7894.31	6427.6	7019.01	26240.7	2289.27	37667.5	1384.21	10111.9	5170.55	10628.3	5973.07	21990.7	8590.81	5723.47	21164.3	2945.94	11333.9	2524.84	1778.07	3977.54	11343.4	7785.68	7118.52	1371.3	1384.83	268.273	1184.76	4290.36	1948.77	1862.01	725.369	4924.69	2917.94	3045.67	5931.24
CDH1	0.125016	64963.7	30594.8	51340	1248.95	284.155	24399.4	360.875	13685.5	8554.58	10668.6	1803.53	32327.2	29183	18298.8	34262.2	33712.9	180.971	36384.8	212.408	77446	23006.6	32123.7	9537.79	43249.9	189.858	17913.5	37874	11343.4	33549.8	15788.1	38936.1	39035.3	14416.7	15185.4	24302.8	21050.7	49113.6	35019.7	43932.9	45776.5	2147.48	48570	24750.8	20852.6	19068.3	39722.7	14032.4	18433.1
SALL2	0.124764	243.915	807.584	315.885	2864.55	2975.61	389.007	4482.54	1759.9	546.769	1459.79	3145.55	371.82	819.605	381.444	367.651	1317.71	2660.63	702.55	1909.34	122.049	648.303	200.275	353.094	407.063	4697.26	355.082	67.2308	53.0683	283.74	1281.97	1175.95	361.641	50.2779	537.038	418.179	1605.04	87.7853	129.191	11.8992	110.732	639.928	140.047	149.383	12.3877	131.611	272.857	67.6585	17.4626
DSG2	0.124719	40054.1	5772.77	20808.2	1170.69	250.927	21412.7	479.71	7467.22	7291.39	6229.88	810.667	18456.5	19902.3	12200.9	11691	18532.9	3428.85	5468.35	7755.24	45951.4	12852.6	17146.1	7176.74	19644.5	620.49	14743.1	21421.9	25283.7	22249.8	13992.1	4256.1	7649.25	29622.1	12913.1	43937.8	8638.9	33022.1	12315.4	23468.4	24206.2	7739.73	38597.6	35394.7	5253.76	26834.8	24486.8	23380.7	31590.5
MEF2C-AS1	0.124447	26.0593	22.3788	68.9205	231.565	284.155	95.0906	315.438	189.884	175.379	321.966	345.135	64.9929	77.6351	101.953	47.1347	76.1345	220.521	30.9742	316.279	22.326	111.832	45.2234	146.059	33.7461	242.5	57.9725	30.0769	72.969	33.3251	111.013	95.1137	16.4382	15.8282	82.7765	25.1682	66.7939	2.77217	6.04401	0	3.0974	49.5783	0	13.5803	38.5395	7.65179	27.8268	4.1636	6.71639
PRR15	0.124316	11361.8	55.4606	10757.3	188.683	50.4146	5165.15	55.0487	2223.03	1758.37	2476.74	40.132	6854.48	5680.67	5582.8	523.195	5827.22	31.1605	15.4871	50.1844	22538.9	6094.04	9046.84	1330.13	7599.21	23.3007	3938.51	7167.16	6368.2	4737.88	1434.04	99.9174	41.0956	2423.58	2203.67	3550.65	2344.4	2887.67	2699.4	3981.9	7928.57	1387.28	4201.42	4151.04	2829.9	6605.79	4531.9	3153.93	4032.52
ZNF835	0.123238	60.4575	22.3788	17.2301	338.771	205.096	125.347	519.031	216.9	114.627	152.126	454.294	34.7636	114.235	87.8904	94.2694	187.408	447.034	49.2771	274.264	19.3492	79.4171	40.9164	109.19	75.9288	378.853	65.2191	8.84616	39.8013	40.9423	234.191	86.467	32.8764	21.4147	121.136	125.841	234.771	22.1773	14.3545	5.40872	4.6461	150.571	18.4968	51.3032	20.6462	22.1902	112.853	23.9407	10.7462
CD2AP	0.123108	18315.5	7779.08	12678.5	1999.39	1905.44	8519.25	2390.69	4293.23	4156.36	5331.71	2622.23	10404.9	10326.6	8592.16	5651.45	7695.44	1921.17	7568.96	1379.49	19876.1	6888.21	6667.23	4680.98	8626.36	2173.01	6623.36	9148.7	10756.3	9877.57	4820.68	6423.54	9347.87	6449.54	3495.79	7999.61	6087.51	10571.2	8101.23	15131.4	13432.7	6303.79	17984.2	6176.01	8649.37	16592.9	12012.7	6138.18	9174.58
EML4	0.122899	11032.4	3948.41	7279.72	2102.31	1857.32	4084.57	2854.67	3387.81	3405.55	2201.66	1588.43	7821.82	4563.84	4674.01	4781.03	3909.21	1868.43	3043.92	1521.87	9223.62	3922.23	5441.89	5340.37	7270.18	2462.11	4706.65	5617.31	2580.45	7607.65	3775.95	4597.16	3460.25	5041.76	5923.57	2880.79	5220.51	12513.6	6183.02	6068.58	14039.7	6426.82	6586.19	8155.71	7579.9	8412.38	8100.68	10370.5	9130.25
GNAI2	0.122591	12556.4	14560.8	18763.6	26436	28336.5	20146.2	29254.5	32952.6	29426.9	32506	46398.2	18411.1	20917.1	24263	24370.2	26207.8	27853.9	23769.9	42856.3	18844.7	28436.2	19687.3	26782.7	23820.6	26511.9	29120.3	20001.2	10905.5	17048.2	18133.1	14367	14364.3	19305.8	31718.5	21512	22173.6	13835	20976.5	8246.14	10898.2	24001.4	19323.9	11335	15536.9	25511.1	21475.3	26576.2	20740.2
C2orf15	0.122565	170.949	108.975	123.482	25.7295	8.02051	146.958	25.3399	80.2761	130.674	43.7623	12.0396	160.215	110.907	165.234	86.4136	79.0627	23.9696	88.6987	9.33663	293.215	89.1416	79.6794	123.37	107.566	9.49289	86.9588	102.615	285.242	218.042	182.486	90.31	93.1499	189.008	129.212	114.225	74.0685	113.659	241.005	226.085	304.32	119.355	276.131	556.791	401.912	123.194	230.344	386.174	423.804
NACAD	0.122443	143.847	194.599	244.093	2222.38	2454.28	414.941	2349.62	2276.29	408.07	1921.38	2524.3	259.972	534.573	158.203	367.651	793.555	2241.16	273.136	2587.41	98.2345	901.141	251.959	194.273	299.497	2776.24	246.383	207	72.969	231.372	1225.7	545.703	84.9308	62.3819	498.678	329.122	1056.14	121.051	95.9486	23.7984	185.844	361.738	132.12	255.007	17.8933	162.218	158.458	96.8037	27.5372
TMEM63A	0.122416	6167.71	2061.77	5783.58	2863.48	1417.34	5995.03	2109.33	5455.69	3451.41	2586.15	3126.28	5918.89	10999.8	6043.34	5242.95	9379.18	2894.33	2273.79	2788.15	5840.49	9233.45	8941.32	5392.84	6397	2649.38	7648.75	5723.47	3134.35	8921.62	4230.64	2790	1791.77	18643.8	9121.57	9717.82	6379.81	12674.3	10954	13840.9	28335	8143.7	17935.3	23261.5	8237.82	6472.65	10738	13868.9	11890
OAZ2	0.122123	1993.01	2648.49	3830.83	3849.77	4648.46	4127.8	4168.85	4732.43	4585.06	4511.69	6652.28	3276.85	3827.41	4403.31	2733.81	4538.79	3603.83	4505.33	6110.83	2475.21	3517.04	3583.42	4255.56	3885.02	5317.75	4250.11	3078.46	4126.06	4023.77	2974.53	2430.68	3175.32	2588.38	4718.26	2637.82	3087.73	1293.68	4548.11	2074.79	2291.3	3198.72	2732.24	2129.08	3586.93	2688.84	3008.38	3158.09	3311.85
TUBA1A	0.122076	3645.17	3453.15	6524.47	40059.7	58078.8	5178.11	41757.5	27322.4	13254.3	38067	42795.2	6960.29	10325.5	6892.36	9711.32	13139.1	41177.4	5226.19	58917.7	2201.35	18565.8	3714.78	7368.18	5932.99	45915.4	5318.98	4736.23	11907.2	3117.33	13063	4576.03	4175.31	11537.9	13814.6	9682	27210.9	2490.33	4298.8	552.771	2090.75	7629.56	4402.24	3518.8	2065.99	9361.97	7097.37	4941.15	975.219
PKNOX2	0.122041	210.559	396.008	496.802	978.792	980.793	363.073	911.362	1065.97	341.587	983.611	822.706	291.712	251.76	312.89	229.389	474.376	1242.83	149.239	1495.03	128.003	384.119	236.885	367.274	394.408	1120.16	307.979	208.769	179.106	228.515	497.275	234.422	120.547	98.6937	409.845	101.641	685.795	24.9495	67.2396	3.24523	60.3993	206.576	10.5696	34.7051	13.7641	180.582	141.453	27.0634	10.7462
F11R	0.121948	5679.88	7545.56	6544.57	897.315	372.381	5623.31	633.497	2303.31	2124.03	1690.06	903.773	4422.54	5499.89	5354.28	5931.12	5631.02	596.844	9023.34	567.201	8759.24	5466.81	5579.71	2359.63	4815.15	381.442	4431.28	7919.08	3532.36	5781.44	2375.36	7174.84	8254.73	5250.32	5033.21	12155.3	2249.17	6606.07	2680.52	6422.31	13898	5894.31	7503.1	10382.9	2355.04	8935	4916.83	5571.94	21794
GSTM2	0.121867	719.236	1213.32	858.634	3187.24	3178.41	981.162	2545.35	2877.59	1994.5	2853.93	2852.58	879.671	853.986	1276.17	859.423	1124.45	3249.08	2007.69	4077.78	339.356	1324.16	930.311	1457.75	611.649	2719.28	1181.19	951.847	666.671	1253.98	1700.16	1513.17	2219.16	136.868	641.013	251.682	866.337	62.8358	198.697	194.714	99.1168	568.315	210.071	209.74	265.647	205.068	340.105	872.274	182.686
ZNF337-AS1	0.121725	106.322	228.653	80.4072	214.412	173.014	64.8345	256.894	111.923	130.674	197.972	195.844	137.543	73.1988	79.1013	204.25	64.4215	206.139	153.463	164.558	156.282	94.0039	103.368	79.4107	44.2918	210.57	148.555	107.923	208.957	92.3582	136.865	189.267	334.244	125.695	100.947	253.618	146.814	351.141	64.2176	131.973	586.183	123.028	128.157	425.515	130.759	331.323	157.685	361.192	177.984
IGF2BP3	0.12154	15.6356	282.168	8.61506	52.531	32.082	12.9669	34.0778	19.2971	152.453	9.37764	32.1056	18.1376	22.1815	47.4608	191.681	20.4977	55.1301	549.087	7.00248	13.3956	38.8982	25.842	53.8858	25.3096	53.5054	39.8561	14.1539	6.63354	22.8515	33.4558	270.93	1172.59	52.1401	35.3314	126.809	978.101	1946.99	46.0855	38.9428	3627.06	30.2979	1828.54	2657.21	725.369	2040.73	655.475	36.4315	1314.4
XIAP	0.121359	5281.69	5562.6	5301.13	4399.74	5007.09	4205.6	5319.63	3361.56	3062.82	4847.2	3640.78	4616.01	4285.46	3649.21	3476.97	3590.03	4170.71	5167.05	3377.53	10203	3528.39	4300.53	2843.19	4376.45	5403.18	4003.73	5198	3485.93	5023.53	3298.44	5273.53	6191.73	3966.37	5993.22	5847.73	5592.84	8478.21	2833.13	5000.9	7210.75	5054.24	5185.72	7905.23	4752.75	6522.39	6288.07	6526.44	10322.4
ZNF542P	0.121026	127.169	296.763	175.173	1123.52	1644.2	293.916	1505.54	703.96	539.891	1504.59	1110.85	309.85	438.084	251.366	460.349	368.959	1378.25	442.086	1492.69	120.561	376.015	193.815	503.407	164.512	1385.1	235.513	189.308	815.926	287.548	523.127	552.428	504.106	175.973	561.265	393.011	634.873	111.811	102.748	20.5531	80.5324	639.01	154.581	123.731	68.8206	292.298	246.576	222.753	95.3727
ANKRD61	0.120845	30.2287	25.2978	25.8452	17.153	6.87472	8.6446	21.8447	11.5783	11.4627	15.6294	20.8687	49.8783	5.54537	14.0625	9.42694	14.6412	14.3818	14.0792	15.172	26.7912	9.72454	19.3815	9.92634	10.5457	20.7118	0	19.4616	0	12.3779	10.645	34.5868	16.4382	57.7265	25.2367	39.6883	16.5332	34.1901	20.3985	25.9619	78.2094	26.6254	40.9572	84.4995	11.0113	42.85	23.9619	40.5951	47.6863
MYO5B	0.120638	19967.6	16816.2	19897.9	792.253	156.973	7693.69	345.147	4395.89	2308.58	4719.04	1591.64	11988.9	11563.2	6363.26	10372.8	10699.8	315.201	13548.4	260.259	32969.6	13604.6	13674.7	2829.01	17240.1	191.584	6275.53	13359.5	5356.59	13273.9	3561.52	12400.3	12654.7	6386.23	3595.73	6453.7	3524.21	10225.6	7199.92	12516.9	8009.88	2261.32	3717.86	2344.86	4609.6	5891.12	8955.58	11754.9	11900.1
ABHD8	0.120426	437.796	544.876	611.669	1514.82	1818.36	1422.04	1779.91	1874.91	1547.46	1649.42	2741.02	648.417	1336.43	1905.46	710.163	2114.2	1816.9	1200.95	3047.24	491.172	1685.59	953.999	1347.15	1149.48	1970.21	1521.78	762.539	729.69	1220.65	1210.49	527.449	539.722	266.287	1004.42	740.525	912.63	260.584	385.305	103.847	661.295	747.348	265.561	1013.99	185.816	1025.34	495.471	960.75	1221.71
ATP10B	0.120339	13058.8	3635.1	5866.85	128.647	11.4579	1426.36	92.6216	1647.2	863.138	436.581	313.03	8807.29	5771.62	1787.69	2282.89	4251.82	41.9468	2790.49	140.05	7120.51	4293.38	5224.38	1344.31	8510.35	17.2598	1858.74	4308.08	1628.53	1990.94	576.353	4887.31	4172.57	10823.7	7419.6	280.722	2605.63	12592.1	2898.1	2557.24	2391.19	8694.57	16372.3	1934.43	13645.7	505.018	3555.64	4928.66	6021.91
EFEMP2	0.120005	1141.4	828.99	3176.08	8022.24	6903.37	1936.39	6739.53	8713.82	2979.14	7978.29	10114.1	2197.67	2785.99	2195.5	2006.37	3437.76	8142.48	885.58	14269.9	775.457	3398.73	1632.35	2270.29	2163.97	6962.6	2029.04	2540.62	1714.77	1586.28	3818.53	960.745	358.901	2745.73	7048.12	4782.92	6094.78	1724.29	1727.07	195.796	921.477	3666.04	2843.23	1486.29	462.474	3725.66	1935.51	1758.08	462.759
ASB2	0.119772	499.295	273.411	1013.71	10111.7	10574.5	1824.01	10423.4	7001	3374.61	7185.36	9423.8	1506.93	2942.37	1357.03	620.607	4825.75	7362.27	739.156	10841	412.287	3902.78	1009.99	2648.91	2410.74	12544.4	1938.46	401.616	490.882	801.708	3474.84	1885.94	378.079	81.9344	1312.31	1036.73	3642.58	32.342	809.141	17.3079	107.635	796.008	43.5996	200.686	766.661	101.769	970.845	190.485	130.97
SYPL2	0.119763	42.7372	30.1628	74.6638	836.208	737.887	64.8345	843.206	718.625	167.355	600.169	1047.45	81.619	226.251	63.2811	108.41	292.825	810.173	54.9087	764.437	20.8376	337.117	62.4514	121.952	78.0379	968.275	18.1164	74.3078	39.8013	108.545	386.263	194.07	35.6162	25.139	98.928	264.266	315.453	14.7849	38.5305	5.40872	25.5536	246.974	22.4604	46.7765	15.1405	40.5545	74.2047	83.272	14.776
TMEM41B	0.119501	3284.51	2281.67	2943.48	953.063	894.859	2269.21	991.751	981.838	1043.1	1673.39	707.126	1930.14	1552.7	1374.61	2224.76	1516.83	844.929	1931.66	624.387	5066.52	1311.19	1675.42	1395.36	1919.31	1125.34	1500.04	3296.08	3233.85	2005.22	1558.74	2052.15	3027.37	2557.66	996.346	2568.12	1351.09	4330.13	1993.77	2756.28	4062.24	1703.11	2861.72	3742.12	2483.05	3803.71	2531.46	1834.07	3329.98
C1orf123	0.119425	1544.79	1357.33	2308.84	3307.31	4458.26	2645.25	3592.15	3549.13	3238.2	4399.16	3587	2314.05	1806.68	2810.73	1776.98	2547.58	3741.66	1966.86	6130.67	1875.39	2661.28	1931.69	2871.55	2136.55	3332.01	2318.9	2246.93	5276.98	1870.97	2465.09	1451.69	1805.46	1667.55	2508.53	1356.18	1824.6	879.701	1551.8	1266.72	1645.49	1302.81	1149.45	1199.59	1516.81	1752.26	1348.05	1040.9	1558.2
IL11RA	0.118959	402.355	480.659	356.089	1081.71	1166.41	363.073	960.294	1305.26	627.007	1209.72	1267.37	402.049	418.121	223.242	287.522	541.726	776.616	278.767	979.18	403.357	465.157	400.55	621.105	312.152	1211.64	478.274	288.385	334.994	311.352	705.614	424.649	202.738	207.629	365.428	157.785	485.413	53.5952	133.724	152.526	157.967	293.798	130.799	162.963	110.113	92.5867	198.652	185.28	288.805
AC073333.8	0.118799	22.9322	20.4329	8.61506	16.0809	3.43736	12.9669	13.1068	11.5783	0	5.2098	3.21056	10.5802	3.32722	10.5468	0	11.713	7.19089	9.85542	0	13.3956	1.62076	2.1535	5.67219	8.43653	8.6299	3.62328	7.07693	13.2671	18.0908	9.12432	17.2934	2.7397	26.07	16.1515	18.3921	23.8077	37.8863	11.3325	62.7412	37.9432	8.26306	17.1756	54.3211	16.5169	13.7732	24.7349	15.6135	29.5521
DENND5A	0.118676	1213.32	2426.65	1217.59	8282.75	7910.51	1154.05	9986.53	6093.26	2678.82	5771.42	8888.44	1786.55	2601.89	1524.02	2688.25	3062.95	8005.85	1996.43	9926.01	663.827	2906.02	1272.72	2621.97	1735.82	9092.46	1847.87	1059.77	1170.82	1836.69	5176.53	4482.83	1208.21	1276.5	3176.8	2693.96	6301.12	1229.92	1339.5	422.962	1488.3	3375	1043.75	2657.21	634.526	1951.21	2440.25	4296.83	857.011
CCDC126	0.118584	653.566	471.902	735.152	395.591	633.62	475.453	485.827	442.29	700.368	464.714	446.268	601.562	689.844	541.405	557.761	377.744	444.637	584.285	459.829	790.341	427.88	402.704	544.53	582.121	499.671	333.342	610.385	1897.19	584.618	539.855	605.269	887.664	575.403	518.867	544.988	636.196	564.598	531.117	828.616	1506.89	540.771	875.957	1208.64	459.721	919.745	488.514	364.315	833.503
ANLN	0.118497	1878.35	3548.51	692.076	249.79	311.654	1447.97	372.234	272.476	1270.06	412.616	1085.17	971.87	1724.61	696.092	1297.78	837.479	251.681	2179.45	199.571	516.475	923.831	1339.48	711.86	708.669	193.31	894.951	626.308	912.112	2142.33	290.457	2797.69	2852.03	3557.63	514.829	2235.13	1491.29	8451.41	2984.23	4701.26	17532.1	1934.47	4806.53	5715.78	3545.64	7726.78	3046.26	1735.18	6181.76
RP4-594A5.1	0.118397	11.4661	0	0	0	0	0	0	0	0	0	0	1.51146	1.10907	0	0	8.78475	0	1.40792	0	0	1.62076	2.1535	0	0	0	3.62328	0	0	0	0	0	0	8.37965	15.142	32.9122	52.9061	7.39245	0	20.5531	182.747	7.34494	56.8117	141.838	0	35.9634	6.95669	28.1043	24.8506
ATP8B2	0.1183	3234.48	1546.09	3104.29	7135.64	5565.09	2018.51	6956.23	6629.72	2449.57	7221.83	8332.21	2291.38	2276.93	2694.72	1723.56	3209.36	5990.01	1337.52	5133.98	7738.2	4651.57	2547.59	3322.49	3640.36	6238.56	3442.12	2399.08	895.528	1975.7	4861.74	2448.94	523.283	1104.25	3801.66	2376.46	6486.29	1012.77	1328.93	171.997	698.464	3892.82	1039.79	685.049	1070.85	1044.47	3009.93	2090.13	293.506
APAF1	0.118208	2403.71	941.858	1559.33	1016.31	712.679	1486.87	977.77	1400.97	1416.78	1356.63	990.458	1639.94	2237	1051.17	898.702	1724.74	907.25	950.344	687.41	2062.92	1800.66	1298.56	1045.1	1354.06	1160.72	1166.7	1238.46	971.814	2055.69	1059.94	1464.17	665.748	766.273	1719.13	1001.89	2017.04	3831.14	1989.99	3245.23	5338.37	1265.17	3939.82	1517.97	3518.11	1626.77	2737.84	2079.72	1346.64
POU6F1	0.118187	229.322	772.557	364.704	2251.33	2041.79	423.585	2201.95	1769.16	774.875	1645.26	2245.79	460.996	539.01	413.085	801.29	723.278	2577.93	482.915	2378.51	138.421	933.556	480.23	791.271	445.027	2569.12	684.801	272.462	225.54	432.275	1218.1	809.908	257.532	174.111	858.049	506.267	970.166	146.925	279.535	190.387	257.084	807.943	208.75	199.177	101.854	227.258	470.736	352.865	106.791
ACBD5	0.118183	8006.45	2328.37	5229.34	1481.59	1470.04	2290.82	1542.24	2123.46	1806.51	2522.59	1325.96	3813.42	3201.89	2162.1	1602.58	2002.92	1072.64	2249.85	904.486	11868.5	2476.52	2444.22	1782.49	4249.9	1550.79	2054.4	3212.93	3913.79	3255.39	2205.04	2385.53	2671.21	5784.75	2189.54	3691.98	2412.52	2769.4	1545.75	9654.57	6324.12	2479.84	3712.58	5589.04	3834.68	2711.8	2398.51	4194.83	7690.93
RP11-620J15.3	0.118027	50.0338	61.2986	157.943	430.969	563.727	159.925	488.448	213.04	371.39	460.547	394.899	176.841	110.907	210.937	75.4155	81.991	444.637	46.4612	518.183	35.7216	149.11	86.1399	273.683	111.784	387.483	224.644	81.3847	212.273	79.0282	225.066	78.7811	90.4102	57.7265	155.458	91.9606	124.991	16.633	21.154	7.57221	97.5681	85.3849	46.242	93.553	49.5508	149.975	44.059	28.1043	63.8057
EVC2	0.117944	117.788	550.714	137.841	662.534	397.588	198.826	373.982	842.127	260.202	441.791	857.22	169.284	186.324	138.867	229.389	184.48	486.583	567.39	492.507	66.9781	291.736	99.0609	238.232	185.604	472.056	206.527	169.846	16.5839	112.353	404.511	538.978	221.916	102.418	574.388	191.665	498.64	94.2537	93.6821	8.65395	37.1688	351.639	108.339	113.169	39.9159	91.8215	180.874	64.5358	19.4775
AC012363.4	0.117824	15.6356	0	2.87169	0	0	0	0	0	0	0	0	0	1.10907	0	1.57116	0	0	0	1.16708	2.9768	0	0	0	0	0	0	7.07693	0	1.90429	0	0	0	18.6215	6.05682	60.9844	46.9542	19.4052	0	32.4523	35.6201	10.0993	31.7088	0	0	46.6759	2.3189	73.9039	18.8059
GCC2	0.117711	7904.3	2844.06	4166.82	4021.3	4458.26	4292.04	4816.33	3935.84	3085.75	5411.94	2892.72	4201.87	4566.05	3591.2	2377.16	3751.09	3849.52	2772.19	2776.48	7625.08	3311.21	3365.92	3547.96	3393.6	4646.34	3387.77	3913.54	3446.13	4584.59	5193.26	3238.67	2591.76	5286.63	3813.78	3389.96	4126.01	5777.2	2228.73	5472.54	8854.69	5015.68	6495.03	5436.63	5919.94	8233.33	5843.62	6995.89	9276.67
PLPP7	0.117655	96.9405	68.1095	109.124	784.749	947.566	64.8345	792.527	816.655	221.229	835.652	1351.65	167.772	252.869	130.078	117.837	269.399	1067.85	70.3958	1172.91	66.9781	324.151	45.2234	157.403	153.967	858.675	101.452	97.3078	129.354	128.54	474.464	192.149	41.0956	117.315	418.93	228.45	398.118	107.19	101.993	5.40872	32.5227	223.103	85.8781	34.7051	24.7754	68.101	114.399	72.863	16.1193
ZSCAN18	0.117577	460.728	1027.48	445.111	4557.33	4843.24	605.122	4396.03	3442.61	1268.92	3868.8	5659.42	793.518	1673.59	1117.97	1316.63	2002.92	5122.31	1523.37	6791.23	559.639	1572.13	964.767	1186.91	790.925	4862.09	652.191	893.462	762.857	945.482	2002.79	1454.57	953.417	239.286	1450.61	543.052	1780.95	142.305	1501.94	51.9237	99.8912	1592.02	229.889	1281.07	68.8206	776.657	571.994	1159.56	158.507
LPIN3	0.117395	5158.69	2958.87	1803.42	884.451	639.349	380.362	401.069	1219.58	389.73	636.638	764.114	1649.01	863.968	515.038	1368.48	691.067	499.767	3159.36	506.512	4960.84	974.075	1991.98	748.729	1147.37	471.193	670.308	1721.46	222.224	1062.6	585.477	2150.15	2347.93	1523.23	778.301	753.109	1156.66	860.296	1204.27	2290.05	2714.1	968.614	1199.65	5939.1	1709.5	1645.9	1506.51	2405.52	2176.78
RALGAPB	0.117366	7210.08	8558.45	5217.85	4940.06	3852.14	4253.14	5488.27	4474.62	2846.18	3787.53	4976.37	4597.87	3988.23	3793.35	4876.87	4661.77	4968.9	7392.97	3629.62	7081.81	4115.1	4216.55	3267.18	5175.81	5001.89	3974.74	4920.24	1983.43	5059.71	4379.67	9141.49	7556.1	4295.04	4371	4848.74	4967.88	5414.97	4390.21	3732.02	11194	6481.91	7628.62	8016.89	7217.9	6113.78	6367.69	6206.88	5644.45
GRHL2	0.117075	1620.89	5068.32	1019.45	91.1252	54.9978	1845.62	44.5632	1154.74	906.696	264.658	225.542	1608.2	2879.15	1868.55	3252.29	2538.79	50.3362	7698.49	43.1819	1123.74	1701.79	1240.41	1123.09	1691.53	71.6282	1601.49	902.308	1416.26	2903.1	1607.4	6354.36	5515.02	2257.85	901.456	1629.15	1278.34	4502	5226.55	5111.24	3994.1	1428.59	3145.78	3757.21	2593.16	2294.01	2393.1	3474.52	3521.4
MXRA7	0.116978	2360.97	3143.74	4163.94	32776.1	28972.4	4828.01	36347.9	25415.9	8765.49	35671.5	43055.2	4306.16	7487.35	2930.26	5706.44	9610.51	34964.5	5507.77	51748.3	1756.31	8978.99	2190.11	4499.47	4507.22	38481.6	2481.95	3159.85	7505.85	2742.18	16250.4	9108.82	2802.72	3315.55	9912.99	10078.9	14490.3	2564.25	2577.77	1089.32	1138.29	8841.47	3182.77	4875.32	762.532	4852.77	3752.75	2880.17	2060.59
ZNF582	0.116874	50.0338	90.4884	57.4337	243.358	280.718	90.7683	205.34	189.112	179.964	263.616	248.016	87.6648	140.852	73.8279	53.4193	166.91	359.544	108.41	290.603	53.5825	85.9001	71.0654	214.125	50.6192	296.006	68.8424	49.5385	305.143	80.9325	164.238	159.484	117.807	32.5875	128.203	75.5045	158.718	29.5698	30.22	6.49046	13.9383	129.455	23.7816	37.723	45.4216	42.85	80.3884	46.8405	8.7313
ZNF562	0.116631	2067.02	5267.79	2432.32	2528.99	2612.39	1543.06	2741.95	1156.28	1472.95	2488.2	1715.24	1924.09	1467.3	1687.49	3601.09	1985.35	2744.52	4073.1	2072.73	2025.71	1880.08	2338.7	1367	1600.83	2913.45	1289.89	2958.16	1814.27	1701.49	1659.1	4907.48	5704.06	2048.36	2170.36	3670.68	2681.02	4397.58	2793.09	3498.36	3066.43	2070.35	3571.21	2654.19	2941.39	3263.49	2926.45	3640.03	2051.86
COPZ2	0.116521	238.703	403.792	594.439	2530.07	3750.16	350.106	3005.83	2016.94	1194.41	3533.29	3248.29	559.241	615.536	425.389	1057.39	547.583	2396.96	647.642	4579.62	192.004	764.997	245.499	574.309	442.918	2103.97	329.719	582.077	772.808	298.974	1292.61	450.589	468.489	874.277	1622.22	1272.93	1355.06	181.115	208.518	30.2888	126.219	431.515	377.864	256.516	61.9385	985.551	306.094	222.753	173.954
PNMAL2	0.116427	61.4999	57.4066	117.739	300.177	288.738	38.9007	216.7	319.561	52.7282	201.098	210.292	90.6878	127.543	101.953	48.7059	231.332	173.78	38.0137	263.76	58.0477	136.144	107.675	93.5912	147.639	304.636	101.452	77.8462	76.2857	58.081	193.131	63.4091	16.4382	82.8655	312.936	149.073	358.439	88.7094	43.819	2.16349	54.2045	118.437	70.0237	27.1605	52.3036	92.5867	95.8477	43.7178	10.7462
TBC1D8B	0.116367	1776.2	517.632	973.501	567.121	374.672	989.807	450.875	893.072	683.174	775.219	481.584	1061.05	1503.9	690.818	732.159	972.179	423.064	498.402	364.129	2046.55	941.659	747.263	682.081	1149.48	392.661	684.801	974.847	1257.06	1669.11	1053.86	609.112	528.763	1111.7	1112.44	732.781	1288.92	1451.69	486.542	1909.28	2144.95	1498.37	1071.49	979.288	1101.13	905.207	906.689	1142.91	1838.27
UBE2E2	0.116029	247.042	1921.66	373.319	2208.45	2809.47	700.212	3204.18	1543	1413.35	2425.68	3176.05	618.188	753.061	660.936	2479.29	811.125	1821.69	2563.82	2118.25	279.819	1042.15	508.225	860.755	622.194	2297.28	800.746	727.154	965.18	616.991	1113.17	1636.15	2904.09	625.681	1593.95	1175.16	1434.42	267.052	553.026	254.21	548.24	852.013	369.936	356.105	368.878	1773.69	950.748	519.409	1539.4
AP006285.2	0.115932	34.3982	4.86497	2.87169	10.7206	3.43736	0	23.5923	27.7879	5.73133	26.049	7.22376	6.04585	11.0907	17.5781	20.425	8.78475	27.5651	0	14.005	11.9072	12.9661	17.228	1.41805	0	2.58897	3.62328	28.3077	0	3.80859	25.8522	4.80372	0	79.1412	12.1136	14.5201	19.8398	40.6585	49.863	51.9237	205.977	21.1167	75.3085	218.793	4.12923	45.9108	17.0052	6.2454	71.8653
TRIM31-AS1	0.115842	82.3473	1.94599	17.2301	3.21618	0	25.9338	0.873789	15.4377	27.5104	4.16784	2.40792	51.3897	32.1631	17.5781	14.1404	26.3542	5.99241	7.03958	0	14.884	16.2076	32.3025	28.361	12.6548	0	18.1164	42.4616	9.95031	22.8515	6.08288	3.84298	8.21911	54.0022	17.161	25.1682	36.3729	61.9117	19.643	71.3951	75.112	53.2508	70.0237	57.3389	59.1857	87.2304	43.2861	46.8405	103.432
FAM127C	0.115572	289.779	1778.63	588.696	2835.6	2857.59	700.212	2789.13	1610.15	1091.24	2348.58	3589.41	563.776	682.08	731.248	2231.04	796.484	2713.36	2753.88	3643.62	206.888	734.203	527.607	735.967	537.829	2611.41	840.602	647.539	464.348	657.933	1552.65	1628.46	2498.61	584.714	1228.52	1136.44	1287.6	231.014	361.885	60.5777	386.401	727.149	494.129	580.934	107.36	518.792	468.417	398.665	161.193
NUDT10	0.115535	14.5932	71.0285	94.7656	212.268	395.296	12.9669	346.894	134.308	89.4087	346.973	132.436	51.3897	77.6351	42.1874	28.2808	49.7802	263.666	23.9346	274.264	5.95361	48.6227	8.61399	55.3039	37.9644	394.387	28.9863	28.3077	69.6522	19.0429	121.658	107.603	60.2735	34.4497	85.8049	57.1124	165.993	7.39245	9.82151	0	6.96915	57.8414	6.60601	12.0714	0	42.85	21.643	0	1.34328
FOXD3	0.11517	36.483	22.3788	51.6903	583.201	611.85	73.4791	426.409	472.394	60.7521	94.8184	304.201	60.4585	42.1448	43.9452	15.7116	228.403	263.666	16.895	292.937	71.4433	158.834	12.921	35.4512	42.1827	483.274	86.9588	38.9231	69.6522	8.56932	237.232	23.0579	13.6985	3.72429	73.6913	27.1042	131.604	2.77217	7.55501	0	10.8409	30.2979	0	12.0714	1.37641	6.12143	9.27559	0	2.01492
ITPR3	0.115143	18492.7	12282.1	17761.4	2833.46	925.796	19956.1	1321.17	10300.8	4775.34	3740.64	3038.8	13724.1	22173.7	17309.1	7986.19	39048.2	2011.05	8004.01	1074.88	14098.1	29356.8	26651.7	7220.7	19891.2	1327.28	24192.7	15831.1	2202.34	25611.8	8106.95	11559.7	5564.34	10166.4	5262.36	17920.7	13092.9	38092.4	16872.6	46114.8	41442.4	12427.6	21379.7	14748.2	10711.2	15600.5	19345.8	22621.9	21531.4
RBAK	0.115131	1014.23	3106.77	709.306	1124.59	1259.22	566.221	1347.38	974.12	643.055	857.533	997.682	841.885	685.407	773.435	1417.18	752.56	1172.11	2455.41	1095.89	773.969	622.37	598.672	1162.8	645.395	1357.48	721.034	596.231	341.627	915.965	1177.04	3040.76	2090.39	1742.04	950.92	1273.9	1363.65	2104.07	488.809	1315.4	2192.96	1444.2	1788.91	1948.01	1463.13	1326.82	1369.69	1372.95	1237.83
PEA15	0.114653	4217.43	12647	6558.93	14152.3	17500.7	8670.53	19301.1	15668.5	14585.1	17124.6	28166.3	7271.65	12051.2	8520.09	17523.1	13259.1	14906.7	23674.1	28051.9	3153.92	12844.5	8329.73	11415.3	7291.27	17458.3	10246.6	7765.16	10338.4	8206.55	9154.73	13095.9	20512.2	9742.74	16501.8	14789.2	16605.2	11542.4	10226.5	3146.79	7302.9	10237.9	9418.84	12136.2	6927.48	15077.1	11814.8	11427	17466.6
JAM2	0.114631	1633.39	846.504	1677.06	10187.8	9893.87	2679.83	8893.42	6714.63	3021.56	8142.92	7453.32	2291.38	2693.94	1966.99	1399.9	2166.9	8579.93	884.172	6250.88	1076.11	2213.95	1147.81	2220.66	2166.08	7726.35	1032.64	1680.77	2404.66	1412.03	6169.56	1288.36	457.531	742.996	3382.73	976.719	4034.75	237.482	744.924	134.136	257.084	2013.43	311.804	427.024	278.035	442.274	1363.51	264.388	201.492
CADM3	0.114605	1186.22	865.964	1364.05	5000.09	2827.8	583.51	3201.56	5842.4	1171.48	1581.7	4298.14	1023.26	1294.29	574.803	730.588	1610.54	3694.92	389.993	3600.44	690.618	1414.92	590.058	1137.27	590.557	2946.25	851.472	1185.39	699.839	240.893	2249.14	360.279	84.9308	84.7276	1206.32	82.2806	790.946	4.62028	113.325	2.16349	5.42045	276.353	17.1756	33.1962	12.3877	133.906	163.096	12.4908	8.7313
EVC	0.114446	545.16	2079.29	838.532	5553.28	3393.82	877.427	4736.81	5581.5	1109.58	5295.24	6391.43	1026.28	903.895	845.505	1624.58	2184.47	5249.35	1906.32	6013.96	312.564	1922.22	956.153	1038.01	1429.99	4531.56	1184.81	437	281.926	1093.06	3578.25	3735.38	1090.4	501.848	2952.7	1915.68	6074.28	1220.68	662.574	64.9046	360.073	2223.68	893.132	522.086	141.77	555.52	1504.96	721.343	66.4922
BVES-AS1	0.114432	6.25422	14.5949	40.2036	230.493	221.137	30.2561	197.476	108.064	58.4595	146.916	218.318	15.1146	41.0357	22.8515	9.42694	49.7802	158.2	29.5662	127.212	1.4884	43.7604	23.6885	41.1234	10.5457	248.541	14.4931	14.1539	19.9006	16.1865	95.8053	79.7418	2.7397	3.72429	20.1894	23.2322	52.2448	0	6.79951	1.08174	9.2922	10.0993	1.3212	3.01784	1.37641	0	9.27559	8.3272	66.4922
MIR497HG	0.114289	27.1016	21.4059	100.509	254.079	352.902	43.223	295.341	204.55	212.059	315.714	374.03	104.291	78.7442	135.351	37.7078	64.4215	236.101	35.1979	617.385	28.2796	137.764	66.7584	126.206	35.8553	321.895	28.9863	76.077	99.5031	29.5166	107.971	44.1943	13.6985	18.6215	151.42	51.3043	96.5536	7.39245	30.9755	3.24523	30.1997	60.5958	21.1392	28.6695	20.6462	35.1982	43.2861	23.9407	9.40294
ANXA6	0.114119	3842.18	1833.12	7248.13	18470.5	18483.8	6984.84	21129.1	20098.4	14202.2	20426.6	34422.8	7255.02	10386.5	9754.07	3678.08	15235.7	17982	3012.94	48480.5	2585.35	15092.5	7401.57	13254.5	10495	21406.5	12409.7	6521.39	5303.52	6622.18	10395.6	4718.22	1145.2	4231.73	14619.1	7876.67	13019.5	2797.12	4831.43	398.082	2108.56	7206.3	4727.26	4303.44	4610.98	3639.96	6309.72	10114.4	1360.74
ZNF580	0.113968	1548.96	1554.84	2193.97	4665.61	6356.83	2377.26	6927.4	3876.41	3348.24	4978.49	4782.13	2574.02	2526.47	3759.95	3092.04	2954.6	5348.82	2337.14	7652.54	1786.08	2844.43	2429.14	2824.75	1586.07	6438.77	3195.74	2282.31	1588.73	2109.01	2954.76	1713.97	1942.45	2454.31	2480.27	1731.76	1954.88	2436.74	2074.6	1502.54	1472.04	2655.2	1823.26	3277.37	1110.76	1932.84	1348.05	1012.8	1770.44
EMP3	0.113839	1247.72	768.665	4051.95	5440.71	7504.9	5143.54	9613.43	5732.02	5340.45	6579.98	7670.03	3908.64	4051.44	6076.74	1770.69	4609.06	5679.6	674.392	11633.4	913.879	5273.94	3146.26	6079.17	4182.41	6986.77	7246.57	3763.16	3781.12	2060.45	3062.73	550.507	432.873	3163.78	4625.39	3245.73	2169.15	1064.51	1480.78	196.877	582.311	1737.08	1557.7	777.093	1193.35	2511.32	1845.07	2079.72	760.295
MAPK10	0.11372	365.872	457.307	557.107	2421.79	2851.86	358.751	3274.96	2428.35	1056.86	2444.44	1740.12	669.578	666.553	418.358	534.193	878.475	2883.55	259.057	2831.33	196.469	1076.18	327.332	774.254	478.773	2523.38	398.561	488.308	510.783	278.979	1564.82	622.563	260.272	138.73	1080.13	412.371	858.401	36.0382	171.499	32.4523	165.711	676.653	155.902	134.294	81.2083	159.922	462.233	47.8814	46.3431
TTC7B	0.113597	308.542	771.584	462.341	3336.26	3888.8	648.345	4257.97	3007.27	1012.15	3780.23	4497.19	840.373	909.44	609.959	1062.1	1265	3444.44	816.592	4530.6	238.144	1364.68	527.607	721.786	748.742	3990.47	887.705	530.77	308.46	958.812	2992.78	1746.63	641.091	446.915	995.337	1164.51	1832.53	363.154	417.792	133.055	324.453	1184.37	677.776	727.299	309.693	480.533	854.127	727.589	403.655
U2AF1L4	0.113597	463.855	261.735	611.669	632.516	799.759	912.005	416.797	596.668	1141.68	541.819	448.676	695.273	507.956	1056.44	262.383	427.524	663.959	370.282	793.614	401.868	753.652	598.672	1361.33	404.954	599.778	1521.78	530.77	517.416	517.968	430.364	195.031	328.764	416.189	498.678	229.418	266.514	129.368	302.2	160.098	314.386	340.622	178.362	261.043	447.334	322.14	449.093	290.411	169.253
ZFP82	0.113485	71.9236	219.896	157.943	426.68	527.062	207.47	471.846	288.685	226.961	303.21	489.611	149.635	195.197	256.64	105.267	240.116	457.82	145.015	421.316	74.4201	233.389	120.596	355.93	122.33	526.424	315.226	93.7693	189.056	173.291	263.084	225.775	169.862	104.28	337.163	287.498	343.228	66.532	72.5281	10.8174	134.737	321.341	68.7025	588.478	116.995	89.526	762.917	424.687	321.043
ZCCHC24	0.113457	1783.5	2487.94	2440.93	12706.1	13216.7	2251.92	16013.1	10283.1	3289.78	12957.8	12625.5	2291.38	4013.74	2009.17	2834.37	5212.28	12569.7	1868.31	12316.2	1160.95	5332.29	1358.86	2298.66	3094.1	16047.3	2626.88	1834.69	1837.49	1923.34	6155.87	3683.49	1142.46	1215.05	5961.93	5256.28	10989.9	1055.27	2227.97	468.395	807.647	4579.57	1536.56	1275.04	558.823	1430.89	3074.08	1310.49	288.805
ARHGEF25	0.113454	437.796	477.74	580.081	5999.26	6521.82	432.23	7091.67	5714.27	2038.06	6953	8978.34	731.548	1717.95	508.006	758.869	2108.34	5507.02	1158.72	11479.4	294.703	2301.47	251.959	998.306	729.76	7643.5	438.417	360.923	593.702	462.743	2639.97	1555.45	671.227	461.812	1483.92	1218.72	2421.78	302.166	358.863	21.6349	235.402	704.196	401.645	995.886	64.6913	2004	694.896	217.548	56.4176
AC010226.4	0.113447	38.5677	15.5679	45.947	225.133	179.889	129.669	227.185	146.658	143.283	193.805	195.042	108.825	47.6901	116.015	48.7059	58.565	166.589	16.895	186.733	40.1868	111.832	81.8329	110.608	59.0557	182.091	83.3355	53.077	135.988	85.6932	117.095	42.2728	27.397	30.7254	119.117	21.2961	83.9884	21.2533	24.9315	35.6976	40.2662	43.1515	25.1028	45.2676	42.6688	38.259	58.7454	27.0634	18.8059
PARD6B	0.113396	1766.82	1993.66	1656.96	230.493	222.283	1806.72	308.448	403.696	594.912	545.987	239.989	832.816	940.494	820.896	901.844	1232.79	318.796	1148.86	128.379	2888.99	1510.54	981.995	574.309	917.473	191.584	992.78	2901.54	1877.29	1151.15	1160.31	671.56	1838.34	1146.15	737.922	3690.04	1012.49	1670.69	604.401	1052.54	5665.92	1234.87	1816.65	3719.49	2026.08	5003.51	1893.77	1095.03	1502.46
CEP112	0.113395	200.135	285.087	146.456	1113.87	1435.67	168.57	1457.48	872.231	414.948	1429.57	1460	229.742	307.213	189.843	282.808	254.758	904.853	301.294	1183.42	95.2577	437.604	172.28	338.913	158.185	1120.16	155.801	153.923	172.472	225.659	682.803	405.434	197.259	206.698	411.864	423.987	724.152	99.798	148.078	56.2507	158.742	644.518	158.544	570.371	199.58	311.428	309.959	497.55	218.954
RIC3	0.113271	58.3727	539.038	132.098	864.082	1087.35	644.023	977.77	777.289	296.883	963.813	1015.34	160.215	221.815	119.531	325.229	228.403	1075.04	294.255	1135.57	64.0013	282.012	122.749	500.571	67.4923	1195.24	257.253	47.7693	245.441	104.736	479.027	703.265	419.175	42.8293	194.828	65.8244	390.182	0	34.753	7.57221	7.7435	127.618	9.24841	24.1427	37.1631	35.1982	140.68	14.5726	24.8506
TSPAN18	0.113204	1250.84	866.937	2102.07	13294.6	12915.3	1154.05	16012.2	6351.07	1843.19	11116.7	14365.7	2205.22	3295.06	1608.39	1844.54	5130.29	12919.6	939.08	17333.5	1680.41	3570.53	1378.24	1778.23	2157.64	18987.5	1518.16	1792.23	699.839	1400.61	3319.73	3282.86	657.529	1328.64	3031.44	2287.4	7200.52	877.853	1025.97	301.807	613.285	2984.8	1101.88	1125.65	345.479	609.083	1643.32	2103.66	517.833
CKB	0.113064	2184.81	3097.04	6260.28	56468.7	81319.9	85957.6	84977.7	43366.8	32388.9	80731.1	96768.7	12202	20839.5	42152.2	7428.43	25604.6	44677	11833.5	120750	1540.5	27526.9	17288.3	35872.4	9543.83	95481.2	57030.5	13984	21509.3	52812.7	72555	11854.6	5613.65	607.99	6977.45	8929.86	10259.2	427.838	2243.84	2657.85	1921.16	1553.45	1860.25	3256.25	642.784	988.612	1334.14	2918.68	4068.79
AP1S3	0.112914	896.439	587.688	545.62	88.9811	51.5604	1136.76	54.1749	407.556	747.365	303.21	50.5663	727.014	1305.38	740.037	1478.46	852.12	81.4967	537.824	24.5087	1245.79	888.175	956.153	598.416	482.992	25.0267	887.705	783.77	1658.39	1334.91	431.884	712.873	786.295	606.128	492.621	2959.2	1072.01	3127.93	343.753	1448.46	1384.54	460.895	1584.12	1748.84	600.115	1290.09	1044.28	2995.71	1849.02
RPS24P14	0.112884	8.33896	0	0	0	0	0	0	2.31566	0	3.12588	0	0	0	0	0	0	1.19848	0	0	7.44201	0	0	1.41805	0	0	0	0	0	0	0	0	0	1.86215	7.06629	0	0	1.84811	0	1.08174	5.42045	3.67247	1.3212	1.50892	0	0	0	2.0818	1.34328
LIX1L	0.112783	1468.7	1512.03	1570.81	9287.27	8847.77	2001.22	10648	4524.02	2510.32	7991.84	6361.73	1998.15	1933.11	1761.32	2397.59	2307.46	7809.3	1182.65	5940.43	1213.05	2771.49	1300.71	2446.13	1948.84	10429.2	2087.01	1022.62	1131.02	1513.91	4876.95	2649.73	1293.14	1637.76	3541.22	3809.11	6426.77	1278.89	931.532	682.581	908.313	3771.63	772.903	1855.97	1013.04	2083.58	2890.12	2572.06	1911.48
MAPK13	0.112749	13237.1	17445.8	16250.9	600.354	256.656	6894.07	217.573	3042	2973.41	2037.03	1252.12	8164.92	7100.29	7363.45	12303.7	9083.43	373.926	19777	460.996	24429.1	7064.88	12567.8	3502.58	11642.4	295.143	6532.78	13511.6	6779.48	6783.09	2956.28	12015.1	14898.5	5636.71	4897.95	10333.5	3727.23	7976.45	8244.78	8096.85	9177.6	2960.01	6602.04	6242.4	6565.48	8429.98	4381.17	8209.58	5921.17
POF1B	0.112595	11839.2	12504.9	8795.97	245.502	69.893	3708.53	63.7866	2577.33	1860.39	2152.69	784.18	5999	9007.89	4552.72	4328.54	5598.81	67.115	12837.4	53.6857	10731.4	3940.06	4203.63	1593.89	5194.8	84.573	2797.18	5077.7	4888.92	4952.12	1910.02	9525.78	16323.2	5849	4783.88	3509.02	6459.83	16364.1	3166.3	23074.7	5832.4	6236.77	11297.6	5447.2	3424.51	5488.63	8666.49	2620.99	5523.56
KIF3B	0.112554	12209.3	2197.02	9921.67	3325.53	2865.61	6237.08	2921.95	4109.52	2481.66	4416.87	3790.87	5299.19	4177.88	5574.01	2769.95	6374.8	2776.88	1624.74	3270.16	19128.9	5389.02	8194.06	3220.39	8122.27	2889.29	5579.86	10006.8	3366.52	5969.01	4469.39	2638.2	1778.07	3336.96	4845.45	5632.83	4003.01	5426.06	4886.58	4943.57	11512.3	6200.05	8200.7	8698.92	7954.28	5862.8	7329.26	6460.86	10025.5
RP11-382A20.3	0.112409	679.626	1965.45	623.156	5052.63	7401.78	937.939	7379.15	2859.84	1674.69	5603.66	4716.32	986.985	1522.76	922.849	1981.23	1197.65	5581.33	1267.12	5939.27	427.171	1408.44	646.049	1320.2	731.869	6567.36	699.294	711.231	2252.09	728.392	2208.08	2293.3	1835.6	1273.71	2206.7	1789.84	2543.46	436.154	517.518	131.973	1058.54	1813.28	651.352	958.164	572.587	1029.17	1229.02	888.928	302.237
WIPF1	0.112392	2966.59	1089.75	4321.89	6538.5	5696.85	5787.56	7909.54	6134.95	11711.4	5599.5	7072.06	5376.27	4590.45	7873.22	1721.99	5830.14	5462.68	1224.89	5288.04	1790.55	6520.3	5459.11	11416.7	6105.94	7136.07	12123.5	3166.93	2325.06	4755.02	5699.66	2597.85	901.363	3431.93	9194.25	4186.63	8088.02	3057.7	3850.03	421.88	2034.22	7542.33	2445.54	1481.76	6846.27	2584.78	7711.1	5945.62	1250.59
CTB-78O21.1	0.112132	12.5084	5.83796	0	11.7927	4.58315	0	0	2.31566	0	2.08392	2.40792	6.04585	4.43629	1.75781	0	8.78475	7.19089	0	0	13.3956	1.62076	10.7675	0	0	2.58897	0	0	0	0	9.12432	6.72521	0	1.86215	2.01894	0	1.98398	4.62028	0.755501	4.32698	5.42045	8.26306	2.6424	1.50892	4.12923	9.18215	2.3189	3.1227	10.0746
PTBP3	0.112043	13459.1	20871.7	9327.24	2688.73	2206.79	9366.42	3027.68	5987.52	8218.72	4343.93	3322.13	10216	12443.8	8593.92	18956	9947.26	2347.82	17359.6	1664.26	13361.4	8931.99	9191.12	8040.33	10189.2	2940.21	8199.49	8821.39	8033.22	14540.2	7296.41	17424.1	22268.3	9235.31	9327.5	14745.6	8991.39	17936.8	14004	21433.7	12134.1	10679.5	15553.2	8372.99	17830	9664.98	16288.7	18474.9	8844.14
VPS36	0.111993	5424.5	4929.18	4577.47	3432.74	3936.92	3220.11	4127.78	3515.94	2681.11	3614.56	2650.32	3763.54	3482.49	3016.4	3709.5	2752.55	3033.36	4736.23	3414.87	6748.41	3189.65	3243.17	3427.42	3960.95	3786.8	2587.02	4217.85	4192.4	3858.1	3001.9	6001.77	6161.59	6585.48	4928.23	4305.69	3987.14	2609.53	2575.5	3663.87	3805.93	3362.15	7777.91	6956.12	3190.52	3216.05	2915.63	2754.22	4268.93
PTRF	0.111961	7272.62	13816.5	10002.1	66642.6	58337.7	7723.95	63519.2	55759.5	14745.6	67192.9	129456	9272.82	18651.3	7096.27	16340	23592.9	51787.6	19426.4	99676.7	4999.54	25878.6	6342.05	7390.87	13460.5	60048.6	6304.51	10475.6	5615.29	6914.49	30720.1	25085	8991.71	9107.75	27943.1	18795.8	36864.3	9010.47	7596.56	1014.68	3260.79	17146.8	8680.29	5131.83	1493.41	14428.2	11782.3	19269.1	2280.21
C16orf62	0.111858	2458.95	2529.78	2047.51	3878.72	3429.34	1962.32	4619.72	3240.38	2263.87	3464.52	4249.18	2799.23	2875.83	2591.01	3271.15	2553.43	4171.91	2905.94	4388.22	2975.31	2479.76	2590.66	2359.63	2910.6	3920.56	2250.06	1587	1694.87	3367.74	2679.51	3677.73	3802.71	1644.27	2289.48	1892.45	3612.16	1490.5	669.374	200.123	545.917	2652.44	1294.78	405.899	968.994	785.074	2698.42	1288.63	664.25
TCEAL3	0.111773	588.939	1097.54	628.899	2123.75	3723.81	1257.79	3019.81	2093.35	1612.8	3403.04	4491.58	994.542	1284.31	1255.07	1547.59	1103.95	1840.87	1281.2	4476.92	339.356	1247.98	820.482	1384.01	911.146	2972.14	865.965	833.308	1237.16	1106.39	1824.86	1661.13	684.926	567.954	1800.89	771.501	1352.41	177.419	466.899	457.578	561.404	1198.14	310.482	902.334	317.951	762.884	565.811	702.607	904.697
ROR2	0.111679	362.745	736.556	901.709	7600.92	8203.83	778.014	13410.9	6032.29	1688.45	6932.16	6726.93	1230.33	2133.86	1100.39	1277.35	3106.87	9379.31	787.025	12793.5	261.959	3076.2	602.979	910.387	1147.37	9388.47	1152.2	433.462	464.348	1094.02	3327.33	2810.18	457.531	581.92	1688.84	1825.66	3831.72	853.828	644.442	12.9809	162.614	1425.84	467.705	271.605	83.9611	1068.19	990.169	16.6544	92.0145
GNG11	0.111625	848.49	863.045	1582.3	4128.51	4868.45	2692.79	4831.18	2774.16	2548.15	4449.17	2953.72	1901.42	1277.65	1798.24	1676.42	1235.72	5926.49	592.733	4510.76	790.341	1468.41	988.455	2365.3	1497.48	5066.62	1246.41	1686.08	8686.62	915.965	3065.77	727.284	813.692	2206.64	3173.77	1959.25	2035.56	296.622	585.513	241.229	291.156	2705.69	671.17	603.568	586.351	1120.22	972.391	1657.11	327.088
RP5-1056H1.2	0.111259	102.152	113.84	94.7656	16.0809	22.9157	43.223	6.99031	30.8754	13.7552	21.8812	3.21056	92.1992	35.4903	70.3123	48.7059	73.2062	15.5803	87.2908	7.00248	86.3273	37.2774	109.828	32.6151	35.8553	31.0676	86.9588	122.077	33.1677	29.5166	19.7694	93.1922	54.7941	162.007	57.5398	176.177	67.4553	82.241	31.731	183.896	78.2094	169.852	96.4477	344.034	39.9159	52.7974	78.0695	263.348	108.134
NGF	0.111227	14.5932	10.7029	22.9735	127.575	124.891	0	118.835	173.674	59.6058	48.9721	142.87	33.2522	54.3446	15.8203	48.7059	32.2107	124.642	12.6712	77.0272	25.3028	38.8982	10.7675	36.8693	21.0913	66.4502	10.8699	84.9232	99.5031	14.2822	60.8288	7.68596	0	20.4836	85.8049	46.4643	70.7619	8.3165	53.6405	2.16349	6.1948	26.6254	9.24841	7.54459	11.0113	43.6152	41.7401	1.0409	4.02983
PATJ	0.111226	7018.28	11927.9	3624.07	3139	2844.99	3548.61	3252.24	3523.66	1793.91	3770.85	2453.67	3471.83	3859.57	2151.56	6650.71	3426.05	3304.21	8978.28	2515.06	7559.59	2776.36	3312.08	1815.1	3720.51	2763.29	2934.86	2924.54	2252.09	4232.29	5486.76	10359.7	9679.37	3486.87	2756.86	2016.36	3366.81	6104.31	3215.41	8293.73	4708.82	3382.34	2746.78	5353.64	5718.99	4878.78	4065.03	4181.29	5813.03
GIMAP6	0.110844	1545.84	563.363	1108.47	1251.1	1198.49	2636.6	1107.96	1658.01	3606.15	750.212	1721.66	1095.81	1997.44	2471.48	1044.82	2199.12	1771.36	709.59	1189.25	872.203	1698.55	1485.91	3813.13	2741.87	1074.42	2793.55	746.616	2288.57	1776.71	1394.5	577.408	252.053	744.858	3298.95	681.477	2056.72	499.914	1297.95	161.18	284.186	2201.65	624.928	191.633	1949	527.974	2587.12	1717.48	330.446
SYDE1	0.110783	653.566	618.824	1343.95	5131.96	4477.73	665.634	4244.87	5460.32	1566.94	3668.74	6002.95	965.825	1431.81	993.161	893.988	1956.07	4276.18	841.934	7007.14	370.612	2189.64	725.728	1039.43	1263.37	4367.59	898.575	730.693	388.062	890.257	2566.97	1016.47	284.929	1075.39	2415.66	2446.15	3112.2	941.613	1020.68	160.098	603.993	2164	1647.54	870.646	246.378	1125.58	1532.79	1718.53	323.73
TM9SF4	0.110695	11791.3	7712.92	11369	4772.82	4352.84	6072.83	4359.33	6561.8	3930.54	4113.66	5124.86	8313.04	6708.78	6637.48	10035	8084.9	4484.72	10068	4848.05	13578.7	5789.34	8344.8	4610.07	10298.9	4510.85	6605.25	9897.09	2540.65	7561	5190.21	8293.15	8969.79	6872.25	6726.09	8586.22	7418.1	11073	11065.1	9364.66	14445.5	7457.87	7562.56	13953	14033.9	9863.93	9752.51	10561	6996.46
MCRIP1	0.110519	802.625	575.039	2288.73	2905.29	4140.87	3016.96	3762.54	4057.03	4480.75	5018.08	6117.73	2288.35	2818.16	2852.92	1597.87	2737.91	3092.08	1147.45	7261.57	970.438	3082.68	2287.01	3020.44	2035.31	3855.84	3050.81	2231	5343.32	2241.35	2255.23	734.97	802.733	1230.88	3307.02	3118.92	1896.02	771.587	3069.6	670.681	768.155	1623.23	1169.26	3829.64	1582.87	2579.42	1388.25	1532.2	1963.2
EPCAM	0.110479	96324.4	1714.41	103498	2868.84	255.51	11877.7	915.731	8319.38	6721.7	13125.6	61.0007	55402.7	15860.9	12229.1	4227.98	12298.6	57.5271	730.709	116.708	136543	10515.5	40533.1	7389.45	41560.5	160.516	8145.14	94829.1	37774.7	10673.6	6260.8	868.513	1482.18	42279.1	25383.1	8399.39	12574.5	30867.2	22158.1	33605.5	31165.3	15385.8	43457	44716.8	23913.8	30511.5	22789.3	28638.3	37670.2
KIRREL3	0.110163	58.3727	36.0008	45.947	260.511	293.321	43.223	218.447	187.568	52.7282	102.112	338.714	33.2522	41.0357	35.1561	202.679	102.489	197.749	14.0792	348.957	7.44201	97.2454	73.2189	55.3039	90.6927	303.773	65.2191	26.5385	33.1677	37.1337	121.658	51.8802	0	10.2418	98.928	8.71206	126.313	0.924056	16.621	2.16349	6.1948	37.6428	11.8908	30.1784	8.25847	19.1295	19.3241	32.2679	20.1492
PSEN1	0.110091	9575.22	5274.6	9668.97	3073.6	3155.5	5143.54	2906.22	4205.23	3668.05	3991.75	4030.06	6695.78	5908.03	5211.9	4964.86	5774.51	2829.61	6221.58	3313.34	11499.4	5192.9	7681.52	3874.11	8740.25	3388.96	4188.52	10652.5	4978.47	6198.48	3637.56	5086.18	5079.41	4781.06	5007.98	6029.71	4247.04	6397.24	3880.25	5793.82	7400.46	4879.79	7984.02	4582.59	2650.97	5966.87	5487.28	6181.9	4604.08
MUC3A	0.110083	191104	468.983	147518	3610.7	378.11	1119.48	505.05	3703.51	252.178	17568.5	67.4218	42257.5	6332.81	1782.42	1052.67	4799.4	158.2	4.22375	54.8527	116740	3056.75	49590.7	313.389	39902.7	125.134	1851.5	111994	1897.19	424.657	772.525	97.0352	27.397	48826.4	3875.35	1473.31	4368.72	19892.1	135.235	10682.2	86070.6	30096.8	14883.3	10355.7	2261.44	39696	1592.31	751.53	47889.2
MAP6	0.109957	161.567	133.3	379.063	2972.83	3360.59	276.627	3367.58	3604.71	964.009	3424.92	4570.23	563.776	850.659	339.257	366.08	1238.65	1623.94	273.136	2895.52	147.352	1256.09	387.629	513.333	571.575	3372.57	373.198	214.077	477.615	338.964	2034.72	581.25	199.998	47.4847	732.875	515.947	1314.06	32.342	188.875	14.0627	123.122	504.046	142.69	159.945	26.1518	414.727	330.829	247.734	20.8208
RAC1	0.109942	36424.6	37963.3	36849.5	19558.7	26952.3	27520.1	24205.7	18388.6	17093.1	25133.1	22828.7	32266.7	30881	30188.6	45939.1	27487.5	20599.5	44985.8	20567.4	50288.6	27230.3	26606.5	16554.3	26535	19764.2	24638.3	44595.3	33927.3	24417.8	17790.9	30997.5	52646.2	33819.4	22309.3	37752.3	21621.4	41288.7	18173.6	31962.3	39801.6	20281.2	52418.7	40162.9	19825.8	70702.6	31260.3	14262.4	48503.7
SAMD12-AS1	0.109855	13.5508	17.5139	11.4867	3.21618	0	17.2892	0	21.6128	14.9014	3.12588	0.80264	15.1146	16.6361	12.3047	32.9943	20.4977	10.7863	26.7504	0	14.884	6.48303	23.6885	53.8858	14.7639	0	3.62328	12.3846	19.9006	15.2343	10.645	8.6467	41.0956	17.6904	27.2557	12.5841	18.5171	15.7089	64.2176	44.3515	21.6818	8.26306	46.242	75.4459	42.6688	20.6598	61.0643	65.5767	40.9699
SERPING1	0.109753	12646	15021.1	17953.8	46645.4	45221.9	14337.1	37492.5	55713.9	20715.3	40263.4	53544.9	17672	15853.1	15192.7	16417	13677.9	50694.6	6535.55	46801	6568.32	21531.7	12430	20120.7	18073.2	30145.1	15254	21052.1	9446.16	10036.6	28318.8	9165.5	2575.32	8075.19	54480.1	29610.4	42850.6	9269.2	14700.5	639.311	4015.78	39061.3	8887.72	12688.5	11822	20427.2	29116.1	3966.87	1603.2
C17orf51	0.109694	176.161	175.139	241.222	820.127	964.752	211.793	955.925	898.475	342.733	543.903	783.377	356.705	297.232	402.538	292.235	363.103	649.577	174.582	1032.87	101.211	377.636	351.02	367.274	272.078	879.387	293.486	115	129.354	336.108	784.691	315.124	134.245	183.421	364.418	412.371	808.141	641.295	149.589	321.278	209.075	420.498	499.414	172.017	220.226	263.222	181.647	151.971	67.1639
SELENOI	0.109629	8256.62	5802.93	6604.88	1062.41	952.149	2174.12	1243.4	1570.79	1474.1	1664.01	931.063	3687.97	2088.38	1539.84	3257.01	1961.93	904.853	4125.2	809.953	10782	1730.97	3452.06	1469.1	4798.28	1189.2	1800.77	4472.62	1615.27	3083.05	1464.45	6490.79	6147.9	3264.34	1703.98	2833.35	2074.58	11065.6	3426.95	7572.21	6094.13	2164.92	3684.83	3399.59	3675.02	2971.19	2543.83	5042.12	3203.72
SCN1B	0.109539	269.974	126.489	384.806	796.542	532.791	462.486	613.4	1006.54	483.724	515.77	1189.51	408.095	441.411	404.296	325.229	368.959	598.042	167.542	776.108	208.376	482.985	316.564	735.967	354.334	529.013	565.232	736.001	431.18	430.37	847.041	150.837	24.6573	228.113	1002.4	267.17	426.555	109.039	173.01	33.5341	71.2402	466.404	154.581	125.24	265.647	314.489	457.596	389.296	111.492
CNRIP1	0.109366	508.677	404.765	979.245	2432.51	2571.15	734.791	2218.55	2500.91	1608.21	2746.61	3306.08	882.694	959.348	863.083	661.457	869.69	3092.08	373.098	3179.12	430.148	884.933	577.137	1266.32	938.564	2211.84	681.177	897.001	1538.98	546.532	1639.34	708.069	241.094	641.509	1434.46	902.182	1545.52	273.521	297.667	101.684	125.445	965.86	414.857	258.025	225.731	475.176	547.26	556.881	126.94
SIX5	0.109127	395.058	639.257	505.417	1669.2	1586.91	609.444	1523.01	2541.82	738.195	1551.48	3042.81	628.768	1091.33	889.45	909.7	1390.92	1845.66	1355.82	2135.76	349.774	1238.26	602.979	762.91	839.435	2091.03	902.198	458.231	258.708	1333.01	1386.9	946.333	627.392	607.059	940.825	697.933	1163.93	1147.68	704.127	541.954	1540.18	858.44	581.329	650.344	582.222	589.953	779.149	609.967	633.355
FBXL7	0.109108	601.448	1468.25	758.125	6187.94	6923.99	656.989	7808.18	4970.17	1129.07	5003.49	3969.06	1364.85	1110.18	754.099	1624.58	1496.34	4849.06	1789.46	3969.24	279.819	1708.28	499.611	633.867	890.054	4505.67	579.725	497.154	351.578	558.91	3452.03	3667.16	961.636	657.337	1785.75	1415.23	3471.96	473.117	554.537	99.5205	286.51	1596.61	484.881	306.311	195.45	742.224	815.479	910.787	97.3876
COG5	0.109035	2795.64	2937.47	1843.62	2429.29	2176.99	1854.27	2746.32	2620.55	1941.77	1947.42	2614.2	2546.81	2886.92	1886.13	3893.33	2014.64	2666.62	3010.13	1946.69	2356.14	2150.74	1587.13	2207.9	2328.48	2504.4	1666.71	1817	2374.81	2583.17	2769.23	3282.86	3364.36	2497.14	2420.71	1485.89	2802.04	4510.32	3179.9	2979.12	4140.45	2006.09	2067.68	2664.75	2452.76	2487.6	2778.81	2378.46	1907.45
BBOX1-AS1	0.109016	113.618	99.2453	476.7	9.64855	2.29157	125.347	0.873789	24.7003	19.4865	30.2169	3.21056	275.086	86.5077	98.4372	124.121	172.767	19.1757	22.5267	0	403.357	53.485	71.0654	48.2136	52.7283	0	36.2328	421.077	281.926	87.5975	4.56216	58.6054	2.7397	557.713	82.7765	127.777	202.366	120.127	90.6601	445.679	787.514	70.695	457.136	528.122	16.5169	459.108	31.6916	222.753	637.385
C22orf39	0.108951	1309.22	1102.4	1679.94	4132.8	4958.97	1733.24	4965.74	2722.44	2349.84	4143.88	4843.93	1623.31	1945.31	1647.07	1332.34	1923.86	5242.16	1557.16	6742.22	1568.78	1761.76	1345.94	1598.14	1533.34	4138.04	1742.8	1452.54	3310.14	1432.03	2226.33	1722.62	1594.51	1499.03	1524.3	1316.49	2025.64	1246.55	1520.07	961.671	790.611	1508.47	1370.09	1726.2	1251.16	876.13	972.391	1148.11	1067.23
SORCS1	0.108893	88.6015	129.408	267.067	1412.98	1589.21	211.793	1345.64	1204.91	302.614	531.4	1028.98	332.522	149.725	188.085	172.827	483.161	898.861	40.8296	1105.22	92.2809	421.397	206.736	296.372	274.187	1107.22	300.733	178.692	79.6025	175.195	822.709	211.364	43.8353	40.0361	264.481	69.6965	385.553	0	30.22	0	3.0974	87.2212	25.1028	42.2497	35.7867	3.06072	55.6535	0	3.35819
NME4	0.10869	1497.89	1362.19	4089.28	12813.3	16615.1	5083.02	16159.9	13681.7	9421.16	13214.1	13927.4	5441.27	5139.45	7530.45	4304.97	7168.35	12318	2998.86	28630.8	1378.26	6679.14	3178.56	5307.75	4167.65	10918.6	5308.11	4092.23	6374.83	2408.93	4960.59	2376.88	2095.87	2832.32	4151.95	7353.95	3499.08	1777.88	6432.33	2394.98	1349.69	1692.09	2799.63	5561.88	2776.22	3716.48	1161.77	2626.19	1073.95
PLEKHO2	0.108665	1014.23	951.587	1656.96	3419.88	1985.65	1313.98	4372.44	4827.37	2974.56	6797.75	2576.48	1466.12	2071.75	2350.19	1893.24	2348.46	3076.5	1638.81	4895.9	702.525	2345.23	1899.38	2975.06	1923.53	2212.71	2750.07	2034.62	1237.16	2017.6	1908.5	2129.97	356.162	1485.06	3661.35	1471.37	2942.24	1706.73	3052.22	425.125	802.227	3117.93	1897.25	733.335	2304.11	1257.95	3317.57	3055.04	1107.53
ZKSCAN7	0.108582	80.2625	120.651	74.6638	204.764	273.843	164.247	262.137	196.831	206.328	172.965	317.846	93.7107	177.452	124.804	102.125	175.695	263.666	84.475	299.939	69.9549	170.179	111.982	221.216	97.0201	333.977	134.062	46	192.373	144.726	168.8	130.661	131.506	73.5547	189.78	152.945	251.304	112.735	108.037	34.6158	105.312	260.745	27.7452	54.3211	83.9611	61.9795	122.902	69.7403	84.6265
DZIP1	0.108546	361.703	588.661	453.726	3162.58	3729.54	289.594	3741.56	2592.76	874.6	3037.31	3268.35	510.874	763.042	374.413	628.463	934.111	3460.02	502.626	5638.16	206.888	941.659	290.722	743.057	470.337	4445.26	398.561	339.693	480.932	306.591	1551.13	1386.35	526.023	470.192	1234.58	813.125	1607.02	243.027	223.628	42.188	180.424	1050.33	343.512	316.873	104.607	400.189	612.189	248.775	330.446
TNS2	0.108487	4691.71	8871.75	6217.2	24458	17232.6	4637.83	20666	28498.8	6949.81	17484.1	41072.7	6231.76	8997.91	5275.18	6902.09	8778.89	28097.2	6918.5	21121.8	2765.45	10825	5024.11	5114.9	6816.72	18892.6	5924.07	6956.62	2374.81	6648.84	15173.7	9534.43	2232.86	2613.52	10685.2	5115.91	14575.6	1821.31	3186.7	933.545	3165.54	8847.9	4218.6	2789.99	2923.5	2834.22	5450.18	4473.79	3516.03
TEAD2	0.108396	564.965	596.445	844.276	2653.35	2972.17	1651.12	3933.8	3110.7	2442.69	2792.45	3765.99	1044.42	1717.95	1729.68	1167.37	1909.22	2706.17	725.077	5090.8	415.264	1878.46	988.455	1681.81	1117.84	3447.65	1728.31	905.847	2145.95	2147.09	2171.59	759.949	452.051	731.823	1533.38	1204.2	1728.71	570.142	1563.89	1087.15	747.248	1732.49	927.483	3087.25	857.504	2433.27	687.166	314.352	1154.55
BIRC6	0.108356	11312.8	10919.9	6426.83	7347.91	5008.23	5683.82	8413.71	6849.71	3501.84	5434.87	6214.84	6458.48	5004.14	5002.72	5646.74	7575.38	7521.67	6901.61	4579.62	9579.35	5617.54	6258.06	4733.44	7727.87	8041.34	6203.06	5288.24	2291.89	7324.87	7037.89	15014.5	7380.76	4408.63	5509.68	5481.82	7168.11	10715.4	7760.5	9267.3	15426.6	6987.79	6121.13	6236.36	7773.97	4760.95	9288.73	8766.46	7061.61
SLC10A5	0.108243	370.042	221.842	160.814	28.9457	59.5809	108.057	44.5632	68.6978	40.1193	91.6925	36.9215	188.933	80.9623	56.2498	23.5674	87.8475	29.962	129.528	51.3515	312.564	77.7963	62.4514	31.1971	134.985	61.2723	72.4657	79.6155	116.087	84.7411	44.1009	118.172	189.04	83.7965	41.3882	82.2806	72.0846	40.6585	250.071	149.281	350.006	85.3849	210.071	191.633	125.253	35.1982	167.734	132.194	134.328
CRNKL1	0.10822	2005.52	2099.72	1536.35	1491.24	1696.91	1361.52	1905.73	1572.33	1578.41	1563.98	2066	1568.9	1879.88	1509.96	1277.35	1713.03	1796.52	2399.09	1642.08	2446.93	1609.41	1218.88	1660.53	1778	1828.68	1221.05	1776.31	1980.11	1841.45	1545.05	2621.87	2101.35	3160.06	1755.47	1469.43	1793.52	2495.87	2450.84	1922.26	2522.83	2415.57	2559.17	4016.74	4259.99	1410.99	2543.83	2106.78	1701.93
SH2D3C	0.108197	687.965	415.468	1094.11	1316.49	659.973	1201.6	896.508	1681.94	2033.47	498.057	1399	1113.95	1377.47	2067.18	515.339	1461.2	2033.82	594.141	1319.97	458.428	1505.68	1488.07	2651.75	1328.75	1169.35	2858.77	859.847	507.466	1505.34	1087.31	432.335	153.423	1026.97	1836.22	1208.07	1433.09	448.167	842.383	202.286	293.479	2189.71	869.351	383.265	938.713	590.718	1490.28	2094.29	381.491
KRTAP5-AS1	0.108075	94.8557	8.75694	137.841	26.8015	82.4966	30.2561	61.1652	141.255	60.7521	207.35	30.5003	51.3897	82.0714	36.914	50.277	161.054	23.9696	2.81583	92.1993	125.026	66.451	68.9119	45.3775	71.7105	45.7385	43.4794	77.8462	6.63354	43.7988	135.344	5.76447	2.7397	127.557	52.4924	50.3363	189.139	50.8231	374.728	345.076	368.591	35.8066	71.3449	390.81	6.88206	31.3724	88.891	13.5317	203.506
ATP2C2	0.108017	2984.31	796.882	3690.12	86.837	38.9568	950.906	33.204	608.246	412.656	133.371	19.2634	3737.85	2333.49	884.177	2870.5	1751.09	75.5043	961.607	23.3416	2131.39	1118.32	2142.73	996.888	1925.64	26.7527	529	2271.69	839.143	1004.51	390.825	662.914	534.242	3496.18	1656.54	464.643	1443.68	1239.16	46.841	6374.72	104.537	253.4	10072.8	1831.83	980.005	403.249	918.283	467.364	3681.92
CLDN5	0.108014	1969.04	1775.71	1875.21	4080.27	2081.89	6297.59	2933.31	3434.89	3726.51	1730.7	3905.65	3701.57	3391.55	2548.82	3704.79	1698.38	6873.29	2697.57	6891.6	2140.32	2679.11	1552.67	5072.36	4275.21	2753.8	1344.24	2169.08	4713.13	1234.93	3119	1018.39	857.527	835.172	5198.77	927.35	2252.48	251.343	1229.96	114.665	290.381	1414.82	572.08	256.516	388.148	326.732	731.998	1379.19	231.044
LGI4	0.108003	293.948	397.954	353.217	2611.54	4452.53	406.296	3111.56	2063.25	447.043	1786.96	2594.13	556.218	367.103	363.866	565.616	825.766	1970.3	378.73	3425.38	244.098	842.793	385.476	510.497	567.357	2595.01	409.431	488.308	238.808	225.659	901.787	374.69	161.643	99.6248	877.229	335.898	640.164	39.7344	166.21	33.5341	148.675	340.622	63.4177	98.0797	64.6913	92.5867	238.846	285.206	42.3132
RP11-89K11.1	0.107983	4.16948	5.83796	5.74337	95.4135	105.412	8.6446	69.0293	31.6473	29.8029	90.6506	43.3426	4.53439	12.1998	15.8203	15.7116	20.4977	81.4967	2.81583	28.0099	7.44201	24.3113	4.30699	51.0497	4.21827	83.71	21.7397	7.07693	23.2174	9.52147	28.8937	17.2934	24.6573	11.1729	8.07576	10.6481	25.1304	5.54433	3.7775	4.32698	3.0974	19.2805	3.9636	4.52676	5.50565	16.0688	10.0486	12.4908	0.671639
WTIP	0.107967	392.974	552.66	562.85	2411.07	1279.84	626.733	1429.52	1840.95	630.446	1502.51	2236.16	341.591	510.174	715.428	474.489	582.722	1433.38	739.156	1325.8	196.469	755.272	419.932	845.157	482.992	1402.36	478.274	674.078	311.776	439.892	1014.32	695.579	306.847	495.331	1573.76	1530.42	1450.29	242.103	330.909	68.1499	617.157	907.1	325.016	1078.88	105.984	1019.22	517.887	1143.95	120.223
NFATC4	0.107692	474.279	1260.03	775.355	3453.11	3673.39	661.312	3413.02	4050.86	947.961	3446.81	3457.77	849.442	1170.07	592.381	773.009	1894.58	3146.01	861.645	5680.18	247.075	1693.69	587.905	1042.27	1048.24	4885.39	655.814	792.616	238.808	623.656	1538.97	1580.42	268.491	474.847	1676.73	1420.07	2319.93	448.167	441.212	180.651	473.902	1906.93	599.825	561.318	151.405	507.314	526.389	1035.7	691.116
TOX3	0.107677	3711.88	52.5416	2036.03	203.692	398.734	4866.91	719.128	2331.87	1474.1	1056.55	34.5135	3183.14	4807.83	4051.75	1772.26	4122.97	52.7332	8.4475	36.1795	3508.16	3445.73	2498.06	1976.76	2440.27	934.618	4347.94	1850.62	2699.85	4254.19	2865.04	102.8	8.21911	4374.18	876.219	2607.81	2404.58	45.2787	3721.6	174.161	3545.75	587.595	2893.43	3799.46	2170.6	1847.14	4224.26	384.092	3198.34
AC005062.2	0.107548	78.1778	38.9197	94.7656	66.4678	54.9978	73.4791	166.02	27.016	49.2894	11.4616	14.4475	58.947	103.144	52.7342	54.9905	40.9955	38.3514	12.6712	33.8453	53.5825	64.8303	32.3025	117.698	107.566	267.527	50.726	77.8462	122.721	57.1288	66.9116	49.9587	19.1779	77.279	31.2936	26.1362	29.0984	10.1646	12.088	32.4523	99.1168	32.1341	33.03	86.0084	23.399	32.9027	36.3294	42.6769	84.6265
GRID2IP	0.107513	120.915	227.68	66.0488	70.7561	30.9362	86.446	7.8641	43.9975	60.7521	22.9231	30.5003	125.451	83.1805	138.867	183.825	102.489	68.3134	99.9621	11.6708	120.561	61.5887	90.4469	66.6483	86.4745	34.5196	76.089	90.2308	29.8509	57.1288	86.681	149.876	189.04	55.8644	40.3788	146.169	101.844	22.1773	75.5501	113.583	314.386	25.7073	39.636	241.427	20.6462	118.603	50.2428	149.89	85.9697
RAB11FIP1	0.107315	14034.5	26124.9	14168.9	1225.37	395.296	7477.58	519.031	6502.36	4253.79	3418.67	2562.03	8888.91	12154.3	10371.1	19268.7	21361.6	449.43	25166.5	534.522	19258.4	17881.8	11155.1	3617.44	15177.3	613.586	8108.91	9762.62	3744.63	15087.7	4870.86	14407.3	20309.4	5405.81	4667.79	9217.36	5890.43	20286.7	15000.5	36051.3	28105	4340.86	20744.2	7544.59	9892.27	4433.45	12045.1	4902.64	9075.18
TUBG2	0.107279	357.533	999.264	379.063	2419.64	2676.56	682.923	2744.57	2451.51	1039.66	2336.08	2720.95	621.211	910.549	806.834	1087.24	1080.52	3029.76	919.37	4468.75	379.542	1153.98	577.137	907.551	447.136	2135.9	721.034	557.308	477.615	731.249	1079.71	976.117	753.419	526.987	866.125	742.461	1134.84	154.317	517.518	61.6594	770.478	649.109	299.913	1284.09	308.316	431.561	410.445	710.934	807.981
DNMBP-AS1	0.10715	320.008	24.3248	313.014	22.5133	10.3121	315.528	30.5826	151.29	108.895	116.7	4.0132	324.964	434.757	348.046	37.7078	617.861	19.1757	4.22375	12.8379	418.241	478.123	167.973	90.7551	312.152	21.5748	228.267	465.308	411.28	553.197	205.297	22.0971	8.21911	216.94	94.8901	123.905	70.1006	105.342	160.166	341.831	192.813	90.8936	124.193	134.294	177.557	71.9269	223.387	185.28	147.76
ATP1B2	0.10709	258.508	368.764	571.465	2853.83	3586.31	233.404	2837.19	1878.77	432.142	2994.59	1872.56	392.98	326.068	504.491	417.928	401.17	2957.85	197.108	3614.44	190.515	403.568	273.494	199.945	331.134	3181.84	297.109	316.693	79.6025	227.563	1776.2	396.788	142.465	117.315	494.64	334.93	838.562	66.532	85.3716	16.2262	137.06	1282.61	101.733	242.936	53.68	123.194	296.046	33.3088	64.4773
NAP1L3	0.107024	69.8388	46.7037	71.7921	655.03	725.283	60.5122	624.759	412.187	197.158	542.861	763.311	120.917	129.762	73.8279	31.4231	193.264	502.164	25.3425	378.134	41.6752	175.042	32.3025	164.494	92.8019	654.147	101.452	51.3077	109.453	66.6503	311.747	56.6839	27.397	85.6587	372.494	137.457	466.235	19.4052	54.396	1.08174	37.9432	217.594	66.0601	66.3924	13.7641	101.004	116.718	22.8998	8.05966
FAM110D	0.106964	140.72	151.787	292.912	1103.15	272.697	328.495	350.389	857.565	328.978	500.141	456.702	173.818	391.503	337.499	163.4	199.121	807.776	257.649	671.071	214.33	246.355	232.578	258.085	339.57	743.035	134.062	403.385	185.739	157.104	218.984	139.308	87.6705	215.078	359.371	126.809	199.721	115.507	145.056	21.6349	18.5844	414.989	60.7753	66.3924	81.2083	93.3519	160.777	157.176	29.5521
FAM49A	0.106958	530.567	309.412	700.691	1802.14	1486.09	708.857	2124.18	1827.82	2198.54	1920.33	2627.04	1033.84	903.895	1211.13	903.415	1188.87	1716.23	370.282	1838.15	264.935	1309.57	936.771	2115.73	1172.68	2077.22	1271.77	783.77	742.957	953.099	986.947	611.034	704.104	340.773	1880.64	476.259	1331.91	288.305	662.574	67.0681	137.834	997.994	457.136	110.151	558.823	284.647	1205.83	1031.53	123.581
ABCD2	0.106935	75.0507	15.5679	71.7921	396.663	318.529	125.347	245.535	246.231	200.596	215.686	272.095	107.314	145.289	163.476	10.9981	175.695	228.91	32.3821	191.401	62.5129	175.042	103.368	419.742	200.368	417.687	347.835	77.8462	76.2857	164.721	272.209	75.8988	19.1779	24.2079	161.515	28.0722	245.352	24.9495	64.2176	4.32698	13.9383	164.343	10.5696	10.5624	238.119	55.0929	238.073	102.008	17.4626
KLHDC8B	0.106921	321.05	1575.28	539.877	2611.54	3027.17	739.113	2193.21	2448.42	999.543	2087.05	4192.19	654.463	847.332	827.927	1492.6	1323.57	1686.26	4136.46	2648.1	320.006	941.659	437.16	883.444	645.395	3002.34	894.951	541.385	424.547	692.211	1262.2	1828.3	2082.18	418.983	993.318	665.988	1098.46	611.725	482.765	888.112	216.818	809.78	458.457	445.131	317.951	599.135	478.466	926.401	190.074
ZMIZ2	0.106907	5842.49	7506.64	6642.21	5055.84	4131.71	4447.65	4714.09	7464.13	4057.78	5091.02	8195.76	6378.37	5817.09	5981.82	7602.83	7048.3	5202.61	8439.05	6476.12	3862.4	7016.25	7619.07	5839.52	5960.41	4870.72	7648.75	5811.93	1376.46	6746.91	5117.22	8709.15	5490.37	7519.34	5956.88	8441.98	7470.34	7429.41	9722.54	8915.73	14629	7845.31	7297	20059.6	5816.71	10045.3	8986.5	9701.18	8476.08
PDZD4	0.106837	222.025	250.059	290.04	3523.87	3210.49	172.892	3080.11	2925.45	695.783	3418.67	3764.38	346.125	626.626	258.398	424.212	1007.32	2709.77	428.007	4027.59	139.91	1209.08	256.266	397.053	364.88	3480.44	289.863	267.154	142.621	190.429	1309.34	545.703	268.491	27.0011	751.045	269.106	1312.73	18.4811	138.257	7.57221	33.2971	175.36	54.1693	135.803	20.6462	122.429	477.693	18.7362	24.179
SUN1	0.106717	5553.75	10278.7	3382.85	11090.5	9424.1	4689.69	8115.75	12074.6	4363.83	8470.1	13151.3	5012.01	8391.25	5111.7	6427.6	7950.2	8201.21	8560.13	7910.46	5073.96	8014.64	4912.13	4740.53	4431.29	7855.8	4887.81	3984.31	5505.84	8055.16	8678.75	8121.17	6641.04	7787.49	3873.33	9307.38	7611.2	11620	4057.79	11001.3	14021.9	8766.19	7696	10698.2	3431.39	17195.9	5248.44	6277.67	14675.3
ASAP2	0.1067	4204.92	2572.59	2415.09	2541.86	1381.82	2636.6	2049.04	3485.84	1184.09	1845.31	2067.6	2392.65	4855.52	2736.91	2108.49	4939.96	1842.07	1961.23	1489.19	3517.09	3774.74	2758.63	992.634	2674.38	1666.43	2460.21	2077.08	1330.03	5887.12	2942.59	2293.3	2123.27	1320.26	1183.1	3409.32	2855.61	3996.54	1713.48	5978.8	11607.5	2014.35	3667.66	3289.44	2031.58	2684.25	3617.48	4014.75	2654.99
ABHD11	0.106659	2919.68	1099.48	4919.2	551.04	454.877	1720.28	486.7	960.997	1162.31	639.764	683.047	3406.84	1267.67	1838.67	1505.17	1572.47	511.751	1457.19	658.233	2915.78	1598.07	2594.96	1215.27	2117.57	505.712	1358.73	3749	2056.4	1530.1	634.14	861.788	1147.94	7432.75	1596.98	3617.44	931.809	2489.41	1514.02	4986.84	5192.79	1356.06	3510.43	7070.79	1818.24	8306.79	824.754	932.646	3109.01
PBX3	0.106627	753.634	1256.13	878.736	7928.97	10723.4	1007.1	12123.8	4550.27	1813.39	8576.38	4514.85	1265.09	2031.82	653.904	959.977	2866.76	9246.28	1907.73	8655.06	672.757	2082.67	792.487	1195.41	1056.68	11718.5	981.91	621.001	1250.42	879.784	3260.42	2064.64	1452.04	947.832	2053.26	2183.82	4552.57	1281.67	2047.41	385.101	645.034	3027.95	1593.37	1032.1	1593.88	897.555	1829.61	473.609	1000.74
ZDHHC13	0.106554	1325.9	7052.26	835.661	378.438	294.467	1205.92	207.962	819.742	1424.81	542.861	776.956	1360.32	2000.77	1466.01	3582.24	1226.94	403.888	6600.31	240.418	1333.61	1460.3	1085.36	1381.18	1248.61	320.169	1264.53	1447.23	2467.68	1937.62	1053.86	4761.45	9476.64	2191.75	646.06	880.886	1138.8	1148.6	2064.03	2933.69	2627.37	1568.14	2301.53	3067.63	1779.7	2211.37	2121.79	1992.28	2729.54
TMPRSS4	0.106293	10354.9	9381.6	11420.7	250.862	27.4989	6496.42	70.7769	3319.11	2332.65	1029.46	818.693	8438.5	12508.1	10497.6	11312.3	8421.64	62.321	16055.9	15.172	13270.6	8567.32	8934.86	2811.99	9389.86	44.8755	4047.21	9801.55	8169.21	4863.57	1119.25	8951.26	12512.2	4013.85	9902.89	12970.3	5618.63	10650.7	12816.3	13928.5	20177.2	1134.79	25516.4	16890.8	15835.6	16615.1	13003.6	1604.03	18594.3
LINC00891	0.106283	12.5084	1.94599	40.2036	93.2693	74.4761	64.8345	14.8544	55.5758	57.3133	61.4757	93.9089	31.7407	37.7085	58.0076	12.5693	43.9237	35.9544	8.4475	117.875	4.4652	42.1397	30.149	68.0663	29.5279	65.5873	68.8424	10.6154	19.9006	39.038	21.2901	19.2149	2.7397	12.1039	22.2083	15.4881	76.0525	7.39245	4.533	1.08174	2.32305	7.34494	2.6424	1.50892	4.12923	4.59108	25.5079	2.0818	0
CLIP3	0.106232	1012.14	2015.07	1981.46	18925.1	23304.2	916.327	23855.3	10212	2978	21758.2	12408.8	2025.36	3356.06	1399.21	2069.21	3607.6	18930	3043.92	21376.2	498.614	5283.67	898.008	1406.7	1626.14	17690.4	1666.71	1042.08	514.1	735.057	7796.73	8232.62	1147.94	1053.04	3625	3993.99	5766.1	560.902	964.019	152.526	528.107	3918.53	849.532	947.601	192.698	997.029	1775.5	841.047	231.044
MFAP4	0.106173	15652.2	19028.8	28461.3	74233.8	44191.9	15089.1	45951.7	80388	28854.9	35355.8	48518	24446.4	25924.6	26015.5	18553.8	21926.7	61232.8	7407.05	62598.6	8378.21	25638.7	15242.5	22256.3	24143.3	39685.5	19877.3	32286.7	21598.8	12013.2	41296.7	10418.3	1493.14	3487.8	30158.9	16352.5	34943.8	1111.64	3327.98	511.665	3363.78	19889.2	6957.45	3060.09	739.133	3502.23	7219.5	460.078	879.846
AC069282.6	0.106089	85.4744	118.705	34.4602	96.4855	88.2256	8.6446	43.6895	41.6818	30.9492	58.3498	53.7769	43.8324	31.0541	35.1561	53.4193	23.426	71.9089	74.6196	52.5186	52.0941	38.8982	19.3815	48.2136	29.5279	95.7919	39.8561	19.4616	13.2671	35.2294	51.7045	107.603	84.9308	161.076	66.625	39.6883	81.3431	101.646	40.0415	109.256	143.255	51.4146	77.9509	98.0797	46.798	91.8215	96.6207	140.521	94.701
CCDC184	0.106031	34.3982	168.328	163.686	121.143	232.595	56.1899	128.447	250.091	124.943	164.63	91.501	68.0158	80.9623	147.656	25.1385	204.977	87.4891	73.2117	480.837	17.8608	152.351	38.7629	92.1731	94.911	202.803	61.5958	113.231	23.2174	57.1288	94.2846	153.719	145.204	58.6576	132.24	111.321	175.913	25.8736	30.9755	3.24523	20.1331	103.747	60.7753	36.2141	15.1405	73.4572	49.4698	26.0225	21.4924
ARHGEF5	0.10603	2359.93	2630.97	2461.03	182.25	140.932	1482.55	208.836	639.121	609.813	658.519	274.503	1283.23	1448.45	1501.17	3176.88	1715.95	128.237	3034.06	207.74	3549.84	1943.29	2334.39	509.079	1925.64	197.625	1543.52	3342.08	358.211	1410.13	617.412	2964.86	2723.27	1272.78	654.136	1212.91	798.221	891.714	542.449	1496.05	4431.61	948.415	675.134	2756.79	1066.72	982.49	1949.42	1448.93	1421.19
TM9SF3	0.10602	29931.7	15450.2	20871.4	12662.1	15020.1	23729.4	14849.2	17660.7	13556.9	17723.7	13222.7	23371.7	35036.7	26513	17141.3	28231.2	11604.9	10817	11640.4	34227.3	19795.9	19278.1	17395.2	23761.5	13792.3	16424.3	22402	35220.8	36974.7	20415.7	16366.3	13597.2	24258.2	20446.8	16951.7	22898.4	26227.5	25118.9	63956	19080.8	22864.8	24427.7	17815.8	19364.7	17436.9	28168.4	35190.7	24383.8
C16orf45	0.105898	748.422	1148.13	1171.65	4967.93	5550.19	1158.38	5513.61	4476.16	1829.44	5922.5	6834.48	1144.18	1898.73	741.795	890.846	2594.43	4617.75	1071.42	6685.03	519.452	1695.31	781.719	1405.29	1332.97	5562.83	884.081	856.308	1651.75	798.851	2156.38	1606.37	643.83	502.779	2480.27	1366.83	1601.73	1834.25	371.706	137.382	236.951	1362.49	519.232	374.212	139.018	544.042	631.513	626.622	1070.59
HSPA12B	0.105894	394.016	161.517	344.602	1208.21	657.682	583.51	781.167	1417.18	497.479	479.302	1805.94	507.851	818.496	499.217	284.379	620.789	1005.53	233.714	836.796	294.703	499.193	383.322	517.588	531.502	933.755	362.328	396.308	444.447	690.306	1064.5	143.151	49.3147	490.675	1454.65	605.972	995.296	347.445	538.672	114.665	165.711	787.745	466.384	203.704	265.647	214.25	624.556	1021.12	153.134
BARX1	0.105853	923.54	6.81095	2702.26	24356.2	25543	1685.7	26751.9	28458.6	9133.44	36371.7	9853.21	3949.45	6579.02	2024.99	20.425	8910.66	24590.4	33.79	57984	1050.81	8891.47	1985.52	3556.46	3056.13	24150.8	1289.89	2278.77	3363.21	1067.36	11385.6	1.92149	2.7397	724.375	5046.34	4555.44	7449.84	443.547	1079.61	41.1063	295.027	1559.88	672.491	1021.54	148.652	561.642	1852.03	93.681	4121.17
ABHD17C	0.105703	6662.83	5785.42	7075.83	462.058	316.237	4041.35	363.496	1823.19	2200.83	1536.89	948.721	6521.96	5005.25	4366.39	7441	4954.6	270.857	8596.74	222.912	7060.98	4491.12	6774.9	2158.27	5251.74	341.744	4217.5	10339.4	4888.92	5608.14	2109.24	4748	6725.97	5512.88	2872.95	14131.9	5058.48	11044.3	4201.34	14816.6	6577.33	2510.13	13840.9	3321.13	8310.77	8007.6	5494.24	4103.23	8427.05
TCEAL7	0.105696	56.288	58.3796	155.071	754.731	1566.29	155.603	1385.83	800.445	427.557	1099.27	605.994	167.772	216.269	121.289	196.395	213.762	526.133	33.79	697.913	64.0013	270.666	40.9164	164.494	101.238	1059.75	115.945	164.539	646.77	74.2675	489.672	80.7025	73.972	102.418	434.072	213.929	472.187	29.5698	43.0635	6.49046	25.5536	161.589	73.9873	98.0797	24.7754	158.392	110.534	32.2679	18.8059
FXYD1	0.105554	95.8981	114.813	235.478	697.912	842.153	315.528	740.973	689.294	370.244	951.31	873.273	359.728	144.18	188.085	95.8406	266.471	494.973	108.41	903.319	71.4433	225.285	120.596	272.265	166.622	482.412	144.931	373.308	242.124	58.081	583.956	129.701	63.0132	19.5525	411.864	62.9204	124.991	1.84811	27.9535	6.49046	10.8409	97.3205	6.60601	7.54459	8.25847	30.6072	47.9239	19.7771	2.68655
PAWR	0.105242	3722.3	4657.72	2440.93	1529.83	1616.71	1759.18	2164.38	2217.63	2020.87	2396.51	3939.36	2867.24	2498.74	1843.94	3979.74	1654.46	1500.5	5154.38	1409.83	3186.67	1802.28	1761.56	1905.86	1978.37	2184.23	1630.48	2094.77	3150.93	2669.82	2443.8	7028.81	6550.63	3839.74	3687.59	3809.11	3798.66	11344.6	4709.04	4793.21	4999.98	3274.92	1884.03	4763.66	5516.66	5354.72	2743.25	3707.68	3546.92
PLEKHA6	0.105204	9651.31	5463.36	9275.55	2611.54	1276.41	8718.08	1591.17	8004.45	3341.36	2285.02	3160.8	8568.48	11730.7	10877.3	2370.88	14263.5	2251.95	6328.59	1519.54	8077.55	11854.2	11213.3	4802.93	10617.4	1763.09	10583.6	9803.32	3432.86	12334.1	7057.66	4013.99	4315.03	6055.7	6628.18	1787.91	7694.53	11580.3	7136.46	10377.2	22091.4	5235.11	7015.58	11866.1	5707.98	10258	6966.74	12432.5	10972.6
ADAP1	0.105169	2300.51	323.034	3293.82	403.095	549.978	1767.82	274.37	914.684	569.694	810.645	903.773	2168.95	1613.7	1515.23	446.209	1566.61	526.133	619.483	872.975	4347.62	2398.72	2448.53	693.426	2345.36	371.086	1695.7	4718.54	1439.48	980.711	947.408	204.639	504.106	3206.61	1479.88	4674.5	1497.24	2311.06	401.926	4330.22	5816.14	1188.04	7816.23	4941.71	2015.07	4789.26	1661.1	1608.19	4340.8
ARFGEF2	0.105135	11160.7	9378.68	6001.82	3687.89	2686.87	5714.08	4070.11	4621.28	3414.72	3943.82	4269.24	5146.53	4561.62	4547.45	4443.23	5633.95	3712.89	5976.61	2892.02	9484.09	4371.18	5726.15	4527.83	6306.31	3236.21	5362.46	5201.54	2560.55	8624.55	7185.4	9927.37	7805.42	4410.49	3993.46	5793.52	4972.51	9057.59	11291.7	8175.82	18302.5	5873.2	10989.8	8084.79	9135.24	6496.37	5561.49	9098.5	8120.11
PLPP1	0.105054	3338.71	1245.43	5898.44	5485.74	7472.82	2308.11	7563.52	6873.64	3772.36	5426.53	6280.66	3991.77	4328.71	4122.06	3092.04	3522.68	5334.44	1647.26	5458.43	6705.25	3591.6	2642.34	2629.06	5000.76	6390.44	2699.35	4807	3973.49	3542.94	4695.98	1528.54	1350.67	945.97	4739.46	2534.24	4481.81	655.156	2969.87	689.071	1235.09	2123.61	1736.06	1170.92	2232.54	1145.47	3166.07	900.378	617.907
LRRC1	0.105049	4640.63	2592.05	3552.28	955.207	1018.6	2251.92	946.314	1608.61	1166.9	1839.06	936.681	2781.09	2820.37	1636.52	2642.69	2032.2	1029.5	2813.02	1182.25	5983.37	2035.67	3424.06	1469.1	2590.02	943.248	1797.15	3867.54	2275.31	3182.07	1455.33	2632.44	2964.36	1611.69	1715.09	1723.05	1499.89	3133.47	2359.43	2457.72	2709.45	2329.26	3609.52	2503.3	2633.07	4427.33	2260.15	2838.53	2755.73
SLC30A6	0.105041	2449.57	2485.02	2216.94	1853.59	1692.33	2576.09	1448.74	1885.72	2063.28	1678.6	2017.84	2377.53	2614.09	2228.9	1883.82	2125.91	1989.48	2335.73	1601.23	2792.24	1833.08	1860.62	1942.73	2678.6	1853.7	1920.34	1832.92	3253.75	3024.02	2103.15	2535.41	2887.65	1591.2	2102.72	2220.61	2276.95	3807.11	3386.91	3108.93	4696.43	2599.19	1891.96	2580.25	2595.91	2733.99	2994.47	4251.03	2125.06
PDE2A	0.104895	791.159	938.939	904.581	4787.83	2984.77	825.559	4305.16	3244.23	1160.02	2778.91	3070.1	1058.02	1772.3	706.639	1285.21	2043.92	5646.05	1226.3	5878.58	574.523	1901.15	574.984	934.494	1200.1	5386.78	579.725	971.309	557.218	888.353	1891.77	1475.7	424.654	173.18	1051.87	689.221	1066.72	116.431	546.227	56.2507	225.336	840.077	231.21	81.4816	177.557	276.23	494.698	708.853	122.91
RASEF	0.104705	1718.87	2221.34	1005.09	160.809	191.346	5182.44	118.835	1708.95	1723.98	1690.06	89.8957	2623.9	9203.09	4336.51	2377.16	8383.58	44.3438	1931.66	52.5186	2137.34	7719.66	3966.74	1552.76	1759.02	164.831	4568.96	3706.54	5041.49	8024.69	2170.07	2014.68	2591.76	2759.7	1468.78	4120.8	943.051	5383.55	2075.36	5932.28	3980.93	3126.19	4710.08	3705.9	6938.49	2272.58	3653.81	4179.21	7967.65
SLC25A4	0.104637	1806.43	1490.63	2710.87	9122.17	14563	8640.28	11747.2	8607.3	7614.64	12362.9	18084.3	3867.83	4630.38	4259.17	1809.97	4547.57	8617.08	2846.81	23130.3	4365.48	5213.97	3490.82	6308.9	3471.63	12664.4	5507.39	3897.62	13983.5	7370.57	8549.48	2753.49	1789.03	1404.06	1668.65	1373.6	2457.49	1642.97	781.188	2649.19	455.318	999.83	1658.11	1110.56	108.736	1387.27	685.62	510.041	1672.38
IRF2BPL	0.104493	2937.4	4073.92	3196.19	12642.8	7892.18	4408.75	10464.5	13991.2	3484.65	16291.1	7028.72	3598.79	4594.89	4299.6	5486.48	6354.3	9156.4	5158.61	9896.83	2960.43	4849.3	3467.13	3743.65	4123.36	11915.3	4761	2561.85	1854.08	4187.54	8557.09	4389.64	2646.55	2670.32	3519.01	3203.13	5921.51	2749.99	4625.17	2070.46	3249.95	4006.66	4114.22	2676.82	2920.74	2150.92	3843.18	3348.57	3058.64
ACKR1	0.104397	2081.61	3715.86	2650.57	7065.96	4249.72	3898.71	10936.3	5663.32	5888.37	3942.78	5845.63	3446.13	3309.47	2972.45	9156.7	1906.29	10579	2629.99	5332.39	1725.06	3330.65	2368.85	3813.13	2328.48	5352.27	2308.03	5649.16	3466.03	1268.26	2941.07	2236.61	767.117	634.992	7023.89	568.22	2676.39	32.342	935.31	170.916	171.906	2358.64	251.028	120.714	115.619	296.124	1391.34	37.4724	85.2981
ISCU	0.104363	4285.18	3412.29	6108.08	11702.6	11789	8579.76	10311.6	5789.14	9283.6	11549.1	9959.96	6222.69	4731.31	8249.39	3723.64	4202.04	10398	3870.36	13171.7	7596.8	5546.23	5713.23	10463.8	5243.31	10571.6	7094.39	6441.77	11399.7	5139.69	7573.18	3315.53	4027.36	6230.74	8705.66	4591.25	5431.47	3056.78	2607.99	3475.64	3006.8	4899.99	2534.06	3081.21	5248.26	4177.88	4804.75	2910.36	3118.42
C16orf86	0.104218	42.7372	55.4606	86.1506	225.133	258.948	103.735	283.981	194.515	163.916	207.35	242.397	93.7107	127.543	124.804	120.979	155.197	162.993	57.7246	291.77	50.6057	142.627	118.442	153.149	65.3831	278.746	206.527	46	109.453	84.7411	69.9531	95.1137	73.972	30.7254	138.297	57.1124	112.425	20.3292	46.0855	31.3706	36.3945	65.1863	48.8845	64.8835	49.5508	36.7286	60.2913	52.045	36.9401
PHF1	0.10417	1444.73	1681.33	2725.23	4751.38	6235.37	3501.06	5797.59	8002.91	4508.26	7082.21	7061.63	2708.54	3334.98	3573.62	2364.59	3964.85	5202.61	2780.64	8753.1	2786.29	5312.84	3068.73	5002.87	3003.41	5298.76	4876.94	3632.23	2033.18	2905.95	4286.91	2046.39	1353.41	2184.3	3121.28	2661.05	2479.97	489.75	1898.57	1121.77	1926.58	2366.91	1333.09	2080.8	1344.75	2390.42	2101.69	1515.55	1756.33
FBXO10	0.104106	128.212	326.926	155.071	485.644	540.811	276.627	465.73	342.717	301.468	516.812	357.978	139.055	170.797	293.554	172.827	245.973	439.843	306.926	560.198	142.887	354.946	340.253	397.053	297.388	508.301	413.054	136.231	36.4845	222.802	264.605	378.533	391.778	143.385	310.917	308.794	324.05	182.039	157.144	309.379	141.706	537.099	244.422	191.633	178.933	203.538	252.76	293.534	207.536
SYNE1	0.104027	2289.05	2320.59	2090.59	21113.2	13971.7	3609.12	18088.3	14114.7	4166.67	8823.32	21625.5	3305.57	3668.81	4167.76	2114.78	5496.32	14735.3	1365.68	14311.9	1052.3	6269.09	2838.31	4791.58	3798.55	18787.3	5445.8	1484.39	772.808	4066.62	9271.83	5125.57	1106.84	1433.85	5180.6	2875.95	11765	1283.51	1564.64	203.368	1431.77	6476.4	901.059	1130.18	1686.1	1169.19	5098.48	4894.31	531.266
MANSC1	0.104022	4992.95	7937.68	3678.63	3827.26	2840.41	5057.09	3172.73	3640.21	2670.8	3717.71	3543.66	4454.28	7577.19	4856.82	12495.4	6330.87	3589.45	7716.79	3393.87	5548.76	4620.78	3753.55	2376.65	4794.06	3583.14	2645	3488.93	7419.62	6058.51	3669.5	5359.99	8583.49	4567.84	4028.79	3485.79	6197.29	2773.09	1592.6	11738	8012.2	2174.1	5994.29	4268.73	2926.25	3020.16	7135.24	5693.72	6220.72
ZBTB47	0.103995	726.532	1815.61	893.094	6284.42	5449.36	868.782	5276.81	6511.63	1688.45	6320.53	9492.03	1071.63	1772.3	1168.94	2080.21	2767.2	5411.14	1447.34	8184.73	412.287	2978.95	1065.98	870.682	1389.92	4828.43	1079.74	1010.23	484.249	1024.51	4334.05	2457.58	819.171	1041.87	2580.2	2264.17	4047.98	1433.21	1368.97	1132.59	610.188	1825.22	828.393	627.71	953.853	965.656	1429.21	1473.91	938.951
CHST10	0.103896	111.534	277.303	140.713	597.138	758.511	401.974	518.157	617.508	444.751	427.204	1344.42	244.857	436.975	311.132	394.36	421.668	523.736	244.977	588.208	135.445	306.323	282.108	599.834	272.078	647.243	355.082	102.615	262.025	462.743	593.081	296.87	115.068	186.215	520.886	225.546	521.786	96.1018	131.457	33.5341	214.495	459.059	147.975	172.017	111.489	245.623	199.425	205.057	687.758
ZNF454	0.103877	26.0593	39.8927	8.61506	227.277	169.576	56.1899	230.68	144.343	53.8745	106.28	218.318	24.1834	78.7442	56.2498	70.7021	96.6322	232.505	50.685	183.231	10.4188	64.8303	15.0745	51.0497	14.7639	264.938	50.726	17.6923	49.7516	53.3202	124.699	93.1922	30.1367	27.9322	51.4829	75.5045	138.217	25.8736	9.82151	21.6349	9.2922	88.1393	25.1028	28.6695	5.50565	16.8339	51.0157	33.3088	10.0746
NHLRC4	0.103833	33.3559	8.75694	74.6638	41.8104	44.6857	69.1568	35.8254	138.168	137.552	53.14	101.935	34.7636	47.6901	96.6794	4.71347	67.3497	59.9241	7.03958	128.379	66.9781	61.5887	86.1399	137.551	50.6192	61.2723	90.5821	40.6923	82.9193	50.4638	51.7045	10.5682	0	26.07	102.966	34.8482	87.2951	16.633	26.4425	14.0627	6.96915	48.6602	13.212	16.5981	15.1405	21.425	47.9239	57.2495	8.05966
FKTN	0.103807	1408.24	1594.74	804.072	1300.41	1004.86	1067.61	1253.89	1189.48	880.332	969.023	1370.11	1148.71	1092.44	1059.96	1253.78	1188.87	1504.09	1177.02	760.936	811.179	739.065	958.306	1053.61	898.491	1487.8	829.732	918.232	1001.66	1588.18	1295.65	2038.7	1523.28	1734.59	1123.54	1810.17	1333.89	3109.45	1248.84	3142.47	2105.46	2094.23	2417.8	1204.12	1739.78	1285.5	2095.51	1788.27	1796.63
VIM	0.103787	23712.9	18627	24880.3	80521.5	73347.5	35849.2	56364.6	66730.3	39128.9	64297.3	120968	40587.3	31014.1	45833.1	40806.1	31162.4	65109.9	14110.1	72147.7	17155.3	42946.8	23755.2	55092.6	43800.4	58287.2	35696.6	45550.7	37778	26828.6	36199.2	17646	8599.93	57192.1	98227.4	48287.1	49922.2	17482.2	21248.5	3865.07	8664.2	52714.6	28557.8	16468.3	16007.7	40777.9	32071.1	61775.3	8678.24
SYT11	0.10372	768.227	315.25	557.107	5596.16	6776.18	790.981	6271.18	2967.9	1748.05	4208.48	4223.49	1094.3	1279.87	989.645	722.732	2038.06	4195.88	435.046	4956.59	437.59	1551.06	742.956	1425.14	1324.54	7441.56	1297.14	677.616	660.037	898.827	2305.41	1032.8	213.697	716.926	3104.12	1749.19	4514.87	610.801	1042.59	131.973	608.639	2356.81	821.787	709.192	1010.29	465.229	2245.46	1648.78	197.462
FAM124A	0.103555	160.525	135.246	218.248	3485.27	3109.67	324.172	3390.3	2106.48	622.422	1958.89	1761.8	349.148	876.168	228.515	370.793	849.192	3787.2	170.358	3641.29	148.84	658.027	213.196	357.348	352.225	4767.16	224.644	210.539	169.155	199.951	1243.95	181.581	32.8764	180.628	845.935	597.26	1403.33	1177.25	210.029	51.9237	140.932	661.963	173.077	46.7765	60.5621	50.5018	445.228	415.319	51.0445
CBX7	0.103282	1867.93	1768.9	2584.52	11502.1	11075.2	3375.72	11669.5	10832.6	4587.35	13312.1	16037.6	2524.14	3791.92	3475.18	2069.21	5853.57	11702	2798.94	18287	1896.22	5833.1	2862	3858.51	3165.81	11653	3887.78	1926.69	1439.48	2293.72	6371.81	4060.11	1547.93	1323.99	3231.31	2201.25	4501.65	369.622	1406.74	1325.14	1322.59	2016.19	635.498	1216.19	790.06	666.471	1998.12	1035.7	1577.68
RP11-348F1.3	0.103277	5.21185	2.91898	2.87169	13.9368	5.72893	4.3223	22.7185	20.8409	28.6566	17.7133	36.9215	3.02293	3.32722	8.78904	7.85578	8.78475	23.9696	0	31.5111	0	12.9661	0	15.5985	6.3274	33.6566	14.4931	0	0	3.80859	18.2486	8.6467	0	0.931073	10.0947	10.6481	21.1624	0	0.755501	0	0.77435	2.75435	0	0	1.37641	0	2.3189	0	0.671639
AGR3	0.103136	9444.92	50.5957	9907.32	285.168	5.72893	3457.84	101.36	897.703	1517.66	2619.49	4.81584	8320.6	4162.35	2872.26	2006.37	2635.42	15.5803	0	2.33416	12121.5	6089.18	5084.41	2168.2	4503	77.6691	1702.94	9617.55	21542.4	2288.01	641.744	42.2728	0	13657	2229.92	358.162	2009.11	4182.28	396.638	8968.74	3583.69	493.029	8102.93	3173.26	633.149	6116.84	1515.79	3675.42	11847.7
GFPT1	0.103116	13839.6	5348.54	11251.3	3690.04	2957.28	13550.4	3504.77	8015.26	6009.87	5932.92	4306.17	17084.1	17401.4	9908.76	8031.75	15633.9	2625.87	4422.27	2469.54	22413.8	11155.7	11090.5	6813.72	15991.5	3513.23	10913.3	10824.2	12845.9	18929.6	8512.99	5828.84	5104.07	13517.3	8500.74	8116.73	9660.65	33266.9	3967.89	33047.3	27616.4	8858.92	26109.6	7540.07	8638.36	14250.7	10537.8	14289.5	27380.7
RP11-73M7.1	0.103103	61.4999	0	40.2036	21.4412	4.58315	0	20.0971	31.6473	9.17012	11.4616	16.8554	46.8553	27.7268	26.3671	17.2827	49.7802	11.9848	0	21.0074	28.2796	4.86227	21.535	15.5985	27.4187	20.7118	18.1164	35.3846	66.3354	12.3779	10.645	1.92149	2.7397	29.7943	84.7954	68.7285	28.437	52.6712	35.5085	10.8174	41.8149	16.5261	67.3813	107.133	184.439	101.004	44.059	36.4315	39.6267
EMILIN1	0.103036	4353.98	1909.01	11101.9	26295.5	22946.7	4629.18	30614.9	27137.2	6472.96	25702	26637.2	5769.25	12035.7	10219.9	3555.53	20734.9	23601.7	1990.79	60020.6	3101.83	16006.6	7145.3	6121.71	12926.9	42099.2	7264.68	6024.24	2262.04	8675.01	12780.1	6796.31	583.557	9607.74	23089.6	15712.7	25057	6891.61	6699.78	974.651	3798.96	13601.9	11952.9	4603.71	1858.16	7841.56	8353.44	2667.83	880.518
JAM3	0.103026	1045.5	1155.92	1412.87	10170.6	11559.8	1279.4	11980.5	8207.46	2588.27	12450.4	13980.4	2252.08	2741.63	1307.81	1381.05	3089.3	9299.02	1437.48	15761.4	690.618	4191.28	1149.97	1966.83	2275.76	11911.9	1076.12	1026.15	1655.07	1241.6	4951.46	2815.94	950.677	947.832	5012.02	2540.05	5688.73	778.979	1211.82	281.253	615.608	3733.07	1278.92	870.646	503.767	2636.04	2133.38	1351.09	305.596
GRIK5	0.102971	124.042	229.626	160.814	2874.2	3108.52	112.38	3513.51	2564.98	434.435	2700.76	2997.06	210.093	591.136	154.687	166.543	1171.3	2941.07	222.451	4692.83	56.5593	1068.08	107.675	178.674	225.677	3609.89	177.541	113.231	53.0683	51.4159	1224.18	416.963	158.903	25.139	363.409	405.595	865.676	12.0127	115.592	14.0627	42.5893	457.222	63.4177	107.133	41.2923	97.1778	270.538	7.2863	18.1342
MARCH2	0.10295	1570.85	1839.93	2486.88	3325.53	3612.67	2347.01	3725.84	2854.43	2764.79	3906.31	5814.33	2125.12	2903.55	2988.27	3044.9	3335.28	3662.56	3027.02	5426.92	3540.91	3408.45	2330.08	2562.41	2393.87	4152.71	2358.76	3299.62	3598.7	2275.63	2011.91	1908.04	2621.9	1462.72	2554.97	1950.53	2364.24	766.966	1150.63	1116.36	1020.59	1792.17	893.132	2098.91	945.595	1504.34	1531.24	1678.97	1816.78
PRRT1	0.102863	264.762	383.359	347.474	1506.25	2120.85	211.793	2266.61	830.549	403.485	1486.88	1041.02	326.476	373.758	400.78	318.945	445.094	1782.14	291.439	1531.21	180.097	290.115	232.578	331.823	219.35	1906.35	235.513	221.154	135.988	256.128	781.65	341.064	276.71	307.254	456.28	267.17	622.969	75.7726	160.166	209.858	264.053	455.386	421.463	173.526	104.607	78.8135	190.15	170.708	87.9846
BHMT2	0.102845	141.762	249.086	160.814	1572.71	1370.36	125.347	2124.18	1448.83	523.843	1361.84	2775.53	196.49	389.285	117.773	248.243	374.816	1345.89	337.9	2063.4	90.7925	517.021	99.0609	211.289	236.223	1448.96	21.7397	169.846	361.528	136.157	989.988	546.664	126.026	7.44858	464.356	342.674	704.312	14.7849	73.2836	17.3079	55.7532	339.703	72.6661	39.2319	30.281	61.2143	195.56	134.276	55.0744
ITIH5	0.1028	1334.23	1846.74	1895.31	15393.7	11536.9	1707.31	15923.1	15232.4	3690.97	18763.6	22084.7	2617.85	2670.65	1896.67	3520.96	7238.63	9906.65	1773.97	29064.9	525.406	4854.17	1852.01	2758.1	2229.35	14537.1	3003.7	2110.69	912.112	4397.97	9460.39	4174.44	1098.62	936.659	5460.22	1647.55	6697.91	78.5447	1517.8	114.665	428.216	3206.98	3288.47	357.614	491.379	435.387	1681.97	2588.72	393.58
AC000123.2	0.102751	219.94	493.308	307.27	276.592	198.221	142.636	283.108	201.462	98.5788	182.343	252.832	247.88	119.78	133.593	160.258	166.91	267.261	277.36	219.411	166.701	106.97	206.736	109.19	191.931	257.171	130.438	166.308	89.5528	177.099	188.569	369.887	353.422	216.94	252.367	206.185	345.212	219.001	187.364	296.398	238.5	188.214	196.859	313.855	180.31	106.36	213.338	274.797	156.492
ZSCAN16-AS1	0.102718	286.652	141.084	287.169	790.109	1275.26	414.941	1063.4	339.63	562.816	1026.33	580.309	362.751	156.379	286.523	204.25	187.408	903.655	206.964	961.673	305.122	316.047	228.271	459.448	223.568	931.166	529	399.847	1280.27	224.707	628.057	227.696	287.669	507.435	293.756	193.601	265.853	82.241	92.1711	91.9482	199.008	573.823	241.78	167.49	129.383	248.683	120.583	140.521	339.177
ARMCX2	0.102651	457.601	672.338	459.47	2734.83	3228.83	803.948	3630.59	2544.13	1002.98	2738.27	3542.85	681.67	1194.47	813.865	1547.59	1437.77	3081.3	664.537	3202.47	293.215	1051.87	633.128	1274.83	691.796	3301.8	869.588	392.77	812.609	822.655	1578.51	902.139	701.364	668.51	1361.77	1089.98	2459.47	344.673	405.704	31.3706	702.336	1460.72	457.136	576.407	152.782	739.928	690.258	446.546	71.1937
RP11-739N20.2	0.102642	212.644	163.463	261.323	22.5133	4.58315	142.636	9.61168	71.0135	42.4118	28.1329	16.8554	107.314	202.96	170.507	86.4136	278.184	10.7863	290.031	1.16708	154.794	196.112	245.499	36.8693	141.312	6.04093	159.425	161	39.8013	188.525	62.3495	89.3492	153.423	74.4858	92.8712	50.3363	204.35	382.559	166.966	212.022	350.781	38.5609	153.259	170.508	192.698	222.667	216.43	174.871	188.73
PBXIP1	0.102583	6978.67	4641.18	8218.76	17865.9	19717.8	10326	19716.2	19827.4	10146.7	23960.9	33179.5	7462.09	11897	12693.1	6146.36	13203.5	12556.5	6703.09	35395.2	15474.9	11620.8	8708.74	11391.2	11134.1	18893.4	12866.3	8373.78	6252.11	13248.2	17214.5	8376.73	3049.29	3939.37	12812.2	6334.63	9053.56	1228.99	6609.88	3816.39	7192.94	7874.69	3205.23	8050.08	3943.42	4931.58	8010.24	7107.26	12763.1
VSIG10	0.102441	6104.12	5025.51	6286.12	1029.18	732.158	1979.61	739.226	1680.39	888.356	1513.97	1445.56	4171.64	1984.13	2418.74	1676.42	2114.2	690.325	5809.06	710.751	9874.06	2338.75	3884.91	1141.53	5194.8	946.7	1554.39	3766.7	1893.88	1976.66	1551.13	2147.26	4630.1	1674.07	3261.6	1919.56	1552.79	1606.01	4071.39	2087.77	3530.26	1160.5	1800.8	2531.97	2934.51	1746.14	1966.42	2663.66	1421.19
MRGPRF	0.102405	647.312	517.632	1398.51	20614.7	17457.2	700.212	20743.8	10063.1	2631.83	15177.2	21673.7	1429.84	4692.49	1084.57	1453.32	5915.06	20323.8	1062.98	23816.6	592.384	4508.94	600.826	1036.59	1446.87	23033.2	760.89	1116.39	749.59	681.737	5281.46	1898.43	536.982	957.143	3546.27	2576.83	6582.84	665.32	730.569	55.1689	418.149	2102.49	546.977	546.229	85.3375	491.245	1062.05	1147.07	75.2235
MPDZ	0.102405	646.27	927.263	511.16	7403.66	5843.51	566.221	7330.22	5641.71	1252.87	5535.94	7568.9	820.724	1353.07	511.522	851.567	1458.27	6597.64	718.037	5696.51	474.8	1457.06	323.025	804.033	769.834	7771.23	398.561	504.231	351.578	453.222	3944.75	2282.73	534.242	611.715	1791.81	1620.44	4465.27	568.294	554.537	97.357	322.13	2642.34	504.699	531.139	291.799	544.808	1304.77	873.315	173.954
RP11-798K23.5	0.10235	13.5508	11.6759	37.3319	87.909	158.119	30.2561	117.088	22.3847	14.9014	61.4757	69.0271	22.6719	28.8359	33.3983	23.5674	5.8565	41.9468	15.4871	86.3639	10.4188	29.1736	30.149	48.2136	23.2005	158.79	39.8561	26.5385	99.5031	17.1386	16.7279	31.7046	5.47941	50.2779	37.3504	47.4323	25.1304	12.9368	6.04401	5.40872	4.6461	50.4965	11.8908	9.05351	6.88206	22.1902	12.3674	27.0634	6.71639
PIK3CB	0.102304	4269.55	3170.01	3000.91	1995.11	1899.71	1845.62	2462.34	2154.33	1580.7	2700.76	2387.86	3149.89	2799.3	2084.76	3316.71	2450.94	2082.96	3388.86	1719.11	4795.63	2517.03	2159.96	1783.9	2912.71	1966.75	1775.41	2130.16	1771.16	3173.51	2554.81	4612.53	3643.81	2669.39	1863.48	3466.43	4293.99	4538.96	2549.81	5577.47	5986.5	3219.84	4868.63	2516.88	4941.32	6624.92	4937.7	3568.2	4166.85
GPR162	0.102243	76.093	41.8387	106.252	187.611	247.49	38.9007	200.971	336.542	157.038	184.427	153.304	149.635	161.925	179.296	89.5559	207.906	105.466	25.3425	371.131	84.8389	155.593	142.131	229.724	179.276	341.744	126.815	129.154	72.969	115.21	133.823	43.2335	27.397	116.384	315.964	130.681	250.643	56.3674	63.4621	25.9619	89.0503	115.683	96.4477	43.7586	37.1631	40.5545	84.2532	70.7812	22.8357
TSPYL5	0.102196	274.143	349.305	373.319	2266.34	2764.78	747.758	2554.09	1621.73	812.702	1823.43	2314.01	507.851	1229.96	717.185	648.888	1836.01	2500.03	350.571	2869.85	260.47	1194.5	671.891	944.42	613.758	2909.14	648.568	320.231	669.988	1605.32	1376.25	823.358	150.684	270.942	819.689	740.525	1435.74	279.989	202.474	37.861	913.733	843.75	274.81	251.989	125.253	294.594	497.017	302.902	738.802
AJ011932.1	0.10219	0	0.972993	0	20.3692	50.4146	4.3223	44.5632	23.9285	4.58506	30.2169	33.7109	1.51146	2.21815	0	3.14231	0	46.7408	0	84.0297	1.4884	14.5868	2.1535	0	4.21827	22.4377	7.24657	5.3077	13.2671	1.90429	1.52072	2.88223	5.47941	8.37965	21.1989	3.87203	7.93591	0	0.755501	0	3.0974	4.59059	1.3212	1.50892	0	1.53036	1.54593	1.0409	0
ANKRD34A	0.102179	78.1778	143.03	68.9205	522.094	507.584	73.4791	518.157	287.913	118.065	362.602	483.19	113.36	112.016	107.226	127.264	152.269	497.37	130.936	299.939	78.8853	181.525	77.5259	188.6	118.111	496.219	235.513	40.6923	19.9006	71.411	190.09	82.624	82.1911	95.9005	86.8144	163.593	168.638	44.3547	73.2836	16.2262	219.141	105.584	118.908	40.7408	78.4554	42.85	124.447	98.8855	157.163
MCAM	0.102144	4208.05	5596.66	4844.53	44483	46800.8	4758.85	56380.4	35945.9	9916.34	46156.8	74458.5	6340.59	11152.8	4234.56	9151.99	14606.1	31824.5	6148.37	69314	2522.84	13509	4246.7	4849.72	8512.46	41975	4079.82	7161.85	4291.9	4924.5	23172.7	15063.5	3520.52	7133.88	11113.2	15541.3	22121.4	2484.79	5880.82	1645.33	2942.53	14942.4	8822.98	3066.12	3145.1	3555.79	8485.62	34267.5	3796.1
RBPMS2	0.102074	345.025	975.912	1062.52	14611.1	24367.4	1612.22	26120.2	12341.7	3315	24499.6	22443.4	1670.17	2382.29	915.818	1359.05	3109.8	15756.4	1954.19	27469.5	186.05	5928.73	572.83	1011.07	1065.11	16251.8	1184.81	1086.31	938.646	1688.16	7150.42	4169.63	789.035	183.421	792.433	1632.06	3948.12	70.2282	481.254	29.2071	112.281	1297.3	169.114	277.641	42.6688	303.776	694.896	129.072	341.864
CELF2	0.102059	2514.2	2679.62	1826.39	13642	13422.9	2783.56	19133.4	7563.71	4754.71	11284.4	15727.7	3737.85	3289.51	2787.88	3022.91	4210.82	11521	2641.25	13528.8	1290.44	4411.7	2263.33	5181.55	3499.05	15498.4	4043.59	1924.92	1091.22	2195.65	6046.38	8753.34	1386.29	1142.43	4685.96	2010.55	6383.12	1191.11	1819.25	362.384	391.047	3688.08	441.281	351.578	2382.57	776.657	3530.13	2111.99	414.401
CMTR2	0.102052	3087.5	4109.92	1892.44	1265.03	1134.33	1266.43	1053.79	1018.12	1286.11	1080.51	1202.36	1700.4	1705.75	1395.7	2086.5	1311.86	1173.31	2843.99	781.943	3872.82	1345.23	1595.74	1637.85	1691.53	1392.87	1184.81	1901.92	2875.64	1743.38	1236.34	3005.21	3641.07	1466.44	1755.47	1366.83	1927.77	2701.01	1362.92	2295.46	2049.7	1625.99	1819.29	2203.02	1860.91	1547.19	2443.34	1014.88	1228.43
CCZ1	0.102017	304.372	681.095	258.452	378.438	399.88	233.404	414.176	179.849	392.023	149	328.28	335.545	319.413	333.983	251.385	248.901	64.718	485.731	552.029	861.784	299.84	159.359	306.298	240.441	128.586	300.733	153.923	285.242	445.605	308.706	272.851	539.722	274.666	322.021	429.795	398.78	276.293	250.826	660.946	614.06	370.001	854.817	353.087	412.923	938.11	247.349	310.188	586.34
FNBP1L	0.102007	7756.28	2234.97	4853.15	859.793	930.379	3872.78	852.818	2286.32	2119.44	1375.39	1104.43	3615.42	4723.54	2912.69	3206.73	3809.65	1275.18	2090.76	743.43	8597.01	2829.84	3085.96	2702.8	4420.74	1111.53	2539.92	3389.85	3668.35	5861.42	4206.31	2586.32	2358.89	3431.93	2714.46	2970.81	2478.65	3261.92	11454.1	5006.31	7862.75	2628.57	3073.11	5576.96	3730.07	4721.16	4241.26	3824.27	5287.81
ESRP1	0.101975	7125.64	22333.1	6742.72	124.359	24.0615	8402.55	77.7672	2586.59	3634.81	1448.33	1273.79	7415.24	7932.09	5261.12	15174.2	6243.03	29.962	22331	25.6757	6269.15	5829.86	5571.1	3245.91	6650.1	72.4912	5152.31	5813.7	6504.19	9002.55	4788.75	19003.5	24942.3	4725.19	2429.79	7387.83	3395.91	6361.2	13691.9	22412.7	9478.82	7253.13	14332.4	9196.86	7522.09	11945.2	6094.83	9354.56	6723.77
ITPKB	0.101903	1723.04	4012.62	2328.94	17902.4	20397.3	2325.4	24165.5	21700.8	6370.94	21163.3	24065.6	3269.29	4746.83	2508.39	3368.56	8351.37	12638	5424.7	53758	1262.16	6413.33	2325.78	3397.64	3418.91	28325.9	3112.4	1728.54	835.826	1949.04	11980.2	9902.39	3002.72	2473.86	5298.7	3722.95	8679.91	1886	2375.29	1559.87	2759.78	4071.85	1815.33	1822.77	2590.41	1112.57	3300.56	4605.98	2255.36
TWISTNB	0.101868	1088.23	1593.76	982.117	1678.85	2753.33	1218.89	2331.27	1071.38	1216.19	2695.55	1636.58	1142.67	1206.67	1014.25	1398.33	884.331	1583.19	1289.65	1762.29	989.787	1072.94	882.934	1433.65	828.889	2341.29	862.342	1081	1572.15	1179.71	1218.1	1529.51	1449.3	4647.91	1467.77	2885.63	1296.2	3589.96	1526.87	1771.9	2429.14	1681.99	3402.09	3505.22	1939.36	4510.73	1816.47	1122.09	4429.46
SOD3	0.101809	4011.04	4169.28	6892.05	25609.4	30139.9	5688.15	23496.2	34176	10948	32450.8	66729.9	9343.86	9197.54	7998.02	11180.4	7970.69	30790.2	4677.1	38951.3	2475.21	12473.3	4705.39	7498.64	5620.84	25383.1	7521.94	10006.8	6494.24	4252.29	19375.5	5836.52	1068.48	2457.1	22216.4	9500.02	11435.7	1500.67	4424.97	840.515	981.876	10988	4052.12	5083.55	876.774	2349.87	6464.31	2673.03	876.488
CGN	0.101788	15641.8	3356.83	12756	444.906	194.784	6055.54	100.486	4326.42	1600.19	3445.76	317.846	7013.19	9616.77	8140.41	2897.21	10524.1	94.68	3374.78	67.6906	23207.2	10236.7	14633	1874.66	11566.5	65.5873	5916.82	11298.3	1883.93	8695.01	3115.95	2747.73	2789.02	1272.78	4429.55	8699.47	4909.69	4825.42	5254.51	7093	31634.5	2135.54	4969.04	8460.51	3842.94	6988.38	6767.31	6796.03	19671.6
NXPE3	0.101742	693.176	714.177	815.559	2882.77	3667.66	1136.76	3530.11	1543.77	1761.81	2770.57	2521.9	959.779	1383.01	1771.87	551.476	1496.34	3174.78	560.351	3043.74	705.502	1820.11	1173.66	2197.97	1366.72	2818.53	1750.05	971.309	938.646	1662.45	1281.97	1421.9	347.942	721.581	1751.43	1144.18	1680.43	503.61	753.99	836.188	748.022	1566.31	829.714	337.998	573.964	446.1	1934.73	1474.95	511.789
RP11-757F18.5	0.101728	84.432	52.5416	57.4337	5.36031	0	43.223	19.2234	29.3317	33.2417	18.7553	3.21056	77.0846	59.89	100.195	39.2789	122.986	2.39696	23.9346	2.33416	41.6752	84.2793	79.6794	38.2873	29.5279	0.86299	97.8287	111.462	33.1677	66.6503	60.8288	58.6054	46.575	23.2768	23.2178	37.7523	37.0343	31.4179	23.4205	110.338	229.208	153.326	13.212	194.651	72.9498	270.873	49.4698	118.663	167.91
AC025165.8	0.10172	16.6779	28.2168	5.74337	139.368	131.765	0	166.894	65.6103	36.6805	75.0212	215.91	12.0917	26.6178	5.27342	4.71347	32.2107	134.23	25.3425	214.743	10.4188	25.9321	10.7675	43.9595	12.6548	185.543	3.62328	7.07693	9.95031	7.61717	24.3315	61.4877	43.8353	3.72429	27.2557	10.6481	76.0525	3.69622	5.2885	0	3.0974	29.3798	5.28481	39.2319	0	39.0241	32.4646	13.5317	2.01492
TYW1	0.101712	1398.86	933.101	1042.42	1103.15	1203.08	968.195	1085.25	1385.53	910.135	1061.76	1089.18	1021.75	1129.04	949.216	864.136	986.82	1126.57	1251.64	1119.23	1169.88	1058.35	919.543	1094.73	1292.9	1176.26	836.979	1426	703.155	1314.91	1231.78	1190.36	1654.78	1478.54	1091.24	1482.02	1165.92	2470.93	1323.64	1767.57	2320.73	1231.2	1268.35	2547.06	1269.05	439.978	1577.62	1463.5	1632.08
FERMT2	0.101704	1650.07	3078.55	2423.7	30916.1	42853.6	1724.6	51125.4	18395.6	6135.96	31631.8	30064.5	3541.36	5797.13	1889.64	4330.11	5721.8	34232.2	3670.44	37083.9	986.81	7282.06	1128.43	2560.99	2412.85	37303.6	1329.75	2059.39	2686.58	2279.44	11992.4	8611.15	2227.38	2406.82	5235.11	6228.15	12976.5	1509.91	1745.96	298.561	1286.2	5267.24	1677.93	1385.19	606.997	2230.5	3276.6	2543.96	526.565
CPQ	0.101629	2268.2	954.506	3087.06	4334.34	4222.22	2018.51	3916.32	4513.21	2795.74	4321.01	5139.31	2404.74	3049.95	1996.87	1461.18	2360.17	4376.85	813.776	8075.02	3438.21	2423.03	2043.67	2321.34	3245.96	3547.75	1851.5	2848.46	4461.06	2418.45	3666.45	1147.13	493.147	1337.02	4634.47	1251.63	2887.35	535.952	1004.82	1674.54	2094.62	1888.57	1488.99	519.068	450.086	696.313	1252.2	2702.18	1705.29
LARP4B	0.101616	6599.25	8176.06	5757.73	2804.51	2469.17	5459.06	3442.73	3517.48	3133.89	3235.29	3221.8	5247.8	5496.57	4763.66	6391.47	6207.89	2714.56	7549.25	2518.56	6324.22	5150.76	5646.47	3841.49	5283.38	3026.51	5409.56	5314.77	2683.27	6371.77	4571.28	7445.77	7709.53	3540.87	4102.48	3928.17	4745.68	7233.51	4149.97	14959.4	12644.4	4479.5	4521.15	8178.34	4850.47	6685.37	5995.12	9162	9700.47
MYH14	0.101587	98406	30961.6	81084.9	3443.46	1215.68	30865.5	1357.87	15517.2	4907.16	13164.1	5042.19	33010.3	31565.3	30234.3	26722.2	52319	1335.11	34947.3	2192.94	107696	43439.5	65875.5	5124.83	52580.7	1393.73	24587.6	73821.2	2693.22	27541.8	8511.47	28244.9	26101.2	16686.7	16470.5	21326.2	18812.7	24231.5	13438.8	31450.6	47241.5	22886.8	39349.3	36294	18946.3	29356.1	50671.8	33364	19276
RRBP1	0.101358	38850.2	16148.8	28622.1	8295.61	6559.63	32257.3	7871.97	26315.1	10794.4	11500.1	11023.5	29597.5	36609.4	39645.6	19639.5	43777.3	6214.13	20165.6	9097.38	43547.7	35402.2	44430.9	15232.7	43167.6	7490.75	30895.7	38942.6	8341.68	49037.5	21130.4	13899.1	10660.2	60692	31805.4	16478.4	20779.5	26197	24831.8	34298.9	67437.4	33126.6	104964	60857.7	29314.8	14393.8	38112.6	64244.3	56032.1
ZNF667-AS1	0.101344	152.186	426.171	344.602	1584.51	2375.22	263.66	1599.03	1156.28	734.756	1860.94	2104.52	396.003	613.317	235.546	815.43	606.148	1869.63	571.614	2477.71	102.7	599.68	155.052	533.186	303.715	1702.68	177.541	337.923	809.292	204.712	877.455	767.635	512.325	149.903	593.568	487.875	695.715	109.963	116.347	19.4714	42.5893	367.247	134.763	119.205	72.9498	163.748	248.122	154.053	38.955
ANGPT1	0.101152	243.915	146.922	313.014	3297.66	2598.64	488.42	2469.33	2223.03	1242.55	2900.82	1590.83	506.34	684.298	420.116	175.97	547.583	989.946	132.344	595.21	224.749	491.089	185.201	443.849	499.865	3130.93	184.787	228.231	902.162	328.491	1979.98	259.401	161.643	162.007	762.149	344.61	505.915	109.963	194.919	61.6594	429.764	462.731	118.908	125.24	154.158	125.489	475.374	163.421	405.67
RPS3AP39	0.101085	16.6779	0.972993	5.74337	6.43237	5.72893	4.3223	2.62137	0.771886	6.87759	4.16784	0	6.04585	0	15.8203	0	0	15.5803	0	3.50124	29.768	6.48303	0	5.67219	10.5457	2.58897	14.4931	1.76923	6.63354	0	4.56216	4.80372	0	1.86215	6.05682	3.87203	5.29061	2.77217	4.533	8.65395	16.2614	2.75435	1.3212	9.05351	5.50565	5.35625	2.3189	10.409	6.04475
ARHGEF38	0.100996	764.058	32.1088	370.447	41.8104	25.2073	155.603	27.0875	216.128	144.429	52.098	9.63168	529.012	225.142	230.273	446.209	301.61	22.7711	7.03958	21.0074	489.684	98.8661	295.029	216.961	223.568	26.7527	202.904	314.923	225.54	323.73	279.812	62.4484	19.1779	747.651	460.318	208.121	312.807	1156.92	425.347	2058.56	546.691	515.064	754.406	1821.27	384.019	329.027	606.778	361.192	2306.41
RP11-757F18.3	0.100958	45.8643	19.4599	25.8452	1.07206	0	25.9338	2.62137	14.6658	4.58506	8.33568	0	18.1376	18.8542	14.0625	20.425	5.8565	1.19848	32.3821	0	35.7216	35.6566	81.8329	2.8361	59.0557	1.72598	14.4931	35.3846	6.63354	17.1386	9.12432	18.2541	5.47941	11.1729	27.2557	3.87203	17.1945	31.4179	16.621	50.842	164.937	20.1986	14.5332	7.54459	19.2698	18.3643	34.7834	22.8998	36.9401
QKI	0.100938	2081.61	7654.54	1955.62	10848.2	12515.4	3159.6	13441.5	8027.61	5153.61	8944.19	10041.8	3220.93	3988.23	3526.16	6372.61	4409.94	10069.6	7778.74	8772.94	1135.65	4361.46	2532.51	5160.28	3549.67	12056	4054.46	2248.69	3426.22	3649.58	6567.99	8560.23	7180.76	2952.43	7118.78	5315.32	9549.55	2846.09	2589.86	490.03	1121.26	6602.18	2709.78	1380.66	4533.9	3743.26	5521.29	5014.01	1033.65
RILPL1	0.100824	220.983	536.119	238.35	1498.74	1599.52	276.627	1421.65	1365.47	452.775	1434.78	2124.59	318.919	480.229	348.046	639.461	582.722	1289.57	739.156	1586.06	178.608	546.195	271.341	273.683	366.989	1786.39	347.835	254.769	212.273	303.735	767.963	789.732	534.242	270.942	581.454	683.413	896.758	502.686	247.049	262.864	191.264	579.332	249.707	567.354	304.187	406.31	368.705	551.677	145.074
MTFR1L	0.100794	2552.77	2671.84	2535.7	5068.71	6317.87	2736.02	5292.54	4980.21	3425.04	5422.36	8263.99	2622.39	2911.32	2357.22	2213.76	2998.53	4891	2981.97	8233.74	4090.13	3218.82	2373.15	3233.15	2870.53	5742.34	2297.16	2834.31	3608.65	3130.66	3858.06	2719.87	2016.42	2003.67	2093.64	1679.49	1933.72	1227.15	2169.8	2317.1	1023.69	1883.06	1991.05	1344.45	1413.57	857.001	1429.21	1113.76	2533.42
FNDC5	0.100791	131.339	59.3526	143.584	1475.16	989.96	445.197	832.721	1786.91	443.605	2121.43	1213.59	196.49	184.106	182.812	207.393	225.475	1385.44	115.449	1123.9	84.8389	529.987	139.977	486.39	158.185	614.449	416.678	138	291.876	670.311	2370.8	158.523	79.4514	29.7943	167.572	105.513	675.214	12.9368	74.0391	6.49046	211.398	110.174	81.9145	40.7408	15.1405	83.4045	184.739	26.0225	31.567
PIP5K1C	0.100664	3872.41	7540.7	5166.16	21028.5	21798.6	4845.3	27913.2	14856.5	4585.06	18404.1	19196.8	4885.05	6806.38	5735.72	7910.77	10368.9	22465.5	9483.73	30835.4	3963.61	10569	6042.71	3594.75	6553.08	24502	7348.02	5403.24	1190.72	5592.91	10191.9	9598.8	4925.99	4364.87	5882.18	6344.31	9843.84	3834.83	6248.75	3935.39	4368.88	7867.35	6062.99	5109.2	3500.21	4197.77	5867.58	7132.24	4555.05
IL3RA	0.100637	476.363	519.578	476.7	1211.43	984.231	855.815	958.547	524.882	654.518	865.869	838.759	548.661	464.702	455.272	557.761	427.524	1173.31	264.688	1059.71	282.796	510.538	490.997	669.319	542.047	1320.37	257.253	454.693	404.646	397.997	424.281	349.711	205.478	756.962	1097.29	447.219	596.516	156.165	456.322	179.57	125.445	885.983	343.512	303.293	360.62	253.274	557.308	926.401	503.729
ASMTL	0.100561	882.888	951.587	1450.2	2044.42	2198.76	1305.33	1822.72	2501.68	1878.73	2326.7	2698.48	1789.57	1523.87	1511.71	1041.68	1841.87	1925.96	1286.84	3836.19	1302.35	1812.01	1421.31	1643.52	1503.81	1900.3	1673.96	1567.54	1293.54	1600.56	1386.9	1204.77	684.926	1175.94	2042.16	978.655	1448.97	990.588	1421.85	1829.23	264.828	1289.96	1058.28	1508.92	851.999	1042.17	694.123	914.951	194.775
IL22RA1	0.100531	5183.71	5899.26	6300.48	149.017	18.3326	795.303	22.7185	694.697	366.805	766.883	508.874	2459.15	1216.65	907.029	2543.7	562.224	22.7711	5441.6	120.209	8059.69	1165.32	3639.41	311.971	3045.59	13.8078	797.123	9783.85	597.019	1129.25	285.895	2839.96	5399.96	1348.19	1815.03	2491.65	289	2082.82	231.939	363.466	1207.21	36.7247	6543.91	2369	1496.16	936.579	1154.81	377.847	1316.41
NOVA1	0.100507	430.499	569.201	384.806	2655.5	3244.87	410.618	3250.5	927.035	400.047	1968.26	1804.34	424.721	418.121	381.444	293.806	427.524	2407.75	199.924	1534.71	208.376	526.746	204.582	343.168	208.804	3147.33	333.342	525.462	301.826	161.865	771.005	379.494	273.97	128.488	557.227	318.474	761.186	3.69622	62.7066	17.3079	37.1688	466.404	21.1392	95.0619	70.197	148.445	175.463	18.7362	44.3281
DACT3	0.100343	571.219	548.768	1134.32	8689.06	10941.1	682.923	12206	7912.6	2110.27	9123.41	12601.5	1189.52	3238.49	785.74	897.13	4222.54	7383.84	975.686	11344	450.986	3768.26	650.356	1303.19	1539.67	12849.9	786.253	608.616	600.336	554.149	3598.02	1854.24	610.954	368.705	2258.18	2027.01	4625.32	312.331	562.848	45.4333	184.295	1084.3	576.044	863.102	103.231	326.732	854.127	231.08	110.82
SLC45A1	0.100329	46.9067	73.9475	134.969	355.924	503	77.8014	478.836	309.526	118.065	402.197	596.362	101.268	148.616	147.656	75.4155	187.408	354.75	146.423	801.784	31.2564	186.387	148.591	123.37	132.875	412.509	134.062	104.385	76.2857	118.066	147.51	135.465	24.6573	66.1062	355.333	103.577	242.045	61.9117	89.9046	10.8174	41.0406	173.524	80.5933	75.4459	27.5282	129.315	112.08	37.4724	252.536
SH3YL1	0.100297	5543.33	4329.82	2639.08	763.308	728.72	5338.04	826.604	1841.72	3038.75	1088.85	948.721	4351.5	2730.54	5039.63	2876.79	2163.98	628.004	4194.18	640.727	10274.4	1810.38	3912.9	3929.41	1069.33	786.184	2782.68	4810.54	5870.69	3681.95	4776.58	4202.3	4249.28	4915.13	2668.03	4815.83	1394.08	2290.73	2839.17	8794.58	3622.41	2430.26	4227.84	12015.5	2125.18	4307.19	1459.36	2318.08	2786.63
SLC25A42	0.100272	810.964	608.121	1441.59	926.261	811.217	994.129	742.721	1551.49	1141.68	1414.98	1268.97	847.931	714.243	1160.15	432.068	1048.31	812.57	908.106	1058.54	1096.95	1204.22	867.859	1290.42	1366.72	851.771	1315.25	836.847	404.646	1003.56	1023.44	668.678	479.448	377.084	548.142	489.811	607.097	102.57	465.388	395.918	343.811	444.369	342.191	386.283	505.143	257.1	446.001	373.683	257.238
SEPT4	0.100184	224.11	217.951	353.217	727.93	985.377	410.618	700.779	738.694	495.187	867.953	1106.84	275.086	269.505	520.311	257.67	310.394	964.777	115.449	1204.43	126.514	423.017	290.722	622.523	394.408	778.417	449.287	364.462	182.422	336.108	494.234	276.694	101.369	437.604	842.907	563.38	663.972	138.608	271.225	68.1499	179.649	826.306	288.022	417.971	128.006	504.253	749.004	513.164	157.163
TMEM88	0.100172	215.771	104.11	433.625	908.036	541.957	592.155	740.099	472.394	491.748	470.966	705.521	405.072	328.286	543.162	287.522	304.538	1015.11	115.449	589.375	166.701	343.6	226.117	313.389	250.987	524.698	471.027	596.231	752.907	346.581	451.654	27.8616	49.3147	117.315	341.201	380.427	404.732	27.7217	224.384	55.1689	285.735	154.244	81.9145	128.258	176.181	154.566	241.165	130.112	109.477
LIMS2	0.100139	955.854	1649.22	1912.54	23928.4	26395.5	2096.32	27154.7	23598.1	6005.28	31185.9	37523.4	3314.64	5825.96	2074.21	2542.13	9308.9	23230.2	3600.04	52233.8	815.644	10753.7	1445	2312.84	2916.93	24171.5	2032.66	2317.69	1084.58	1741.48	10899	6161.26	1473.96	1065.15	4758.64	3254.44	6228.37	555.358	1349.32	151.444	517.266	2617.55	1063.57	955.146	300.058	782.778	1543.61	1003.43	386.192
ZNF781	0.100075	29.1864	36.0008	71.7921	340.916	506.438	30.2561	399.322	148.974	110.041	261.532	178.989	31.7407	77.6351	45.703	15.7116	38.0672	408.682	35.1979	219.411	17.8608	76.1756	15.0745	92.1731	21.0913	393.524	72.4657	38.9231	106.137	29.5166	159.676	88.3885	63.0132	35.3808	90.8522	49.3683	113.087	12.9368	11.3325	18.3896	17.0357	147.817	7.92721	54.3211	30.281	12.2429	47.9239	35.3906	20.1492
YPEL4	0.100003	35.4406	60.3256	63.1771	173.674	185.617	43.223	138.932	179.849	56.167	111.49	215.108	83.1304	59.89	49.2186	28.2808	87.8475	178.574	42.2375	180.897	23.8144	81.0378	51.6839	75.1565	46.4009	125.997	10.8699	77.8462	39.8013	20.9472	88.2017	53.8017	16.4382	34.4497	140.316	65.8244	123.668	14.7849	18.8875	3.24523	9.2922	86.303	10.5696	28.6695	16.5169	39.0241	45.605	39.5542	18.8059
C11orf42	0.0998683	26.0593	12.6489	43.0753	4.28825	2.29157	4.3223	0	6.94697	2.29253	0	4.0132	22.6719	5.54537	7.03123	0	2.92825	11.9848	8.4475	4.66832	7.44201	11.3453	17.228	7.09024	18.9822	4.31495	39.8561	17.6923	0	6.66503	9.12432	17.2934	0	12.1039	13.1231	0.968006	7.27459	15.7089	6.04401	25.9619	27.8766	15.608	14.5332	25.6516	4.12923	10.7125	8.50262	27.0634	12.0895
IQCE	0.0998226	5140.97	973.966	4310.4	2174.14	1765.66	3129.34	2014.96	2387.44	1334.25	2357.96	2152.68	2855.15	2869.17	3452.33	1102.95	5695.44	2280.71	1085.5	2818.5	6230.45	5499.23	5034.88	1732.85	3307.12	2337.84	3847.93	3826.85	792.708	3372.5	1913.06	1304.69	747.939	3478.49	2189.54	4483.81	3949.44	8066.08	4463.5	5468.22	17624.2	2390.78	3579.13	6889.72	3833.31	6941.71	5996.67	5996.62	4380.43
MICALL2	0.0997875	5480.78	2054.96	3833.7	1164.26	885.693	2217.34	1038.94	2620.55	1932.6	1375.39	989.656	3293.48	3387.11	2833.59	2051.93	3727.66	1277.58	1471.27	1167.08	6429.89	4150.76	4619.25	2687.2	3104.64	972.59	3927.64	5785.39	1588.73	4915.93	1835.51	1284.52	1432.87	1364.02	2409.6	3836.21	2819.23	7332.38	947.398	5918.22	9846.64	2405.47	3198.63	7506.87	1819.62	4505.38	3742.7	4534.16	8148.99
RP11-456K23.1	0.0997875	43.7796	58.3796	20.1018	199.403	262.385	47.5453	225.438	118.098	114.627	205.266	277.714	45.3439	66.5444	84.3747	113.123	40.9955	280.445	68.9879	304.608	19.3492	136.144	47.3769	121.952	33.7461	205.392	108.699	42.4616	43.118	44.7509	144.468	92.2315	76.7117	20.4836	239.244	92.9286	143.508	6.46839	16.621	1.08174	11.6153	83.5487	14.5332	34.7051	49.5508	34.4331	61.8372	12.4908	8.7313
BMPER	0.0995902	144.889	37.9467	106.252	1458	1576.6	181.537	1564.96	1880.31	487.163	1275.36	693.481	374.843	334.94	98.4372	76.9867	327.964	1386.64	21.1187	1364.32	81.8621	423.017	88.2934	310.553	234.114	1144.32	130.438	155.692	149.255	239.941	1450.77	182.541	43.8353	52.1401	306.879	222.641	267.837	11.0887	74.0391	1.08174	20.1331	135.881	30.3876	24.1427	19.2698	7.65179	42.5131	12.4908	7.38802
PMS2	0.0994421	751.549	1022.62	614.541	541.391	523.625	427.908	525.147	527.97	625.861	532.442	542.585	507.851	537.901	490.428	438.353	571.009	550.103	927.817	490.173	881.134	497.572	469.462	611.179	609.54	567.848	605.088	341.462	271.975	636.986	583.956	1017.43	715.063	722.512	503.725	756.981	757.88	1174.47	730.569	689.071	1326.46	482.93	1134.91	976.271	788.684	648.107	778.376	991.977	531.266
SMO	0.0993704	366.914	2212.59	626.028	1648.83	1458.59	419.263	1158.64	2826.64	726.732	1645.26	3285.21	498.783	815.169	940.427	1330.77	1256.22	1559.22	3086.15	2506.89	263.447	985.42	452.234	920.313	968.092	2136.76	739.15	299	378.112	780.76	1511.59	2956.21	2298.61	394.775	2158.25	1050.29	2434.34	381.635	475.21	41.1063	549.789	1343.21	709.485	2838.28	96.3488	673.358	725.042	598.517	310.969
NDFIP2	0.0993214	9377.16	9102.35	9651.74	1396.9	1458.59	3319.53	1312.43	1908.87	2873.69	2594.48	1549.9	5423.13	4235.55	2875.77	9117.42	2676.42	1397.43	12248.9	1477.52	13618.9	2721.25	4416.82	2624.81	5477.42	1348.85	2670.36	7513.93	10547.3	3653.39	2566.97	7265.15	15271.1	5956.07	5403.69	3630.99	2793.44	5007.46	4826.14	4184.19	4927.19	4409.72	8867.9	4970.38	4460.95	3879.46	2681.42	3833.63	5438.26
SCARA3	0.0992711	1295.67	3961.06	867.249	7258.93	5684.25	1452.29	7366.04	7237.97	2710.92	6753.99	6416.31	1508.44	2624.07	2133.98	9004.3	3308.92	4844.26	3363.51	6972.13	768.015	3163.72	1931.69	2579.43	1832.84	10311	2500.07	1096.92	1678.29	1488.21	4565.2	5977.75	2424.64	382.671	2637.74	1583.66	5636.48	184.811	570.403	206.613	584.634	2442.19	857.46	4478.47	70.197	1052.12	575.086	546.472	126.268
CTD-2554C21.2	0.0992471	10.4237	103.137	17.2301	173.674	160.41	12.9669	161.651	175.99	58.4595	212.56	296.977	25.6949	39.9266	15.8203	48.7059	38.0672	145.016	42.2375	196.069	7.44201	38.8982	12.921	24.1068	16.8731	201.94	3.62328	8.84616	36.4845	17.1386	60.8288	87.4278	73.972	0.931073	28.2651	56.1444	78.6978	6.46839	3.7775	2.16349	3.87175	35.8066	9.24841	9.05351	5.50565	9.18215	23.189	2.0818	2.01492
RP11-514D23.2	0.0991151	13.5508	0.972993	14.3584	54.6751	40.1025	17.2892	50.6798	43.9975	17.194	54.1819	55.3822	22.6719	23.2905	28.1249	18.8539	5.8565	53.9317	1.40792	54.8527	8.93041	27.5529	17.228	12.7624	31.637	82.8471	3.62328	7.07693	26.5342	17.1386	16.7279	10.5682	5.47941	4.65536	42.3977	20.3281	31.0823	0.924056	5.2885	1.08174	4.6461	11.0174	5.28481	4.52676	4.12923	2.29554	7.72965	1.0409	0
INAFM1	0.099105	465.94	491.362	1048.17	2293.14	2739.58	695.89	2928.94	1925.08	1127.93	3183.19	1203.16	822.236	1012.58	965.036	912.842	1089.31	2129.7	611.036	2342.33	458.428	1042.15	712.807	652.302	575.793	2971.28	1159.45	1114.62	570.485	592.235	1444.68	428.492	350.682	1055.84	1967.46	1522.67	1236.68	388.103	609.689	335.341	425.893	1181.62	755.727	1347.46	546.435	1573.21	1055.87	361.192	968.503
NKAPL	0.0989953	12.5084	17.5139	11.4867	228.349	320.82	8.6446	192.234	87.995	56.167	266.742	237.582	31.7407	53.2355	26.3671	47.1347	105.417	284.04	45.0533	338.453	20.8376	72.934	15.0745	28.361	23.2005	272.705	0	35.3846	56.3851	16.1865	76.036	79.7418	13.6985	17.6904	35.3314	51.3043	29.7597	9.24056	25.687	1.08174	8.51785	27.5435	13.212	16.5981	9.63488	5.35625	22.416	28.1043	9.40294
MYO5C	0.098987	3169.85	2623.19	1499.02	828.704	348.319	3998.13	414.176	1934.35	2030.04	1085.72	726.39	3461.25	6921.73	3849.6	3998.59	6354.3	926.426	1951.37	392.139	2359.12	4400.35	3495.13	2074.6	2372.78	453.07	3322.55	2399.08	3170.83	6629.8	2857.43	3482.7	2175.32	3802.5	1844.3	5178.83	3932.25	6984.01	2849.75	8896.26	6744.59	2117.18	5760.44	2777.92	5545.56	2557.99	6114.93	4425.91	7127.43
GIMAP1	0.0989863	584.77	303.574	427.881	560.688	658.827	1262.11	446.506	453.097	882.624	383.441	866.049	460.996	541.228	836.716	438.353	541.726	563.286	328.045	401.475	382.519	526.746	501.765	1070.63	487.21	485.863	731.903	429.923	338.311	523.681	667.596	229.618	134.245	388.257	1204.3	261.362	651.406	188.507	345.264	55.1689	87.5016	779.482	170.435	102.606	536.8	272.404	906.689	467.364	150.447
LAYN	0.098985	151.144	216.005	338.859	2073.37	3240.29	328.495	2732.34	3109.15	1330.81	4569	1005.71	454.95	506.846	232.031	289.093	676.426	1928.36	411.112	3182.63	183.073	1068.08	217.503	465.12	417.608	2427.59	351.459	184	457.714	217.089	1610.44	156.601	334.244	195.525	835.841	937.998	1799.47	139.532	394.371	53.0055	93.6964	703.278	221.962	239.918	136.265	293.064	595.956	484.018	104.104
RAMP3	0.0989627	517.016	336.656	1358.31	919.829	862.777	1262.11	1028.45	997.276	1797.34	850.24	1287.44	890.251	1003.71	1710.35	1126.52	989.748	1457.35	330.86	1091.22	517.964	1090.77	962.613	1673.3	1248.61	661.05	1119.59	1119.92	1200.67	1172.09	848.561	315.124	197.259	795.136	2545.88	481.099	898.742	220.849	620.266	190.387	214.495	1148.56	667.207	404.39	485.873	361.93	1067.47	200.894	299.551
MAGEE1	0.0989455	129.254	210.167	117.739	869.442	787.156	216.115	1018.84	566.564	253.325	488.679	1054.67	137.543	253.978	210.937	356.653	292.825	878.487	323.821	648.896	71.4433	217.181	163.666	256.667	109.675	812.937	257.253	54.8462	59.7019	219.946	564.187	326.653	221.916	39.1051	221.074	173.273	642.809	38.8103	105.015	5.40872	37.9432	184.542	50.2057	220.302	39.9159	65.0402	152.274	51.0041	30.2237
SMIM10	0.0989368	141.762	150.814	301.527	1057.05	1931.8	280.949	1440.88	863.74	482.578	2106.84	1707.22	253.926	271.723	165.234	279.666	248.901	681.936	221.043	1523.04	125.026	340.359	120.596	316.225	166.622	1195.24	97.8287	171.616	308.46	108.545	442.529	267.087	210.957	173.18	628.899	410.435	489.381	113.659	105.77	4.32698	247.018	325.014	101.733	336.489	63.3149	2286.36	208.701	90.5583	75.2235
ARHGAP32	0.0988753	14293	22538.4	12388.5	2065.86	1503.27	5018.19	1624.37	3630.18	1319.35	3267.59	2424.78	9448.15	5550.91	4696.86	15433.5	6787.68	1816.9	21638.3	1262.78	15658	5810.41	7345.58	1766.89	8626.36	1834.72	4503.74	10505.7	3459.39	5409.15	2948.67	22443	20967	5432.81	4279.14	5810.94	5473.14	15834.6	4631.97	6097.79	9285.23	2702.02	10835.2	5229.91	5008.76	8247.1	5201.28	2477.34	8019.36
PTH1R	0.0988495	47.949	75.8935	129.226	503.869	232.595	138.314	234.175	470.078	131.821	575.162	1039.42	113.36	141.961	152.929	51.8482	245.973	308.01	74.6196	634.891	77.3969	194.491	68.9119	170.166	128.657	341.744	94.2054	196.385	29.8509	69.5067	299.582	116.25	98.6293	54.9333	168.581	71.6325	242.045	44.3547	29.4645	2.16349	15.487	77.1219	30.3876	40.7408	4.12923	56.6233	37.1023	14.5726	12.7611
ARFGEF1	0.0987656	6685.76	7997.03	5125.96	3752.22	3224.24	3941.94	4295.55	3967.49	3099.5	4004.25	3836.62	4859.35	5289.17	3754.68	4971.14	5033.66	3464.81	5787.95	2334.16	6470.08	4246.38	4218.7	2984.99	4637.98	3714.31	3884.16	3954.23	2978.46	6355.58	4612.34	9898.55	7679.39	3541.8	3209.1	3237.01	4773.45	4667.41	6013.03	13490.4	10647.3	5083.62	11042.6	6200.15	4378.36	4216.9	5655.02	6631.57	4463.71
TMOD1	0.098682	423.202	751.151	456.598	4929.34	5671.64	436.552	5704.09	3752.14	1710.23	3846.92	8916.53	912.923	1145.67	358.593	769.867	1267.93	6673.14	816.592	6695.53	212.841	1246.36	342.406	554.457	611.649	4805.13	460.157	307.846	862.361	608.422	3196.55	1590.03	660.269	28.8633	527.953	651.468	1751.19	9.24056	266.692	16.2262	17.0357	810.698	365.973	158.436	55.0565	52.7974	360.975	83.272	193.432
DIP2B	0.0986739	4135.08	11539.7	3066.96	2314.58	1638.48	2303.79	2417.77	2752.54	1942.92	1771.33	3188.09	2841.55	2640.7	2838.86	8470.11	3581.25	2017.04	10704.4	1640.91	2826.47	2868.74	2676.8	2226.34	3153.15	2197.17	2684.85	2572.46	1568.83	3470.58	2427.07	14087.4	12358.8	2355.61	3931.88	4209.86	4454.69	6196.72	5577.86	4992.25	5542.8	3486.09	5452.6	2708.51	5560.7	3419.59	5617.14	4976.54	3280.95
RNF150	0.0986532	521.185	1273.65	729.408	14387.1	13458.4	609.444	18671.1	7023.39	1693.03	13317.3	12945	1281.72	1838.84	391.991	3525.68	3349.92	12117.8	1030.59	13866.1	241.121	3021.09	394.09	1046.52	687.578	20037.8	724.657	670.539	185.739	220.898	6364.21	4477.07	936.979	506.504	2319.76	1878.9	5288.63	415.825	495.608	11.8992	105.312	2210.83	307.84	469.274	83.9611	247.153	1333.37	52.045	65.1489
A1BG-AS1	0.0986444	22.9322	39.8927	68.9205	56.8193	54.9978	60.5122	32.3302	81.8199	84.8236	23.9651	43.3426	66.5044	60.999	131.836	65.9886	102.489	44.3438	46.4612	46.6832	35.7216	81.0378	111.982	171.584	92.8019	48.3274	170.294	33.6154	53.0683	82.8368	42.5801	97.996	13.6985	34.4497	112.051	15.4881	82.0045	12.9368	32.4865	9.7357	17.8101	79.8762	43.5996	30.1784	24.7754	16.0688	49.4698	81.1902	11.4179
MPP2	0.0986381	193.881	288.006	267.067	1416.19	1436.82	95.0906	1948.55	1776.11	340.441	1810.93	1866.14	258.46	458.047	151.171	292.235	626.645	1264.4	353.387	2099.58	267.912	661.269	195.968	191.436	263.642	1608.61	144.931	171.616	165.839	119.971	889.621	542.821	120.547	94.0383	478.488	267.17	612.388	33.266	331.665	12.9809	248.566	166.179	83.2357	126.749	293.176	113.247	240.392	39.5542	28.2088
RP11-284F21.7	0.0986303	604.575	51.5686	1128.57	20.3692	2.29157	285.272	6.11652	184.481	124.943	36.4686	17.6581	551.684	227.36	520.311	67.5597	606.148	15.5803	23.9346	7.00248	611.733	314.427	428.546	148.895	655.941	4.31495	336.965	490.077	129.354	210.424	100.367	22.0971	82.1911	221.595	242.273	828.614	341.906	1468.32	9.82151	678.254	473.902	20.1986	321.052	1196.57	335.844	62.7447	253.533	156.135	482.908
TMEM100	0.0986295	457.601	168.328	1134.32	3537.8	6612.34	1175.67	2971.76	2761.81	1993.36	3213.41	1150.18	941.641	1267.67	738.279	230.96	1259.15	4527.86	74.6196	5470.1	376.566	1131.29	348.867	1359.91	1103.08	4675.68	311.602	419.308	2049.76	541.772	1329.11	65.3306	68.4926	15.8282	428.015	441.411	1054.15	2.77217	106.526	47.5967	43.3636	133.127	29.0664	55.83	115.619	56.6233	137.588	61.4131	24.179
GABARAPL1	0.098607	1387.4	2611.51	2897.53	7253.57	9552.42	5623.31	7365.17	9802.95	4338.61	12592.1	5676.27	2617.85	3301.71	3522.65	4282.97	3631.03	6242.89	1995.02	9142.9	1745.89	3632.12	2125.5	4171.9	2722.89	6394.76	4083.44	4122.31	3429.54	5302.51	9077.17	2493.13	1854.78	1104.25	3502.86	3162.48	2613.56	803.004	1813.2	862.15	1013.62	2915.02	2362.31	1454.6	856.128	4973.67	1293.94	759.857	279.402
TMEM144	0.0986047	3193.82	833.855	2845.84	295.889	195.93	1720.28	208.836	860.652	765.705	811.687	259.253	1896.89	1912.04	1328.9	788.721	1478.77	234.902	905.29	193.735	7288.7	1413.3	1841.24	757.238	2121.79	224.377	815.239	2199.16	3529.04	1561.52	755.797	625.445	1199.99	918.038	1871.56	1096.75	846.498	1136.59	2101.8	2781.16	3135.34	733.576	1552.41	2088.34	1436.97	1190.62	1453.95	1375.03	1331.86
PPP4R3B	0.0985384	10362.2	10581.3	6636.47	6392.7	7310.12	6954.58	8080.8	5790.69	6740.04	6797.75	6803.98	6762.28	7810.09	6465.21	5887.12	5557.82	6667.15	9162.72	5662.67	10365.2	5364.7	5265.3	6608.1	6439.18	6795.18	5442.17	5819.01	10106.2	8098.96	7644.66	10524	11276.6	4914.2	5896.31	5837.08	7662.79	11335.4	6588.72	6942.63	11515.4	7396.35	10234	9631.43	7641.84	8169.05	7782.22	12059.9	8640.63
TINF2	0.0984409	1993.01	3127.2	2989.42	2640.49	2855.3	2874.33	2828.46	3519.03	5123.81	3012.31	4181.76	2734.24	3977.14	3624.6	3822.62	3830.15	2448.5	4589.81	3715.98	2811.59	3530.01	3589.88	4298.1	3560.22	2971.28	3963.87	2984.69	5432.87	3725.75	2580.66	2777.51	3865.72	1466.44	2890.11	2181.89	2488.57	1804.68	3060.53	1844.37	1613.75	2267.75	1843.08	1434.98	2295.85	1439.3	1978.79	1630.05	1317.75
RP11-465N4.4	0.0984368	187.627	208.221	178.045	25.7295	8.02051	164.247	3.49516	44.7694	50.4357	36.4686	24.0792	131.497	146.398	166.992	94.2694	155.197	8.38937	244.977	5.8354	281.308	150.73	183.047	68.0663	130.766	7.76691	130.438	191.077	212.273	97.119	33.4558	71.0951	334.244	255.114	111.042	50.3363	64.81	289.229	103.504	102.766	369.365	89.9755	178.362	178.052	216.097	540.217	116.718	194.648	299.551
RECK	0.0983579	962.108	1002.18	1211.85	3829.4	3153.21	747.758	3128.16	3916.55	1260.89	3730.22	4318.21	1141.15	1046.97	703.123	741.586	1051.24	2786.47	460.389	2077.4	421.218	1087.53	486.69	876.354	968.092	2894.47	800.746	831.539	1230.52	765.526	3255.86	1316.22	287.669	414.327	1736.29	872.174	2273.64	354.837	365.662	72.4769	326.001	1632.41	379.185	304.802	216.097	544.042	670.161	347.66	102.761
FAM83H-AS1	0.0983149	558.711	3726.56	416.394	42.8825	2.29157	609.444	6.99031	368.189	279.689	90.6506	222.331	522.966	737.534	622.264	3106.18	688.139	9.58785	5413.44	11.6708	537.313	508.918	835.557	377.201	516.738	10.3559	652.191	483	401.329	855.028	374.097	5589.61	5884.88	2556.73	235.206	4349.25	1032.99	11052.6	2963.83	6945.88	2714.87	786.827	3239.59	5350.63	1814.11	1968.81	1828.06	2316	2457.53
SSC5D	0.0983088	1192.47	1593.76	2176.74	13049.1	15441.8	695.89	17510.7	10432.8	1328.52	12817.2	10707.2	1754.81	3409.29	1154.88	1926.24	3259.14	15763.6	795.473	18898.5	470.335	4064.86	1307.17	551.621	1427.88	22386	1268.15	1364.08	497.516	1373.95	5199.34	1889.78	290.409	1399.4	5010	3672.62	9743.98	813.169	977.618	49.7602	504.102	2824.13	800.648	654.871	174.804	1020.75	1522.74	1172.05	85.2981
DNAJC18	0.098303	318.965	582.823	499.673	2720.89	2392.4	293.916	2146.03	1820.88	776.022	2585.1	3147.15	624.234	633.281	425.389	526.337	852.12	2243.56	547.68	2169.6	331.914	768.239	361.787	751.565	468.228	2588.11	416.678	224.693	762.857	436.083	1478.14	906.943	539.722	400.361	732.875	517.883	948.342	142.305	357.352	307.215	275.669	936.48	343.512	208.231	327.586	322.14	514.795	481.937	203.506
EPM2A	0.0982264	205.347	486.497	252.708	2285.64	3579.44	267.983	3394.67	1357.75	628.153	2565.31	3820.57	388.446	736.425	254.882	333.085	778.914	2630.67	622.299	3474.4	128.003	781.205	178.74	441.013	329.025	2742.58	264.5	187.539	480.932	338.012	1064.5	1354.65	441.092	261.631	394.703	471.419	880.225	303.09	296.156	169.834	164.937	313.996	182.326	159.945	206.462	80.3438	338.559	154.053	107.462
KCTD2	0.0982011	2292.17	2718.54	2199.71	3502.42	3177.27	2057.41	3779.14	3469.63	1761.81	3811.49	4787.75	1833.4	2217.04	2533	2623.83	3197.65	3325.79	4143.5	4578.45	2731.22	3152.37	2605.73	2084.53	2393.87	3946.45	2159.48	2108.92	1180.77	2166.13	2215.69	2903.37	2567.1	1594.93	2140.08	2529.4	2857.59	929.6	1838.13	1842.21	3533.36	2609.29	1459.93	1708.1	1844.39	1592.34	2126.43	1905.89	1761.04
ARL5B	0.0981846	3078.12	3757.7	5998.95	2929.94	1271.82	1659.76	2679.04	2798.86	2380.79	3445.76	1568.36	3222.44	2077.29	1388.67	3819.48	1607.61	1347.09	2991.82	1375.99	3691.24	2912.5	1595.74	2022.14	2425.5	1400.63	1713.81	5429.77	2043.13	2929.76	2235.46	4354.09	4342.43	1665.69	1923.04	3285.41	2304.72	3273.93	3321.94	3127.32	7893.72	2960.93	2909.29	3983.55	3624.09	4095.24	3109.64	3303.82	3228.57
NRROS	0.0981759	268.932	114.813	603.054	331.267	277.28	453.841	242.913	752.588	939.938	240.693	1627.75	488.202	716.461	1095.11	202.679	544.654	300.819	188.661	273.097	163.724	795.791	592.212	1083.39	510.41	377.99	1347.86	353.846	218.907	628.417	492.713	245.951	101.369	345.428	711.676	229.418	542.949	168.178	393.616	33.5341	108.409	636.255	295.949	123.731	388.148	294.594	496.244	809.82	77.2384
FYN	0.098141	1997.18	942.831	2544.31	4412.6	4972.71	3380.04	3845.55	5314.43	4317.98	4130.33	2751.45	2846.08	2902.44	3459.36	1382.62	3174.22	2781.67	841.934	4995.1	2417.16	3525.15	2930.91	5004.29	3113.08	3678.06	4137.79	2354.85	2288.57	2963.08	3385.12	949.216	298.628	2474.79	4248.86	2528.43	3804.61	739.245	1609.22	1166.12	2929.37	2953.58	1294.78	3610.84	2396.33	2711.03	2404.7	3930.44	1330.52
GHR	0.098089	482.618	985.642	310.142	3265.5	2658.23	557.577	3568.55	2669.18	774.875	2343.37	1732.9	578.89	566.736	374.413	322.087	696.923	3830.35	968.647	3020.4	250.051	724.478	150.745	588.49	409.172	2986.81	525.376	1024.39	633.503	633.178	1946.52	1199.01	884.924	107.073	877.229	262.33	1651.99	80.3929	185.853	19.4714	72.7889	355.311	108.339	78.4638	41.2923	258.631	325.418	87.4356	27.5372
NPR1	0.0980487	947.515	968.128	649.001	4212.13	2108.25	713.179	2495.54	3557.62	905.55	1493.13	6181.94	869.091	1287.63	423.632	623.749	1300.14	3923.83	430.822	7092.34	440.567	1369.54	435.006	863.591	807.798	5141.7	460.157	1663.08	441.131	537.963	1528.32	452.511	194.519	285.839	833.822	569.188	1383.49	333.584	393.616	54.0872	130.091	1063.18	313.125	96.5708	139.018	319.845	416.628	707.812	97.3876
GUCY1B3	0.0980464	498.253	398.927	318.757	11325.3	10164.3	605.122	9037.6	4601.21	2185.93	6206.96	7232.59	946.176	1998.55	666.209	780.865	1522.69	11959.6	282.991	5814.39	279.819	2337.13	342.406	1497.46	685.468	9003.58	909.444	348.539	1339.98	536.059	3856.54	768.596	446.572	1652.65	3735.04	2514.88	4922.91	650.535	962.508	116.828	271.797	3369.49	1272.32	1610.02	454.216	794.256	2611.08	1163.73	1162.61
C10orf128	0.0980425	336.686	138.165	568.594	554.256	310.508	708.857	362.622	514.076	1101.56	286.539	715.955	494.248	572.282	711.912	194.823	363.103	669.951	221.043	322.114	276.843	654.786	534.067	1359.91	516.738	353.826	847.849	428.154	1499.18	420.849	399.949	246.911	147.944	277.46	925.683	175.209	599.823	144.153	324.11	61.6594	96.7938	523.327	122.872	60.3568	271.153	149.975	475.374	489.223	74.5519
GIMAP4	0.0980044	1716.78	617.851	1039.55	1306.84	1747.32	2952.13	1725.73	1448.83	4609.13	930.471	1950.42	1786.55	1957.51	2793.16	1173.65	1499.26	1482.52	699.735	1014.19	997.229	1957.87	1419.15	4717.85	1735.82	1278.95	3293.57	1296.85	2444.46	1755.76	2157.9	519.763	284.929	1744.83	4177.18	1170.32	2005.14	871.385	1713.48	233.657	276.443	2542.27	813.86	416.462	2718.41	996.263	3231	1389.6	567.535
PLEKHH1	0.0979876	6425.17	1758.2	4123.74	891.955	621.016	1508.48	561.846	1600.89	643.055	804.393	484.795	3506.59	2101.69	1780.66	1043.25	2099.55	448.232	925.001	401.475	5529.41	2337.13	3424.06	935.912	3256.5	694.707	1779.03	3563.23	673.305	2426.07	1726.02	1768.73	1041.09	2113.53	899.437	1180.97	1229.41	2256.54	2376.05	4379.98	3043.2	1021.86	1983.12	2749.25	831.352	1808.12	943.018	2638.68	1114.92
DNAJB5	0.0979217	392.974	1531.49	996.475	12779	19879.4	678.601	22185.5	8125.64	2426.64	11333.4	12740.3	1576.46	3934.99	601.17	2960.06	3496.33	12741.1	2496.24	23570.3	483.73	4962.76	635.282	1093.32	1052.46	14424.9	688.424	808.539	786.075	656.981	4358.38	2825.55	1021.91	472.985	1724.17	1555.59	4752.29	300.318	540.183	161.18	319.807	1028.29	328.979	312.346	240.872	419.318	700.307	569.372	251.193
RNF32	0.0979043	70.8812	115.786	157.943	65.3957	56.1436	138.314	44.5632	103.433	128.382	71.8953	62.606	137.543	137.525	135.351	87.9848	125.915	46.7408	73.2117	74.6931	145.863	89.1416	68.9119	123.37	103.348	40.5605	119.568	150.385	212.273	131.396	218.984	64.3699	38.3559	297.012	130.222	264.266	123.668	108.115	231.183	56.2507	517.266	89.9755	184.968	873.664	173.428	96.4126	407.353	459.037	79.925
RAI2	0.0978994	1138.27	827.044	1289.39	6537.43	6898.78	1750.53	6272.93	5636.31	2559.61	6908.2	6261.4	2444.04	3454.76	2446.87	1520.88	3180.08	6484.98	1139	6879.93	965.973	3359.83	1858.47	2182.38	1735.82	6194.54	2014.55	1827.62	1930.36	2264.21	3941.7	1848.47	309.587	355.67	4406.33	1189.68	3927.62	206.988	574.936	90.8665	1101.9	2175.02	971.083	451.167	184.439	387.181	1285.44	201.935	193.432
NINJ1	0.0978989	2206.7	1584.03	5068.53	4281.81	3779.95	3457.84	5370.31	5665.64	4701.98	4435.63	5137.7	3616.93	3809.67	3983.19	4118	3645.67	4423.59	2986.19	5501.61	3850.49	3397.11	3434.83	5948.71	3309.23	3935.24	4039.96	5045.85	3280.29	2879.29	4121.15	1375.79	2106.83	2316.51	5141.23	3475.14	3856.19	1912.8	3235.81	1501.46	1132.1	2576.24	3359.82	2260.36	3416.25	2340.68	3554.87	4284.34	1936.33
SSBP2	0.0978604	683.795	2682.54	1384.15	6413.07	5856.12	1145.41	8167.31	3936.62	2533.25	4713.83	5756.54	1256.03	1841.06	1079.29	2813.94	2149.33	7332.31	3942.17	5631.16	698.06	1818.49	721.421	1805.18	1223.3	6609.64	1126.84	981.924	2421.24	876.927	2535.04	4064.91	3021.89	414.327	1984.62	1004.79	2770.96	333.584	280.291	1250.5	200.557	1171.52	379.185	395.337	181.686	281.586	829.392	240.448	560.147
SNAPIN	0.0978325	963.15	1192.89	1714.4	2031.56	2586.04	2217.34	2240.4	1675.76	2733.84	2280.85	2688.04	1531.11	1628.12	2111.13	1802.12	1745.24	1966.71	2304.76	2511.55	1269.61	1470.03	1677.57	2535.47	1326.64	2284.33	1833.38	1450.77	4524.08	1434.89	1607.4	1223.03	2482.17	1531.61	1690.86	1420.07	1421.85	1535.78	1434.7	1132.59	1402.35	1242.21	626.249	1407.82	1675.09	2088.94	1073.65	1316.74	3164.76
FEZF1-AS1	0.0978171	152.186	12.6489	212.505	1.07206	1.14579	0	0	10.0345	0	1.04196	0.80264	4.53439	0	1.75781	10.9981	0	0	1.40792	0	8.93041	0	17.228	0	6.3274	0	3.62328	49.5385	0	4.76073	1.52072	1.92149	10.9588	1999.94	195.837	327.186	12.5652	1022.93	0	1948.22	1659.43	67.0226	853.496	291.221	363.373	389.476	114.399	267.511	1357.38
DDR1	0.0978101	13404.9	23001.6	14915.5	2432.51	2426.78	16273.5	3513.51	11347.5	7375.07	5135.82	4206.64	13003.1	25110.5	19502.9	33039.9	27074.6	2537.18	37837.8	3393.87	15354.3	19614.4	19934.9	9336.43	16792.9	2927.26	15043.9	17005.9	7724.76	26221.2	10099.1	25122.5	22994.3	13381.4	11630.1	22666.8	15959.8	14689.7	6624.23	23658.8	29177.5	12087.9	49167.2	25798	11171	12918.5	18495.5	20454.7	17108.6
REM1	0.0977772	102.152	25.2978	163.686	402.023	404.463	99.4129	339.904	305.667	256.763	179.217	838.759	102.779	182.997	191.601	97.4117	248.901	298.422	35.1979	505.345	58.0477	155.593	96.9074	218.379	177.167	411.646	206.527	56.6154	152.571	75.2196	112.533	25.9401	5.47941	121.039	401.769	143.265	429.862	15.7089	153.367	8.65395	55.7532	322.259	62.0965	110.151	72.9498	68.101	266.673	286.247	22.1641
PLEKHG6	0.0977475	8066.9	6933.55	7871.29	343.06	64.1641	1845.62	117.962	1413.32	504.357	1070.09	555.427	4892.6	1422.94	1749.02	5418.92	2696.92	88.6876	10634	71.1918	13179.8	2385.75	2536.82	595.58	4903.74	88.888	1231.92	4764.54	1310.12	1392.04	664.554	4894.03	7860.21	526.987	2712.44	1464.59	742.669	1796.36	1738.41	1738.36	3939.12	786.827	6438.21	2246.78	1701.24	1416.35	1269.98	2060.98	1702.6
ST3GAL3	0.0977131	263.72	312.331	465.213	1832.15	1895.13	445.197	1847.19	1826.28	839.066	2556.97	3157.59	539.592	631.063	464.061	512.197	752.56	2069.78	447.717	2688.95	692.107	820.103	335.946	589.908	482.992	1914.98	467.404	382.154	693.205	421.801	1178.56	546.664	358.901	265.356	794.452	517.883	964.214	207.913	340.731	193.632	441.38	391.118	220.641	339.507	333.092	441.508	401.169	349.742	625.967
GIMAP7	0.097701	856.829	360.981	545.62	512.445	917.775	1824.01	1069.52	784.236	2649.02	548.071	895.747	802.587	922.749	1620.7	578.186	758.417	593.248	428.007	709.584	570.058	944.901	990.609	3737.97	959.656	598.915	2050.78	656.385	1688.24	833.128	851.603	304.556	164.382	586.576	2697.3	342.674	836.578	121.051	564.359	135.218	145.578	1270.67	249.707	245.954	1432.84	386.416	1527.38	652.644	311.64
C1QTNF4	0.0976642	54.2033	11.6759	28.7169	385.942	340.299	8.6446	314.564	376.68	238.423	219.854	310.622	107.314	99.8166	19.3359	15.7116	73.2062	319.994	26.7504	805.285	55.0709	123.177	27.9955	35.4512	37.9644	378.853	65.2191	116.769	53.0683	5.71288	179.445	30.7438	8.21911	30.7254	129.212	31.9442	162.025	9.24056	25.687	4.32698	3.0974	42.2334	23.7816	21.1249	12.3877	35.9634	74.9777	13.5317	4.02983
GNG7	0.0976346	906.862	1303.81	1771.83	2610.47	2990.5	2472.36	2551.46	2766.44	2563.05	3694.79	3832.61	1860.61	1506.12	3324.01	2427.44	2679.35	2625.87	1376.94	3229.31	730.805	2385.75	1873.54	3694.02	2229.35	2614	4373.3	1135.85	1306.81	1724.34	2306.93	3655.63	978.074	239.286	1667.64	348.482	1241.97	101.646	142.79	534.382	89.0503	525.163	89.8417	264.061	377.137	211.955	671.707	256.061	107.462
RAMP2	0.0976266	1410.33	706.393	2461.03	4694.56	3272.37	3280.63	3021.56	2801.94	4079.56	2035.99	3770.8	2649.59	2105.02	3752.92	2856.36	1765.73	5403.95	732.117	2316.65	942.158	1640.21	1668.96	2431.95	1904.55	2756.39	2478.33	3453.54	4670.01	1671.97	2151.82	478.451	441.092	2990.61	4134.79	2081.21	2435	389.027	1069.03	355.894	433.636	3068.35	1216.83	1071.33	871.268	1751.5	1967.97	1389.6	622.609
PPP1R14A	0.0974547	491.999	737.529	1766.09	6554.58	10115	937.939	7763.62	6786.42	3321.88	9492.26	18148.5	1441.94	2925.74	864.841	1497.31	3165.44	8176.04	1747.22	18751.5	248.563	2377.65	581.444	1184.07	1086.2	9625.79	688.424	1677.23	2497.53	405.615	5007.73	1602.52	1178.07	315.634	1636.35	1178.06	2477.99	40.6585	406.459	44.3515	182.747	609.63	421.463	552.264	163.793	275.465	455.277	489.223	247.163
EID3	0.0974064	23.9745	46.7037	114.867	188.683	231.449	60.5122	117.088	186.024	157.038	309.462	206.279	96.7336	69.8716	73.8279	26.7097	146.412	104.268	43.6454	357.126	41.6752	103.728	71.0654	168.748	92.8019	192.447	130.438	76.077	102.82	52.3681	124.699	65.3306	13.6985	45.6226	97.9185	51.3043	75.3912	27.7217	26.4425	17.3079	62.7224	87.2212	27.7452	33.1962	38.5395	77.2831	61.8372	39.5542	43.6565
DPY19L1P2	0.0973369	19.805	9.72993	0	12.8647	21.7699	0	23.5923	14.6658	4.58506	26.049	14.4475	9.06878	3.32722	10.5468	7.85578	11.713	20.3742	9.85542	28.0099	7.44201	8.10378	8.61399	8.50829	8.43653	20.7118	3.62328	8.84616	0	2.85644	6.08288	15.3719	10.9588	20.4836	14.1326	14.5201	14.5492	23.1014	47.5965	15.1444	31.7484	12.8536	23.7816	51.3032	8.25847	99.4733	30.9186	38.5133	44.3281
RP11-147L13.15	0.0973126	84.432	120.651	120.611	184.395	293.321	276.627	403.691	257.81	460.799	294.875	272.898	213.116	190.761	268.945	142.975	196.193	165.39	174.582	240.418	31.2564	191.249	124.903	378.619	183.495	276.157	336.965	104.385	149.255	135.205	177.924	188.306	142.465	278.391	200.884	109.385	164.67	36.9622	231.939	97.357	198.234	210.249	85.8781	76.9549	167.922	87.9956	254.306	119.703	45.6714
VEGFB	0.0972464	1920.05	2942.33	3104.29	9199.36	10618	6487.77	10087.9	9442.48	6742.33	11030.2	13386.4	3981.19	4637.04	5980.06	4440.09	5941.42	8805.24	5295.17	15088	1699.75	4954.65	3570.5	6182.69	3184.79	9780.27	6569.01	5535.93	5260.4	4333.22	7065.26	3353	3131.48	4822.96	8551.22	6912.53	5901.01	2143.81	5238.64	1530.67	1454.23	4549.27	2434.97	4179.71	1741.16	6518.56	2703.83	2472.14	3801.47
ZNF471	0.0972343	100.068	479.686	91.8939	1231.8	1242.03	185.859	1023.21	936.297	244.155	1030.5	1180.68	140.566	299.45	108.984	256.099	486.089	1208.07	501.218	958.172	81.8621	286.874	81.8329	201.363	105.457	1361.8	119.568	107.923	185.739	263.745	836.396	900.218	580.817	78.2101	211.989	173.273	527.738	54.5193	56.6625	6.49046	37.1688	300.224	48.8845	135.803	55.0565	58.1536	173.144	85.3538	31.567
AOC3	0.0971707	2299.47	3610.78	3351.26	29067.9	31508	2234.63	37947.8	28581.4	5052.74	39895.6	45146.1	4236.63	7114.7	2483.78	6138.51	11979.5	26951.4	5423.29	44995.6	1655.1	10959.6	2289.17	2908.42	5274.94	31987.6	1829.76	5530.62	995.031	2151.85	16183.5	12724.1	2060.26	1693.62	8844.97	6885.43	14672.8	1106.09	2412.31	124.401	589.28	6095.38	1009.4	964.199	222.979	1243.42	2866.16	1928.79	251.193
FMN2	0.0971293	30.2287	40.8657	86.1506	752.587	486.959	25.9338	554.856	394.434	130.674	510.561	625.257	78.5961	221.815	17.5781	20.425	196.193	922.831	16.895	1359.65	34.2332	144.247	53.8374	48.2136	88.5836	1062.34	72.4657	44.2308	86.2361	22.8515	299.582	6.72521	10.9588	1.86215	123.155	115.193	429.862	2.77217	37.775	0	34.0714	185.46	3.9636	36.2141	37.1631	25.2509	69.5669	1.0409	21.4924
C1S	0.0971198	9603.36	9726.04	12313.8	25140.9	19700.7	10083.9	17187.4	29636.5	16820.3	17726.9	38078.9	11571.8	14898.2	12803.9	10459.2	12691	25234	3822.49	37368.7	5484.76	17852.6	10836.4	19111	20707.5	15559.7	12051	12232.5	13267.1	11684.7	15100.7	6015.22	1715.05	9063.06	48260.7	23991.1	32259.5	7857.25	12571.5	991.959	5410.38	31084.7	12289.8	7402.76	16347.6	14342.5	22947	12670.9	1374.84
SLC17A5	0.0970675	2536.09	1784.47	2389.24	1119.23	1185.89	1404.75	1289.71	1494.37	1234.53	1492.09	1495.32	2516.59	2720.56	1511.71	2034.65	1938.5	1140.95	1633.18	950.003	5684.21	1716.38	2058.74	1298.93	2651.18	1089.96	1268.15	2225.69	3167.52	2496.53	1392.98	1202.85	1712.31	2711.28	2155.22	2793.67	1825.92	1575.52	5532.53	3804.49	2683.9	2008.84	2872.29	1584.36	1282.82	1360.49	1440.03	3050.88	1866.48
CLIC4	0.0970564	4552.03	10668.9	5108.73	38795.8	58856.8	7680.73	63296.4	29055.3	15898.7	45440.9	65420.8	8595.69	13811.3	9678.49	12710.7	11467	34173.5	11414	38405.1	2638.94	14507.4	5762.76	10010	8409.12	39680.3	6583.51	5006.93	10978.5	11197.2	26425.5	24449	7073.92	6480.27	13093.8	18503.4	27078	6271.57	5996.41	3886.71	3282.47	17982.2	7809.62	7417.85	7901.98	9482.1	12649.6	17901.4	5434.9
PLS1-AS1	0.0970329	23.9745	0.972993	14.3584	3.21618	0	0	0	0.771886	0	2.08392	0	4.53439	2.21815	0	0	0	1.19848	0	0	22.326	0	2.1535	0	6.3274	0	0	3.53846	0	0	0	0.960745	0	4.65536	2.01894	1.93601	2.6453	2.77217	0.755501	3.24523	6.1948	3.67247	2.6424	0	4.12923	4.59108	0.772965	9.3681	10.0746
RASGRP2	0.0970011	377.338	153.733	241.222	2334.95	1755.35	332.817	2104.08	2021.57	2548.15	1942.21	2578.88	725.502	733.097	588.865	334.656	860.905	1890	256.241	2714.63	218.795	1411.68	854.938	3349.43	284.733	2506.12	1989.18	168.077	212.273	431.323	1210.49	501.509	197.259	368.705	1101.33	182.953	846.498	66.532	268.958	34.6158	68.1428	485.684	89.8417	143.347	147.276	101.004	486.195	579.781	131.641
MSRB3	0.0969914	1232.08	3568.94	1079.75	25795.9	34449.2	1275.08	35456.6	14789.3	5268.24	29533.3	32639.4	2679.82	5598.6	989.645	3448.69	5692.52	24184.2	4278.66	33287.4	763.55	6969.25	779.566	2322.76	2227.24	27678.7	887.705	1197.77	2202.34	1130.2	9405.65	11550.1	3041.07	2107.95	4526.46	5155.6	10786.2	1346.35	1075.83	138.463	546.691	3992.89	973.725	1287.11	225.731	2091.23	2507.5	1507.22	276.715
AC009299.5	0.0969544	54.2033	31.1358	68.9205	485.644	313.946	60.5122	633.497	334.998	140.991	263.616	475.966	42.321	36.5994	47.4608	100.554	84.9192	395.499	53.5008	972.177	25.3028	118.315	38.7629	31.1971	116.002	607.545	54.3493	38.9231	79.6025	15.2343	364.973	90.31	16.4382	7.44858	83.786	94.8646	384.231	25.8736	67.2396	16.2262	13.9383	103.747	13.212	21.1249	5.50565	23.7206	55.6535	23.9407	22.1641
ADHFE1	0.0969018	72.9659	300.655	129.226	1180.34	1646.5	414.941	1099.23	945.56	484.87	1304.53	1049.05	303.804	251.76	379.686	180.683	322.107	1059.46	364.65	1006.02	104.188	296.598	187.354	494.899	156.076	920.811	557.986	180.462	414.596	731.249	1344.32	529.37	317.806	23.2768	126.184	110.353	298.919	9.24056	47.5965	19.4714	30.1997	119.355	23.7816	25.6516	45.4216	23.7206	125.22	34.3497	22.1641
CPXM2	0.0968216	459.685	1021.64	864.377	18262.6	18041.6	276.627	19087	11453.2	2235.22	19060.6	22154.5	1085.23	3052.17	251.366	1985.94	3824.29	15551.5	1303.73	26467	599.826	4940.07	366.094	614.015	1096.75	18474	351.459	564.385	288.559	333.251	7678.11	2212.59	915.061	507.435	1812	2856.59	8066.2	189.431	1767.87	114.665	155.644	3773.46	458.457	555.282	118.371	718.503	2392.33	840.006	111.492
TGFB1I1	0.0967681	1812.68	3350.02	3222.03	33308.9	34153.6	2727.37	41283	24422.5	7156.13	33221.9	47465.7	4343.94	9093.29	3589.44	4639.63	10131.7	37077.4	6939.62	57492.7	1348.49	11014.7	2045.82	3753.57	2771.4	38907	2029.04	2422.08	1757.89	2324.19	12334.6	8993.53	2013.68	3463.59	7742.63	7139.05	10676.5	1899.86	1738.41	419.717	2062.87	4444.61	3083.68	3013.31	406.041	3753.2	2918.72	2730.28	642.758
GNB4	0.0967229	879.761	3082.44	654.744	7297.52	7715.73	1218.89	7268.18	3927.35	2548.15	5861.03	7620.27	1121.51	1437.36	961.521	2306.46	1575.4	5134.29	2103.43	5417.58	506.057	1784.45	712.807	1593.89	843.653	6444.81	1072.49	702.385	1452.75	1357.76	3047.52	3764.2	2726.01	2285.78	3454.4	2056.05	5166.28	2100.38	1423.36	245.556	1194.82	3734.9	1181.15	986.833	1661.33	1397.22	3162.97	1816.37	341.192
KANK2	0.0966368	3882.83	6300.13	6383.76	44858.3	42232.6	4784.79	57533.8	33618.7	9139.17	34289.9	72256.9	5512.3	14262.7	6016.97	5609.03	17308.9	46164.3	8071.59	56508.8	3305.74	20436.1	4474.97	4774.57	7394.62	50773.2	4898.68	3582.7	4208.98	6795.47	17252.6	20809.7	4216.4	2317.44	9460.75	9831.07	22145.2	2796.19	3640.76	2071.54	4989.91	9239.02	3390.2	4406.04	3372.21	2970.43	6458.9	4003.3	1842.3
RP11-62F24.2	0.0966219	2.08474	12.6489	2.87169	39.6663	67.6014	21.6115	67.2818	25.4722	24.0716	27.091	39.3294	10.5802	15.527	14.0625	10.9981	11.713	92.2831	5.63167	65.3564	4.4652	4.86227	12.921	25.5249	8.43653	56.0944	14.4931	3.53846	66.3354	6.66503	6.08288	5.76447	8.21911	15.8282	30.2841	12.5841	20.5011	1.84811	3.022	0	0	3.67247	1.3212	1.50892	1.37641	16.0688	5.41076	0	1.34328
NCOA6	0.0965735	10374.7	9023.54	8488.7	6716.47	5557.07	4823.69	7553.03	5323.69	2652.46	5420.28	5844.83	5937.03	4874.38	4139.64	7899.78	5086.37	6256.07	8595.33	4082.44	9759.45	5562.44	5390.2	2677.27	6167.11	7079.97	5634.21	6119.77	1280.27	5821.43	5999.24	9897.59	8580.75	5548.26	3823.87	7187.45	6373.86	7542.14	8243.27	6856.09	10587.7	7868.27	7888.89	12435	9009.99	9408.64	7895.84	8057.6	7126.08
ITCH	0.096513	5269.18	13635.5	3624.07	4042.74	3879.63	2947.81	4716.71	3648.7	2982.58	3553.09	4823.87	3736.34	4180.1	3083.19	7456.71	3833.08	4007.72	12088.4	3109.1	6352.5	3267.44	2965.37	3294.13	4182.41	4325.31	3079.79	3434.08	3260.39	4742.64	3777.47	8748.54	13079.3	3169.37	3346.39	4141.13	4461.97	5976.79	5327.79	4199.33	5949.33	4008.5	5251.78	5761.05	6149.81	4911.69	5414.62	5334.61	4007
KIAA2022	0.0963434	38.5677	229.626	86.1506	576.769	877.673	220.437	1039.81	307.982	137.552	608.505	992.064	133.009	110.907	73.8279	158.687	281.112	849.723	163.318	1022.36	22.326	196.112	64.6049	153.149	139.203	1137.42	108.699	23	102.82	179.004	486.63	455.393	161.643	12.1039	97.9185	77.4405	371.004	10.1646	88.3936	4.32698	4.6461	136.8	10.5696	9.05351	12.3877	17.5991	82.7073	5.2045	6.04475
CRTAP	0.096274	9018.59	11892.9	10065.3	32042.8	30568.4	10831.7	32401.8	31401.8	16853.5	32079.9	38239.4	11372.2	13852.3	12185.1	11213.3	13765.7	30747	12679.7	44859	8812.83	14917.4	8715.2	11235.2	12716	30303	9442.28	10365.9	15857.5	9608.11	23502.7	15429.6	8027.33	7767.94	17975.6	14501.7	18261.9	17582	12775.5	8057.91	7106.98	16976.9	6351.01	6624.15	12909.4	8403.2	10287.4	11296.9	4174.9
HACD1	0.0962199	43.7796	215.032	140.713	1912.56	3089.04	453.841	2627.48	964.085	584.595	2111.01	2021.85	290.201	472.465	239.062	394.36	313.323	1771.36	418.151	2501.05	50.6057	508.918	139.977	290.7	113.893	2616.59	289.863	141.539	895.528	320.873	669.116	408.316	471.229	56.7954	130.222	353.322	451.024	58.2155	49.863	47.5967	80.5324	93.648	136.084	58.8478	236.743	170.635	88.1181	241.489	14.776
ADARB1	0.0961536	660.863	1183.16	878.736	6318.73	6368.28	994.129	5768.76	8029.93	2022.01	12472.3	16458.1	1322.53	1168.96	968.552	862.565	1695.46	3464.81	1395.25	7351.43	459.916	2636.97	876.473	1205.34	1010.27	4989.81	1253.66	744.847	245.441	844.554	6314.03	2822.67	701.364	1307.23	1889.73	1243.89	4167.68	888.942	2313.34	1057.95	468.482	1706.78	920.877	464.747	930.454	866.183	1621.68	1750.79	340.521
ELF3	0.0960127	29004	20688.8	22864.4	586.418	80.2051	24412.3	152.039	12127.1	11892.5	3371.78	4209.85	25354.8	40344.8	28402.6	44492	26603.1	63.5195	42726	115.541	26334.3	35880.3	21950.6	13329.7	23592.8	128.586	27113	21002.6	15456.2	21744.2	9466.48	9656.44	27043.6	25042.1	27398	11659.6	11442.9	28509	41359.9	19545	65002.8	17398.3	41428.9	32930.6	32773.7	28907.7	21222.5	13300.6	38703.2
AMMECR1	0.0960002	1069.47	3486.24	1033.81	375.222	384.984	1871.56	420.293	620.596	874.6	581.414	666.994	1050.47	1140.13	1075.78	1778.55	931.183	318.796	3036.88	296.438	1302.35	1139.39	1003.53	998.306	1006.06	392.661	873.212	932.385	689.888	1683.4	555.063	3497.11	5041.06	1882.63	1073.07	1026.09	987.36	4151.78	4916.8	1354.34	2669.96	1865.61	2791.7	1231.28	1373.66	1503.58	1160.22	1273.02	4090.28
RP11-465N4.5	0.0959985	139.678	112.867	91.8939	21.4412	13.7494	47.5453	8.73789	23.9285	20.6328	27.091	16.0528	86.1534	49.9083	61.5233	73.8444	76.1345	27.5651	91.5146	19.8403	95.2577	58.3472	99.0609	46.7956	50.6192	5.17794	43.4794	56.6154	39.8013	30.4687	25.8522	64.3699	109.588	258.838	57.5398	40.6563	38.3569	105.342	49.863	84.376	301.997	104.665	91.1629	137.312	71.5734	420.849	98.9396	137.399	272.014
PARVB	0.0959941	790.117	614.932	1361.18	2330.66	2316.78	2221.66	2093.6	2047.04	1719.4	1898.45	2828.5	1324.04	1569.34	1972.26	1074.67	2122.98	1233.24	684.247	2790.49	458.428	2166.95	2131.96	2275.97	1883.46	2189.41	2757.32	1702	1346.61	2382.27	1522.24	1160.58	268.491	988.799	2426.76	2258.36	1615.62	4033.5	5162.34	1537.16	472.354	1464.4	2960.81	2225.66	2988.19	1437.77	983.985	1521.8	383.506
FKRP	0.0959891	564.965	790.071	772.483	1117.09	1117.14	674.279	1032.82	1692.74	876.893	1140.95	2248.2	887.229	1145.67	827.927	884.561	1065.88	1157.73	1058.75	1862.66	501.591	1043.77	863.552	1023.83	843.653	1189.2	909.444	1052.69	540.634	1218.75	863.769	832.966	906.842	517.676	724.799	829.582	1124.25	554.433	1378.79	583.06	796.032	785.909	754.406	718.245	901.549	865.418	1116.94	709.894	1514.54
GAS1RR	0.0959542	28.144	49.6227	28.7169	329.123	373.526	25.9338	356.506	297.176	185.695	421.994	371.623	57.4356	39.9266	8.78904	25.1385	64.4215	240.895	67.58	337.286	19.3492	63.2095	19.3815	24.1068	25.3096	509.164	32.6096	23	49.7516	17.1386	199.214	49.9587	38.3559	4.65536	39.3693	57.1124	242.707	4.62028	13.599	0	22.4562	51.4146	7.92721	1.50892	8.25847	48.2063	27.0538	4.1636	0.671639
ADGRD1	0.0959199	375.253	828.99	370.447	3678.24	2503.54	401.974	2226.41	2575.01	552.5	1125.32	4016.41	500.294	786.333	594.139	1011.82	834.551	1936.75	618.075	2998.23	138.421	632.095	411.318	490.645	499.865	2594.15	981.91	387.462	530.683	1667.21	1716.89	1242.24	197.259	118.246	2185.5	227.482	2753.76	115.507	732.836	22.7166	202.105	811.616	149.296	331.962	70.197	257.865	912.872	18.7362	7.38802
TAGLN	0.0959198	8774.67	14595.9	23901	300948	332065	14246.3	371373	177066	69189.7	337127	490795	33081.4	73777.8	11241.2	39728.3	111827	241296	41718	675856	7677.17	87725.1	12427.8	25485.2	31818.4	308594	9851.71	19659.7	39001.9	7334.39	81408.7	44522.8	19512.2	11520.2	57264.2	47657.9	89076.7	5815.08	13120.8	864.314	4270.54	25289.5	10816.7	12869.6	2258.69	19281.8	16466.5	9688.69	1390.29
ACTA2	0.0958994	10703.1	23737.1	21856.4	209516	211022	15045.9	264235	129265	42858.9	231014	398194	31964.4	45576.3	13498.2	46402.5	59346.8	225564	40411.4	467665	7205.35	62588.7	10214	21042.4	26895.7	203605	10971.3	15360.5	18308.6	8416.98	68256	70617.6	19824.5	14010.8	52868.9	38791.9	75280.1	6377.83	11756.3	842.679	4965.13	32391.2	10526	15537.3	3112.07	26381.9	18238.1	23506.6	2534.76
CTD-2089N3.2	0.0958385	13.5508	2.91898	63.1771	122.215	122.599	34.5784	208.836	64.8384	52.7282	183.385	114.778	21.1605	32.1631	15.8203	0	40.9955	202.543	0	289.436	8.93041	11.3453	17.228	17.0166	8.43653	166.557	10.8699	17.6923	169.155	6.66503	45.6216	0	0	6.51751	38.3598	6.77605	27.1144	1.84811	1.511	1.08174	1.5487	28.4616	0	9.05351	1.37641	0.765179	6.95669	0	0
VAMP2	0.0957643	3816.12	4049.6	4715.31	9394.47	14896.4	9936.97	9343.43	8088.59	6281.53	10646.8	10209.6	5864.48	5993.43	7458.38	6059.95	5836	8092.15	4227.97	14705.2	5471.36	7356.61	5039.18	6657.74	5110.43	10801.2	8819.07	7252.08	4315.12	5925.21	7419.59	3079.19	4331.47	4022.23	6750.32	3450.94	4060.54	1018.31	3856.83	2683.81	2853.48	3174.85	2305.5	3536.91	1887.06	3646.08	3674.68	2200.46	6412.13
SEMA6C	0.09571	1155.99	672.338	1298	2166.64	1440.25	475.453	1024.08	3009.58	558.231	1668.18	3536.43	776.892	636.608	460.545	328.372	632.502	1645.51	754.643	3413.71	2577.91	846.035	630.975	409.816	868.963	2005.59	322.472	836.847	99.5031	438.94	1589.15	814.711	446.572	444.122	828.774	491.747	1290.91	305.862	3614.32	273.681	178.101	906.182	294.628	840.468	129.383	409.371	446.774	579.781	353.953
AC005083.1	0.095656	274.143	88.5424	580.081	12.8647	0	233.404	0.873789	88.7668	224.668	92.7345	6.42112	281.132	169.688	439.452	254.527	158.125	2.39696	146.423	1.16708	1004.67	178.283	342.406	377.201	295.279	1.72598	192.034	518.385	991.715	166.626	133.823	71.0951	167.122	108.004	102.966	193.601	83.9884	39.7344	233.45	148.199	768.93	53.2508	207.429	107.133	231.237	110.951	108.988	80.1493	360.67
NRIP1	0.0955987	8017.91	4989.51	2929.12	3249.42	2193.04	1465.26	3496.9	2701.6	1804.22	2412.14	1934.36	3093.96	2500.96	1608.39	7027.78	1812.59	2509.62	2721.5	1467.02	7275.31	1739.07	1821.86	1890.26	3323.99	2916.91	1565.26	1664.85	1641.8	2248.02	2255.23	5081.38	3753.39	1285.81	3104.12	3328.01	4473.87	4469.66	2790.06	3477.81	3457.47	3211.57	2378.16	2379.57	4582.07	1308.46	5151.04	3090.43	4179.61
SPARCL1	0.0955105	11630.8	17789.2	10435.7	142322	181888	10174.7	153209	92256.5	30167.4	133346	168287	19275.7	29701	11264	17287.4	21759.8	138645	21931.1	182494	7696.52	43784.7	5532.33	13168	16965.9	127887	6561.77	12374	23967	9102.52	64198.7	29632.2	7994.46	7552.86	29858.1	24537	64714.7	2169.68	8454.05	1360.83	3067.97	35488	3723.15	9409.62	2893.22	4529.86	17721.8	16824.1	2260.74
ABL1	0.0954586	6817.1	10364.3	8322.15	21787.5	20594.4	5385.58	31355.9	24518.2	6522.25	23234.7	18755.3	7221.77	7404.17	6083.77	9382.95	12076.1	22002.9	7981.48	47211.9	5952.12	10223.7	7481.25	5275.14	8681.19	27055.6	6529.16	8234.01	2172.49	6938.29	14554.8	15421.9	4268.46	4413.28	8606.74	8398.42	12576.4	8805.33	8577.2	5938.78	5310.49	10570.3	6738.13	4327.58	5666.69	3798.35	8635.57	8157.53	3469.01
TASP1	0.0954447	455.516	483.578	335.987	652.885	774.552	423.585	614.274	642.209	463.091	641.848	776.153	424.721	563.409	384.96	421.07	374.816	564.485	344.94	517.016	327.448	426.259	402.704	364.438	430.263	528.15	282.616	438.77	902.162	433.227	471.423	562.996	613.694	684.338	483.536	433.667	562.789	724.46	821.985	617.676	801.452	663.799	598.504	1605.49	955.229	556.285	753.641	667.217	680.37
ENOX1	0.0954146	60.4575	49.6227	37.3319	971.288	1270.68	354.429	1263.5	683.891	381.706	568.91	841.167	128.474	270.614	117.773	47.1347	319.179	733.471	59.1325	1009.52	20.8376	272.287	75.3724	246.74	59.0557	1622.42	192.034	61.9231	135.988	95.2147	503.358	118.172	43.8353	138.73	421.958	265.234	656.697	64.6839	108.792	6.49046	21.6818	276.353	157.223	152.401	72.9498	223.432	228.798	113.458	40.2983
BCL6	0.0954045	1643.82	10978.3	1639.73	9469.52	4333.37	1071.93	9585.47	13136.7	4309.96	12939.1	9749.67	2262.66	2366.76	1764.84	10476.5	1868.22	9597.44	8633.34	5868.07	754.62	5021.1	1225.34	2390.83	1225.41	10346.4	2481.95	1680.77	580.435	939.769	4378.15	8150	6852	1658.24	1999.76	3581.62	3700.78	1704.88	2246.1	505.174	1269.93	3678.9	858.781	1475.72	4019.12	2441.69	2883.16	3182.03	3750.43
SETBP1	0.0953643	1085.11	2284.59	1068.27	8489.65	7273.45	1564.67	9720.03	3887.99	1502.75	5169.17	6116.12	1555.3	1693.55	1332.42	1476.89	1953.14	9631	1768.34	7990.99	474.8	2460.31	1147.81	1511.64	1394.14	9271.97	2112.37	589.154	507.466	1364.43	4364.46	3720	1473.96	274.666	3030.43	1277.77	4279.44	175.571	512.229	61.6594	277.217	2289.78	253.671	556.791	483.12	312.193	1503.42	270.634	186.716
DIRC3	0.0953586	22.9322	51.5686	14.3584	196.187	207.387	64.8345	157.282	117.327	74.5072	234.441	111.567	40.8095	23.2905	17.5781	25.1385	23.426	159.398	50.685	180.897	8.93041	51.8642	6.46049	59.558	12.6548	255.445	25.363	15.9231	26.5342	11.4258	118.616	87.4278	52.0544	18.6215	21.1989	48.4003	35.7116	13.8608	10.577	0	4.6461	21.1167	3.9636	6.03568	12.3877	6.88661	18.5512	7.2863	6.04475
FGF2	0.0953362	358.575	670.392	307.27	4952.92	7137.11	229.082	6962.35	3399.38	922.744	5092.06	3547.67	660.509	866.186	268.945	889.275	758.417	4551.83	351.979	3075.25	177.12	1158.84	193.815	545.949	345.898	5582.68	278.993	559.077	454.398	298.974	2781.4	1018.39	268.491	121.039	802.528	688.253	1707.54	53.5952	250.826	48.6785	118.476	881.393	99.0901	205.213	79.8319	146.914	414.31	294.575	59.7758
PHC1	0.0953249	436.753	1908.04	307.27	2297.43	1630.45	445.197	2528.75	2382.04	927.329	1605.66	1892.63	565.287	836.241	406.053	1431.32	975.107	2133.3	2169.6	2148.59	328.937	938.418	450.081	1168.47	531.502	2354.24	688.424	260.077	394.696	690.306	1402.1	1915.72	1534.23	492.537	824.737	542.084	1636.12	216.229	442.723	634.984	303.545	690.424	528.481	558.3	467.98	2238.15	685.62	574.577	121.567
ANKMY2	0.0952325	1554.17	1079.05	1016.58	1735.67	1661.39	1945.03	1817.48	1788.46	1492.44	1801.55	2314.01	1228.82	2341.25	2046.09	1258.5	1754.02	1725.81	1065.79	1703.94	1805.43	1711.52	1283.48	1652.03	1501.7	1796.75	1670.33	1201.31	2597.03	2742.18	2408.82	982.842	999.992	1341.68	1023.6	1079.33	1471.45	1230.84	2539.24	3879.13	3465.22	1107.25	2869.65	2640.61	1942.12	1578.56	2264.79	1576.96	2320.51
ADAM33	0.0952201	750.507	1244.46	502.545	7448.68	4918.86	393.329	4804.09	4966.31	837.92	4306.42	3926.52	556.218	1032.55	260.155	1178.37	916.542	7363.47	623.707	3531.58	321.495	894.658	443.62	1522.98	501.974	6479.33	315.226	576.77	354.895	397.045	2180.71	1654.4	564.379	130.35	1319.38	674.701	2913.8	51.7471	257.626	17.3079	212.172	1142.14	55.4905	132.785	22.0226	206.598	493.152	237.325	22.1641
BZW2	0.0952043	2988.48	4100.19	2969.32	1838.59	2092.21	5351.01	2401.17	2044.72	4201.06	2122.47	2774.73	3944.92	4535	4967.56	3164.31	3695.45	2068.58	4381.44	1660.75	3337	3283.65	4274.69	3642.97	3703.64	2724.46	3637.78	3379.23	9844.18	7106.82	3198.07	3854.51	4301.34	7024.94	2615.54	6110.06	3471.96	15615.6	8588.53	13302.2	8613.87	3224.43	10211.6	8093.84	6131.91	9202.05	4315.47	2817.72	6205.27
PDLIM7	0.0951939	1780.37	3050.33	2894.66	38492.4	45354.8	2602.02	48436.7	31533.8	11561.2	42546.4	53330.6	5067.93	9622.32	2924.99	6389.89	11060	33080.5	5769.64	61768.8	1323.19	15481.5	2538.97	4595.89	3574.98	47106.3	3174	2859.08	1913.78	2633.64	13183.1	7758.01	3054.77	5778.24	9825.17	10661.6	14989.6	3582.56	3523.66	1350.02	1771.71	5213.99	5035.1	4134.44	2034.34	8638.11	5492.69	4534.16	2403.12
C1orf216	0.0951907	260.593	300.655	301.527	1180.34	1867.63	285.272	1495.05	977.979	616.691	1080.51	1780.26	306.827	607.772	372.655	348.797	644.215	1357.88	261.872	1894.17	169.678	565.644	379.015	493.481	419.718	1600.85	384.068	286.616	255.391	361.816	570.27	527.449	210.957	398.499	780.32	732.781	939.745	568.294	637.643	326.687	666.715	776.727	819.145	564.336	434.946	477.472	658.567	567.29	328.431
MST1R	0.0951561	8432.78	2663.08	5390.15	434.185	184.472	4732.92	213.205	2762.58	1859.24	1410.81	225.542	4575.2	7282.17	3527.92	1047.96	6740.83	275.651	1305.14	218.244	9562.98	6930.35	8359.88	2429.12	4800.39	183.817	4507.37	6277.24	1936.99	7176.33	1656.06	1999.31	928.76	2000.88	1854.4	7423.64	1909.91	11949.9	403.437	14127.6	9609.68	2051.99	3765.42	2219.62	4798.17	4121.26	3452.84	4635.13	9159.81
RP11-554A11.5	0.0951192	5.21185	3.89197	14.3584	164.025	186.763	0	145.923	61.7508	4.58506	126.077	97.1195	16.6261	17.7452	8.78904	4.71347	49.7802	189.36	7.03958	152.887	0	40.5189	0	5.67219	8.43653	201.077	14.4931	10.6154	6.63354	0.952147	42.5801	7.68596	0	11.1729	26.2462	19.3601	45.6315	7.39245	5.2885	0	3.87175	13.7718	5.28481	0	2.75282	5.35625	10.8215	13.5317	2.68655
FOXF1	0.0951058	1879.39	733.637	4390.81	22789.9	23045.2	1763.5	22297.3	16390.2	3950.03	26396	10360.5	5163.16	5646.29	3427.72	1814.69	5557.82	15939.8	948.936	16691.6	1405.05	5226.94	1808.94	3640.13	4095.94	23957.5	2373.25	2388.46	1860.71	2549.85	14460.5	1912.84	635.611	1313.74	4445.7	4517.69	8489.44	1105.17	1496.65	366.711	1162.3	2962.77	1578.84	896.298	693.711	556.285	2701.51	1146.03	423.804
NRG2	0.0950937	39.6101	603.256	123.482	500.653	566.019	99.4129	647.478	662.278	197.158	537.652	593.954	74.0617	157.488	116.015	449.351	237.188	496.171	540.64	692.078	35.7216	236.63	43.0699	154.567	92.8019	862.99	148.555	26.5385	53.0683	43.7988	275.25	378.533	430.134	71.6926	73.6913	91.9606	129.62	0	15.8655	4.32698	27.8766	62.432	15.8544	16.5981	5.50565	14.5384	51.0157	17.6953	249.178
CHST7	0.0950306	206.389	118.705	275.682	452.41	320.82	190.181	301.457	617.508	345.026	175.049	605.994	275.086	428.102	372.655	252.956	348.462	510.553	212.595	668.736	165.213	294.978	247.652	368.693	512.519	317.58	257.253	376.846	315.093	355.151	366.493	153.719	136.985	208.56	547.132	279.754	480.123	109.039	198.697	31.3706	154.096	500.374	200.823	158.436	225.731	144.619	267.446	359.11	404.998
ZCCHC18	0.0949796	31.2711	28.2168	57.4337	45.0266	76.7677	17.2892	55.9225	53.2601	71.0685	56.2659	125.212	78.5961	46.5811	33.3983	53.4193	29.2825	88.6876	22.5267	98.0347	17.8608	34.0359	55.9909	129.042	21.0913	79.3951	61.5958	14.1539	49.7516	14.2822	42.5801	48.0372	21.9176	19.5525	102.966	10.6481	71.4232	8.3165	20.3985	4.32698	10.8409	50.4965	22.4604	15.0892	33.0339	14.5384	44.832	32.2679	14.1044
LRCH2	0.0949741	120.915	173.193	109.124	1285.4	1905.44	99.4129	1560.59	1035.87	442.458	1448.33	1355.66	231.254	255.087	131.836	91.1271	181.551	1272.79	98.5542	1242.94	61.0245	330.634	60.2979	188.6	164.512	1728.57	43.4794	161	318.41	109.497	979.343	393.905	84.9308	112.66	350.286	336.866	546.917	97.9499	98.9706	15.1444	57.3019	436.106	118.908	113.169	63.3149	109.421	200.198	91.5992	31.567
TMEM184A	0.0949635	6461.65	16941.8	4554.49	243.358	28.6447	1158.38	50.6798	933.21	451.629	680.4	770.535	2587.62	1357.51	1244.53	8294.14	2196.19	41.9468	13753.9	14.005	7261.91	1776.35	4285.46	612.597	3311.34	41.4235	1855.12	6392.24	537.317	2117.57	802.94	10869.9	11441	533.505	882.276	2652.34	1313.39	3918.92	174.521	1356.51	7355.55	270.845	3990.03	3799.46	2728.05	2926.81	1613.18	1098.15	3775.28
RGMA	0.0948523	1259.18	7040.58	1599.53	31409.3	32657.2	981.162	35702.1	25459.9	5711.84	20824.6	16639.5	4346.97	7045.94	1054.68	7587.12	8787.68	26659	13821.5	24381.5	948.112	6944.94	1979.06	3964.86	2144.99	38378	1695.7	1284.46	1306.81	1048.31	13399.1	8049.12	7347.89	527.918	11342.4	6008.42	18730.1	186.659	2751.53	25.9619	341.488	3311.65	484.881	1723.19	71.5734	360.399	2790.41	308.106	47.6863
NXN	0.094732	627.507	2346.86	1306.62	7443.32	9660.13	2035.8	10922.4	6722.35	2454.15	10535.3	6514.23	1960.37	2260.29	2021.48	7008.93	3291.35	8605.1	5082.58	17821.3	517.964	3923.85	1821.86	2118.56	1782.22	8369.28	1702.94	1096.92	958.547	1910.01	4288.43	3363.57	3323.26	2742.01	3559.39	3311.55	4022.85	1310.31	965.53	143.872	1708.99	2601.94	3280.54	3029.91	703.346	2533.51	1821.11	1177.26	189.402
LAMB3	0.094703	15322.8	12008.7	14935.6	475.995	105.412	8752.66	148.544	5023.43	4212.53	3336.36	445.465	7915.53	18194.3	11824.8	12916.5	25818.4	95.8785	10746.6	228.748	28071.3	22272.4	18511.5	3179.26	13703	88.025	10518.4	19489.9	4301.85	21353.8	4466.35	13103.6	6227.35	10778.1	10697.3	16915.9	12563.2	25329.3	8601.37	11374.5	55585.2	6597.59	19960.7	8238.7	10235	20697.3	29284.6	11793.4	37169.1
DCLK2	0.0945893	81.3049	154.706	129.226	2753.05	2844.99	121.024	2581.17	1805.44	413.802	2027.66	2622.23	267.529	490.21	108.984	293.806	585.65	2162.06	218.227	2306.15	47.6288	811.999	150.745	207.035	168.731	2792.64	166.671	120.308	135.988	289.453	974.781	509.195	139.725	148.972	381.579	337.834	1259.83	121.975	151.1	23.7984	82.0811	355.311	138.726	126.749	75.7026	210.424	325.418	150.93	239.775
ZNF362	0.0945042	1678.22	1954.74	2053.26	4063.11	3826.93	2459.39	4038.65	3777.61	2329.21	3437.43	5437.89	2162.9	2288.02	2671.87	3016.62	2723.27	3531.92	3124.17	4017.09	1451.19	2056.74	2030.75	2396.5	2149.21	4224.34	2688.48	1326.92	1217.26	2503.19	3470.28	2333.65	2210.94	1628.45	3314.09	2133.49	3954.07	763.27	3345.36	1131.5	3776.51	1993.23	1337.06	1830.32	2174.73	2212.9	2442.57	2410.72	1670.36
WI2-1896O14.1	0.0944901	16.6779	26.2708	20.1018	364.501	1026.62	12.9669	449.128	757.992	433.288	950.268	528.94	78.5961	84.2896	26.3671	42.4212	111.273	337.972	22.5267	261.426	17.8608	371.153	49.5304	29.779	42.1827	373.675	50.726	23	129.354	35.2294	527.69	39.3905	16.4382	32.5875	204.922	47.4323	335.292	54.5193	61.1956	2.16349	30.974	104.665	22.4604	18.107	82.5847	32.1375	51.0157	88.4765	67.8355
CSRP1	0.0944738	10657.2	29443.8	20541.2	223944	316697	19886.9	322045	153411	51703.4	267666	284510	32357.4	57412.3	14751.5	40213.8	75238.4	180356	55222.7	392649	13718.6	81961.7	17559.6	19271.3	32520.7	260398	15333.7	17917	27174.3	14780.2	60802.9	73464.3	24684.7	15647.6	31320.8	34332.3	63181.8	10390.1	16429.1	8732.92	13423.4	17414.9	13427.4	13408.3	6448.49	13426.6	20674.5	12374.2	8183.24
C1R	0.0944637	8786.14	12627.5	12908.2	24018.5	17479	7576.99	14456	28339	10389.7	13831	32531.8	8316.07	11579.8	10420.3	9833.87	10134.7	24965.6	4240.64	32842.8	4422.04	15293.5	9122.21	12359.7	12627.4	13600.7	10859	13442.6	6865.72	7558.14	13157.3	5208.2	1980.81	8635.7	47039.3	19122	28281.6	6422.19	11182.9	1047.13	5275.65	24784.6	9705.55	7339.38	12415.2	12457.9	16485.8	12081.7	1359.4
BARX1-AS1	0.0944559	22.9322	0	45.947	459.914	438.836	34.5784	725.245	437.659	143.283	511.603	70.6324	75.5731	88.7259	26.3671	0	111.273	337.972	0	899.818	16.3724	111.832	58.1444	45.3775	27.4187	516.931	47.1027	42.4616	89.5528	10.4736	214.421	0.960745	0	13.035	48.4545	117.129	157.396	8.3165	14.3545	0	16.2614	23.8711	7.92721	22.6338	4.12923	4.59108	46.3779	0	134.999
NPR2	0.0944306	401.313	335.683	425.009	2297.43	1895.13	255.016	1906.61	2028.52	474.554	1419.15	2578.88	423.21	646.59	428.905	392.789	808.197	2092.55	292.847	2245.46	187.539	779.584	331.639	521.842	499.865	1959.85	336.965	288.385	278.609	370.385	1058.42	641.777	104.109	340.773	848.964	735.685	1250.57	296.622	290.112	326.687	356.201	882.311	342.191	383.265	429.44	471.35	555.762	446.546	321.043
ETNK1	0.0944283	9991.12	2779.84	6576.16	1989.75	2222.83	6094.44	2812.73	3157.01	4723.76	4258.49	1480.07	4520.78	14797.3	8196.66	2920.78	8193.24	1878.02	2415.98	1373.65	11392.2	8121.61	6171.92	4844.05	4509.33	2212.71	5804.5	6238.31	19326.8	11968.5	4212.39	3304	3454.77	6860.14	4266.02	2933.06	5781.98	9551.04	3303.8	20640.8	14649.2	2973.78	7234.9	5260.09	8506.22	20696.6	6317.45	3368.35	9047.64
HOXA4	0.0944222	155.313	368.764	229.735	1598.44	1668.27	207.47	2056.9	1006.54	356.489	1683.81	2391.87	311.361	587.809	181.054	516.911	465.592	2340.63	1072.83	1847.49	53.5825	547.816	94.7539	246.74	229.896	1713.9	202.904	115	278.609	97.119	641.744	585.093	876.705	76.348	391.674	245.874	562.789	48.975	77.8166	10.8174	65.8198	267.172	67.3813	303.293	28.9046	398.658	149.955	46.8405	47.0147
ADRA1A	0.0943599	34.3982	4.86497	48.8187	118.999	79.0593	51.8676	83.01	239.285	95.14	78.147	168.554	179.864	47.6901	42.1874	20.425	131.771	176.177	12.6712	120.209	16.3724	97.2454	45.2234	83.6648	92.8019	142.393	47.1027	86.6924	19.9006	73.3153	170.321	28.8223	0	0.931073	74.7007	0.968006	15.8718	0.924056	12.088	4.32698	5.42045	40.3972	7.92721	6.03568	27.5282	12.2429	11.5945	2.0818	10.7462
PRDM8	0.0942876	255.381	169.301	384.806	3065.02	2898.84	376.04	1969.52	3089.09	918.159	2969.59	5801.48	406.583	641.044	360.35	208.964	726.206	3338.97	402.664	2469.54	153.305	1435.99	398.397	686.335	413.39	2152.3	735.527	194.616	252.075	238.989	1686.48	803.182	109.588	124.764	520.886	337.834	798.221	201.444	141.279	32.4523	103.763	318.587	202.144	132.785	63.3149	374.173	340.105	341.415	700.519
ATP6V1G2	0.0942663	26.0593	15.5679	20.1018	421.32	673.723	25.9338	445.632	280.194	146.722	356.35	215.108	51.3897	34.3813	68.5545	47.1347	155.197	292.429	21.1187	253.256	52.0941	97.2454	21.535	59.558	59.0557	570.436	18.1164	38.9231	66.3354	30.4687	188.569	32.6653	16.4382	36.3118	93.8807	28.0722	82.0045	6.46839	15.8655	3.24523	10.0666	57.8414	38.3148	42.2497	4.12923	18.3643	28.5997	14.5726	8.05966
LARP6	0.0941978	334.601	475.794	582.952	2363.9	2587.19	708.857	2387.19	2715.49	1049.98	2220.42	3292.43	832.816	828.478	530.858	576.615	893.116	2827.22	540.64	3342.52	221.772	1024.32	456.541	1002.56	493.537	2351.65	663.061	1043.85	1379.78	536.059	1604.36	607.191	235.615	233.699	1242.66	578.868	1122.27	127.52	213.051	12.9809	295.027	524.245	206.107	854.048	17.8933	1078.14	224.16	162.38	351.267
MAPK11	0.0941968	200.135	172.22	241.222	397.735	175.305	280.949	284.855	328.823	436.727	328.218	618.836	247.88	207.397	353.319	344.083	348.462	474.599	228.082	482.004	114.607	254.459	258.42	660.81	156.076	527.287	456.534	231.769	212.273	408.471	249.398	181.581	208.218	255.114	488.583	319.442	429.201	130.292	249.315	147.117	70.4659	347.048	317.088	126.749	232.614	257.865	280.586	512.123	617.907
GRAMD1C	0.0941757	1558.34	1347.6	1117.09	143.656	34.3736	600.8	66.408	279.423	554.792	218.812	138.054	761.777	594.463	562.498	543.62	401.17	105.466	1338.93	37.3465	2167.11	602.921	435.006	640.958	712.887	34.5196	529	598.001	1704.82	956.908	813.585	1181.72	2336.97	356.601	232.178	158.753	192.446	149.697	64.2176	1030.9	696.915	232.284	151.938	236.9	368.878	299.185	909.007	264.388	591.714
MYL9	0.0941212	8910.18	29430.1	39189.9	431979	714347	14289.5	623723	349471	171152	625987	731882	61211.2	143165	14067.7	50889.8	187288	502668	90392.5	1.11267e+06	7717.36	201228	14271.2	23655.9	42507.5	566569	14547.5	25561.9	31147.8	8793.08	164791	91656	32462.8	14494	50885.3	56226.7	108449	5628.42	18772.7	673.927	5217.57	29979.3	11787.8	15119.4	1929.73	21573.5	18008.5	12992.5	1947.08
CCZ1B	0.0941162	388.804	380.44	255.58	307.682	286.447	371.718	179.127	506.357	347.318	458.463	316.24	266.017	615.536	244.335	516.911	140.556	612.424	661.721	217.077	406.334	181.525	314.411	509.079	175.058	488.452	159.425	385.693	437.814	397.045	284.375	670.6	750.679	882.657	348.267	521.755	327.356	868.612	472.943	570.079	977.23	289.207	739.873	1240.33	528.542	369.582	905.916	477.773	373.431
ZSCAN26	0.0940853	419.033	478.713	442.24	1089.21	1605.25	548.932	1459.23	991.101	845.944	802.31	1686.35	686.204	777.46	620.506	328.372	778.914	1188.89	519.521	1384.16	470.335	743.927	387.629	849.411	516.738	1312.61	673.931	214.077	1174.14	586.522	783.17	670.6	501.366	431.087	605.682	444.315	715.555	195.9	443.479	374.283	479.323	874.048	410.894	543.211	110.113	531.034	483.103	345.579	218.954
RAB19	0.0940433	604.575	6.81095	258.452	17.153	2.29157	82.1237	6.99031	49.4007	71.0685	56.2659	0	148.123	115.344	101.953	53.4193	169.838	22.7711	7.03958	5.8354	642.989	103.728	187.354	49.6317	143.421	1.72598	115.945	162.769	99.5031	119.018	86.681	14.4112	10.9588	108.936	88.8333	18.3921	168.638	48.0509	112.57	159.016	283.412	73.4494	77.9509	271.605	397.783	57.3884	381.072	386.174	272.014
MEF2C	0.0939805	1411.37	738.502	1229.08	5978.89	4675.96	3137.99	5866.62	3394.75	5664.84	3907.35	6218.86	2131.16	2168.24	3527.92	1366.91	3045.38	5873.76	629.339	2885.02	832.016	2944.91	1944.61	5045.42	2969.66	5810.51	4311.71	1089.85	955.23	2667.92	3061.21	1436.31	613.694	2309.99	4403.31	2213.83	3983.17	743.865	1053.17	341.831	446.8	4040.63	980.331	1021.54	1043.32	1388.8	3356.99	2233.77	727.385
CTD-2089N3.1	0.0939709	50.0338	0.972993	126.354	246.574	233.741	77.8014	186.991	126.589	87.1162	107.322	107.554	74.0617	121.998	65.0389	0	120.058	312.804	0	388.637	37.21	45.3812	66.7584	124.788	61.1649	269.253	32.6096	35.3846	676.621	29.5166	45.6216	0.960745	0	7.44858	238.235	34.8482	106.474	2.77217	11.3325	2.16349	7.7435	42.2334	13.212	18.107	4.12923	6.88661	49.4698	1.0409	9.40294
PLPP3	0.0939284	5256.67	3304.29	7440.54	9921.93	7357.1	7615.89	8365.66	12344.8	5095.15	5249.4	12046.8	6871.11	6648.89	7964.62	4576.78	9200.56	8397.76	2986.19	6171.52	4707.81	7040.57	6445.42	4974.51	14209.2	8267.45	6478.43	8191.55	6288.6	8585.51	11146.9	6430.26	2326.01	1680.59	5559.15	2597.16	6727.01	1125.5	3743.51	938.954	2960.34	5186.45	2725.64	1635.67	4538.03	1748.43	3339.21	5068.14	3933.12
MIR100HG	0.0939239	267.889	745.313	844.276	7059.52	9976.37	302.561	12566.8	4325.65	2741.87	8904.59	9601.99	976.405	1390.78	263.671	1080.96	980.963	11998	625.115	13182.2	162.236	1732.59	191.661	1128.77	428.154	7054.08	228.267	399.847	1207.3	166.626	3836.77	1991.62	613.694	380.809	2308.66	1571.07	3135.35	182.039	432.902	17.3079	125.445	2758.94	217.998	645.817	144.523	727.685	1094.52	192.566	61.7907
TMEM62	0.0939228	1847.08	864.991	1748.86	632.516	606.121	1141.09	792.527	1099.94	1232.24	872.121	692.679	1387.52	1794.48	1114.45	832.713	1308.93	582.462	1078.46	647.729	2564.52	1434.37	1472.99	1040.85	1541.78	696.433	1061.62	1372.92	1963.53	1725.29	907.869	870.435	936.979	1516.72	1323.41	1148.06	1038.94	5384.47	2730.38	1628.02	2655.25	1070.52	3737.68	1416.87	3030.86	855.47	2924.13	2257.71	4527.52
CFL2	0.0938869	943.345	2741.9	1435.84	24865.4	43159.5	1378.81	35809.6	10004.4	5132.98	21870.7	19763.4	2453.1	5041.85	1388.67	3096.75	3698.38	22797.5	3524.02	23074.3	729.317	5536.5	760.184	2719.82	1594.5	33023.2	1010.9	1033.23	3422.91	1306.35	8546.44	6647.39	2641.07	1588.41	2691.25	2824.64	8785.06	486.053	1798.85	719.36	1524.7	2682.74	508.663	932.512	1662.7	1486.74	1767	1269.9	742.832
MAPK4	0.0938644	80.2625	270.492	232.607	4504.8	4750.43	121.024	3666.42	2791.91	671.712	3071.7	2257.02	435.301	722.007	31.6405	326.801	664.713	3024.97	368.874	5735.03	86.3273	931.935	88.2934	137.551	227.786	3273.32	50.726	77.8462	129.354	29.5166	1522.24	806.065	126.026	1.86215	147.383	175.209	683.811	0	52.1295	0	28.651	196.477	5.28481	4.52676	9.63488	7.65179	53.3346	0	23.5073
ANGPTL7	0.0938609	21.8898	150.814	54.562	1127.81	853.611	12.9669	1712.63	842.899	239.569	632.47	1422.28	87.6648	217.378	3.51561	106.839	573.937	708.302	29.5662	923.16	34.2332	196.112	34.456	24.1068	54.8375	886.291	14.4931	54.8462	119.404	16.1865	406.032	47.0765	5.47941	8.37965	69.6534	75.5045	275.112	2.77217	37.775	3.24523	3.87175	65.1863	3.9636	16.5981	8.25847	36.7286	43.2861	11.4499	10.0746
PPP1R12C	0.0938022	5208.73	4448.53	5789.32	19266	20854.5	4024.06	19034.6	18512.9	6444.3	20093.2	43536.8	4888.07	8383.48	4533.38	3618.37	9144.92	16005.7	7380.3	40195.4	6645.71	12936.9	5676.62	4695.16	5810.66	19746.9	5344.34	5774.77	2175.8	5322.5	9217.08	7228.64	3402.71	3147.96	4350.81	4132.42	8438.52	3449.5	4415.9	2987.78	4257.38	4532.75	3092.93	3926.21	3453.42	3429.53	5252.3	3727.46	4403.26
PDLIM3	0.0937289	2119.14	3955.22	3891.13	53148.5	72318.6	2895.94	76367.4	41390.8	13907.6	54525.8	84977.9	6524.98	13875.6	2416.98	9340.53	13370.4	49804.1	6983.27	87345.4	1357.42	18539.8	1908	6429.43	4910.06	66668.6	2083.39	2735.23	9429.58	1619.6	15882.4	11456.9	5495.85	3645.15	13411.8	11543.5	24141.7	2891.37	3876.47	102.766	587.732	7214.57	2288.32	3511.25	506.519	4443.4	4736.73	2037.04	482.236
NIPSNAP3B	0.0936123	51.0762	131.354	74.6638	592.85	549.978	56.1899	601.167	236.197	123.797	356.35	325.069	61.97	73.1988	40.4296	83.2713	67.3497	435.049	43.6454	441.156	29.768	87.5208	58.1444	161.657	40.0735	333.114	123.192	93.7693	92.8696	59.9853	174.883	150.837	73.972	38.174	119.117	61.9524	129.62	5.54433	27.9535	9.7357	48.7841	135.881	23.7816	87.5173	6.88206	40.5545	66.475	57.2495	47.0147
LMOD1	0.0935434	2658.04	11035.7	5212.11	75203	105809	2878.65	119001	58278.1	16708	98471.5	127936	8075.74	18147.8	2260.54	6936.66	22942.8	71802.2	17169.5	140057	1833.71	29518.8	2355.93	4444.16	8577.85	95768.6	2442.09	2650.31	3333.36	2706.95	33087.8	41816.4	5671.19	917.107	7761.81	14393.3	26666.7	450.939	2483.33	110.338	727.115	8011.49	647.389	2391.64	163.793	949.587	4502.52	846.251	375.446
AC007285.6	0.0934935	8.33896	10.7029	2.87169	13.9368	24.0615	8.6446	14.8544	11.5783	13.7552	13.5455	34.5135	3.02293	7.76351	10.5468	12.5693	8.78475	15.5803	9.85542	10.5037	2.9768	6.48303	6.46049	8.50829	4.21827	13.8078	21.7397	0	6.63354	8.56932	12.1658	20.1756	8.21911	19.5525	17.161	7.74405	18.5171	24.0254	4.533	14.0627	79.7581	14.6899	42.2784	48.2854	2.75282	34.4331	6.18372	28.1043	40.9699
GSTM5	0.0933414	469.067	431.036	1171.65	3991.28	1782.84	665.634	2246.51	3917.32	1368.64	1060.72	3835.02	1100.34	709.807	472.85	513.768	787.699	2251.95	413.927	5781.71	189.027	1003.25	486.69	1012.49	440.809	1231.49	518.13	1341.08	998.348	281.835	1546.57	542.821	194.519	45.6226	1409.22	260.394	950.326	20.3292	101.237	11.8992	150.224	346.13	202.144	147.874	12.3877	74.2224	132.95	65.5767	24.8506
FIGNL1	0.093269	569.134	1502.3	496.802	239.07	241.761	471.131	239.418	416.818	554.792	245.903	401.32	630.28	675.426	414.843	565.616	553.439	225.314	1141.82	250.922	360.193	458.674	435.006	709.024	489.319	378.853	452.911	316.693	470.982	475.121	329.996	1247.05	1054.79	1088.42	454.261	731.813	749.944	2278.72	1518.56	1295.93	1842.95	781.318	1617.15	1258.44	1980.66	1459.2	986.304	654.726	1073.28
ZNF71	0.0932431	291.864	497.2	232.607	1185.7	897.151	535.965	1434.76	1005.77	585.742	1213.88	1606.08	373.331	527.919	497.459	391.218	1086.38	1067.85	644.826	1414.5	233.679	658.027	445.774	599.834	544.156	1625.01	644.945	332.616	494.199	389.428	732.987	811.829	323.285	108.936	474.451	358.162	679.182	88.7094	145.056	250.965	169.583	395.709	142.69	591.496	111.489	510.375	352.472	230.039	192.089
TSPAN4	0.0932414	1269.61	669.419	2294.48	3101.47	2258.35	1607.9	1886.51	3451.1	2816.37	2364.21	4872.83	1599.13	1928.68	2330.85	1519.31	1674.96	3005.79	709.59	3207.13	690.618	1953.01	1466.53	2490.09	1602.94	2453.48	2380.5	2491.08	1953.58	1453.93	2011.91	636.974	454.791	1151.74	4110.56	2741.39	3924.97	1063.59	1484.56	469.477	1421.71	2031.79	1178.51	1029.08	1509.92	1098.03	1582.26	1361.5	1084.02
C1orf54	0.0932292	265.804	244.221	287.169	825.487	945.274	345.784	1024.95	450.009	740.487	1012.79	693.481	450.416	222.924	362.108	282.808	178.623	737.066	156.279	1055.04	192.004	356.566	316.564	748.729	194.04	653.284	394.938	345	839.143	197.094	450.133	250.754	252.053	1154.53	1021.58	487.875	400.764	168.178	330.909	171.997	134.737	661.045	217.998	291.221	494.132	454.516	663.977	609.967	153.134
FHL1	0.0931875	6229.21	9209.38	7426.18	104405	183019	8272.88	148739	112644	32322.4	150750	192948	19809.2	23469.1	6451.15	13527.7	20992.6	104381	15504	155509	4353.57	52285.6	5991.03	13932.3	14108	108389	6043.64	15134	17963.6	6076.6	51222.4	21787.8	8761.57	1422.68	15766.9	7915.39	36948.3	528.56	3961.09	329.932	1405.45	7012.58	1027.89	1769.96	880.903	921.276	8177.2	1469.75	419.774
CSNK2A1	0.0931537	8486.98	7020.15	7423.31	4795.33	5449.36	8324.75	6167.2	5427.13	5202.9	5371.31	6053.51	7011.68	7050.38	6746.46	7825.93	6573.92	5161.86	9288.03	5040.62	10649.5	5719.65	5857.51	5619.72	6616.35	5901.99	6405.97	6675.31	4902.19	8107.53	6732.22	6447.56	8720.48	9847.02	7119.79	8116.73	6082.22	11532.2	10951.7	9637.26	3750.95	5453.62	10766.5	14043.5	6498.04	6208.66	8882.92	9613.75	10650.2
KCNMB1	0.0930803	575.388	1334.95	1639.73	15749.7	24777.6	1422.04	24086	13510.3	5295.75	25785.4	35504	2574.02	4610.42	1381.64	2630.12	5818.43	13529.7	2770.78	37323.2	516.475	5447.36	889.394	1708.75	2132.33	22164.2	1025.39	1091.62	1512.45	948.338	8125.2	4430.95	1082.18	385.464	2154.21	2647.5	4852.81	102.57	769.1	51.9237	226.11	1726.06	395.039	650.344	188.568	174.461	1113.07	879.56	145.074
GNAZ	0.092981	484.702	279.249	786.842	2578.31	3318.2	717.502	3503.89	2690.79	881.478	2906.03	4628.83	575.867	779.678	499.217	515.339	1101.02	2238.76	523.745	5663.84	660.85	1142.63	553.449	985.543	668.595	3886.91	891.328	521.924	404.646	1207.32	2089.47	961.705	268.491	211.353	489.593	484.003	1380.19	1807.45	1119.65	169.834	260.956	392.954	241.78	378.739	821.718	168.339	414.31	21.8589	1603.87
CLMP	0.0929472	956.896	1007.05	1418.61	16069.1	13035.6	1288.05	11821.5	8882.86	2725.82	7792.82	13435.4	1732.14	2691.72	1218.16	1384.19	3920.93	8252.74	809.552	8722.75	546.243	2403.58	893.701	1722.93	2005.79	16894.8	1076.12	1408.31	1432.85	895.97	4568.24	2613.23	413.695	1261.6	2949.67	2986.3	8478.86	3561.31	645.198	33.5341	274.894	2482.59	660.601	663.924	187.192	678.714	936.061	612.049	88.6563
RP4-800J21.3	0.0928572	14.5932	6.81095	25.8452	84.6929	51.5604	12.9669	71.6507	29.3317	65.3371	47.9302	101.935	13.6032	19.9633	19.3359	7.85578	29.2825	100.672	14.0792	91.0322	2.9768	53.485	43.0699	56.7219	16.8731	82.8471	39.8561	1.76923	0	13.3301	28.8937	35.5476	8.21911	16.7593	33.3125	15.4881	46.2928	3.69622	21.9095	9.7357	7.7435	16.5261	11.8908	30.1784	23.399	7.65179	33.2375	14.5726	32.2386
GFRA2	0.0928544	149.059	35.0278	149.328	816.911	702.367	259.338	589.808	769.57	252.178	710.617	1497.73	391.469	470.247	200.39	146.118	799.412	453.026	22.5267	1658.42	95.2577	364.67	245.499	504.825	542.047	762.883	275.37	221.154	185.739	195.19	573.311	49.9587	8.21911	17.6904	189.78	20.3281	452.347	6.46839	53.6405	5.40872	8.51785	32.1341	25.1028	9.05351	86.7139	16.8339	91.2099	40.5951	8.05966
GYG1	0.0928063	1414.5	2535.62	1924.03	8453.2	16091.4	2852.72	10358.8	4889.89	4470.43	11177.1	10342	2599.72	3839.61	2191.99	2944.35	3399.7	9948.59	3419.83	10172.3	1419.94	4332.28	2041.52	2782.21	2528.85	9233.13	2634.13	1746.23	3641.81	2154.71	5433.53	4946.87	3427.37	1944.08	2844.68	2965.97	4622.01	2832.23	2641.99	1845.46	2618.08	2392.61	2144.31	2403.71	3797.52	3836.61	2260.92	1524.92	1709.99
FAM107A	0.0927638	856.829	4037.92	881.608	5139.46	3459.13	1996.9	3068.75	4968.63	1993.36	2914.36	5563.1	2551.35	3195.24	1075.78	3429.84	1420.2	5503.43	1089.73	8212.74	608.756	2468.41	1218.88	3348.01	2288.41	3232.76	880.458	1498.54	1479.28	1747.19	2329.74	1188.44	243.834	319.358	2959.76	291.37	689.102	75.7726	605.156	53.0055	144.803	522.409	206.107	113.169	126.63	58.1536	531.8	79.1084	154.477
SRPK1	0.0927319	6287.58	7003.61	4385.06	1900.76	1969.61	4426.03	1749.33	2693.88	3473.18	2172.49	2395.88	5034.68	5386.77	3294.13	4861.16	3774.51	1677.87	5700.65	1742.45	4746.51	3272.31	3828.92	3971.95	4443.94	2147.12	3565.31	4083.39	3077.96	5602.43	2205.04	6587.83	7213.64	6381.57	3600.78	5931.94	3411.78	12108.8	7178.01	11030.5	5771.23	5985.21	7950.99	5210.3	6579.25	6964.66	5764	4480.03	5338.18
MAP1A	0.0926842	1358.21	1535.38	1220.47	13158.5	12186.6	579.188	19324.7	7915.69	1090.1	8960.86	15410.7	1301.37	2293.56	743.552	1646.57	4175.68	12086.7	1215.03	14505.6	486.707	3705.05	577.137	558.711	1541.78	17383.2	728.28	1077.46	222.224	508.446	4362.94	4617.34	315.066	1792.31	4703.12	3994.96	7372.46	1192.03	1126.45	181.733	686.849	4054.41	1474.46	946.092	192.698	1506.64	1946.33	2463.81	224.999
RP11-366M4.11	0.0926837	3.12711	1.94599	11.4867	36.4501	68.7472	30.2561	84.7575	16.2096	27.5104	67.7274	18.4607	10.5802	14.418	0	7.85578	11.713	61.1225	2.81583	88.698	7.44201	14.5868	21.535	48.2136	2.10913	62.9983	25.363	1.76923	92.8696	5.71288	13.6865	8.6467	2.7397	28.8633	34.322	31.9442	29.7597	16.633	6.79951	0	0.77435	55.087	23.7816	4.52676	9.63488	33.6679	17.7782	4.1636	2.68655
AR	0.0926252	296.033	728.772	232.607	2370.33	1405.88	203.148	2588.16	1804.67	378.268	1587.95	2261.84	199.513	281.705	140.625	441.495	559.296	2986.62	1333.3	3521.08	135.445	481.365	86.1399	175.838	280.515	2111.74	166.671	291.923	63.0187	265.649	1382.33	1346	482.188	135.006	588.521	367.842	1312.07	82.241	76.3056	9.7357	58.8506	793.253	200.823	562.827	6.88206	136.202	187.831	55.1677	32.9103
A2M-AS1	0.0925907	51.0762	44.7577	68.9205	733.29	523.625	73.4791	1100.1	330.367	138.698	368.854	578.704	83.1304	124.216	38.6718	61.2751	140.556	643.584	33.79	611.55	34.2332	163.696	55.9909	73.7385	73.8197	774.102	21.7397	28.3077	89.5528	34.2773	220.504	78.7811	54.7941	50.2779	98.928	56.1444	228.819	14.7849	17.3765	32.4523	49.5584	68.8588	71.3449	36.2141	64.6913	162.983	64.9291	43.7178	1.34328
BVES	0.0925366	151.144	798.828	212.505	6712.18	7674.48	626.733	7998.66	2165.14	759.974	4466.88	5594.4	457.973	951.585	304.101	615.893	980.963	6542.51	961.607	5451.43	126.514	1181.53	327.332	445.267	455.573	9594.72	442.041	106.154	202.323	612.23	2798.12	2850.53	331.504	77.279	434.072	867.334	3069.88	120.127	136.746	24.8801	371.688	539.853	188.932	138.821	26.1518	70.3965	372.569	544.39	605.146
DDAH1	0.0924285	13425.7	2973.47	12753.2	3663.23	5294.68	6716.85	5840.41	4310.21	3288.64	4389.78	1722.47	9924.26	6586.79	6744.71	4913.01	4919.46	1863.64	3944.98	1554.55	13010.1	5021.1	6839.51	3869.85	8432.32	4357.24	5159.56	8706.39	7854.11	8846.4	4738.56	4035.13	5567.08	14459.6	5881.17	10392.5	8703.05	14501.2	15870	20638.6	12003.2	6503.03	10244.6	7855.43	13989.8	8429.21	9034.42	8524.97	15780.8
EID1	0.0924178	3956.84	4424.2	5545.23	19355	27488.6	6548.28	22725.5	13213.9	11248.3	21645.7	21436.9	6429.76	8686.26	6307.01	5348.22	8368.94	18055.1	5012.18	27167.3	5797.32	7283.68	4987.5	7966.59	6148.12	23124.7	5413.19	4906.08	16378.2	5849.04	10337.8	5576.16	5783.52	6220.5	11120.3	5926.14	9641.47	1530.24	7189.34	407.818	3559.69	7407.37	2074.29	4057.48	3994.35	4966.01	6556.29	5546.95	9091.97
MRAS	0.0923511	446.135	414.495	450.855	2789.5	3012.27	1210.24	2997.1	2541.82	1244.84	3164.43	4140.82	804.098	1008.15	958.005	1120.23	1153.73	2815.23	377.322	3732.32	275.354	1474.89	615.9	1206.76	902.709	2991.99	934.807	1130.54	620.236	1233.98	1727.54	901.178	202.738	756.962	1715.09	1659.16	2633.4	705.055	932.288	229.33	408.082	2236.53	720.055	428.533	326.209	1483.68	1324.86	620.376	257.238
FAM229B	0.0923143	103.195	179.031	272.81	1426.91	1712.95	406.296	1655.83	940.157	702.661	1530.64	1033.8	296.247	364.885	267.187	428.926	427.524	1754.58	128.12	2208.11	89.3041	376.015	200.275	436.759	217.241	1193.52	228.267	136.231	1383.09	232.324	746.673	257.48	180.82	243.01	463.346	324.282	570.063	41.5825	83.1051	72.4769	229.982	230.447	202.144	244.445	74.3262	413.197	153.047	57.2495	228.357
AC072052.7	0.0922938	2.08474	23.3518	11.4867	0	0	17.2892	0	1.54377	0	1.04196	0	3.02293	3.32722	1.75781	21.9962	5.8565	3.59544	2.81583	3.50124	13.3956	9.72454	10.7675	4.25414	0	1.72598	0	5.3077	23.2174	2.85644	1.52072	15.3719	5.47941	13.035	0	0.968006	13.2265	0.924056	3.7775	11.8992	24.0049	3.67247	1.3212	19.6159	1.37641	6.88661	0	8.3272	5.37311
ANKS1B	0.0920491	32.3135	309.412	43.0753	717.209	925.796	51.8676	1370.1	475.481	95.14	1023.21	973.603	102.779	143.07	35.1561	207.393	228.403	891.67	218.227	780.776	29.768	153.972	36.6094	82.2468	46.4009	1089.09	54.3493	30.0769	76.2857	52.3681	364.973	500.548	131.506	133.143	130.222	60.0164	306.194	3.69622	27.9535	2.16349	108.409	87.2212	15.8544	16.5981	81.2083	26.7813	52.5617	22.8998	14.1044
B3GNT3	0.0919847	9566.88	7050.31	16291.1	288.385	52.7062	11959.8	61.1652	3813.89	4799.41	2152.69	805.851	10311.2	13416.5	9850.75	8419.83	14105.4	51.5347	7385.93	40.8478	15281.4	13291.8	20251.5	2222.08	13532.2	65.5873	7525.56	20015.3	6245.48	11489.6	5095.93	2451.82	10441	1611.69	4104.5	9713.95	5037.98	7990.31	4316.93	10748.2	10476.2	1282.61	14480.4	8124.02	2785.86	6410.67	4180.97	3373.56	5063.48
SMG7	0.0919163	7579.08	9058.57	7179.21	4647.39	4410.13	6003.67	6026.52	5306.71	4003.9	4492.93	5501.3	4821.57	5510.98	5957.21	6641.28	6111.26	4943.74	9059.94	4102.28	6980.6	5494.36	6365.74	4566.11	6449.73	4885.39	6449.45	6155.16	2444.46	6213.71	5527.81	7909.81	8175.28	5718.65	5097.82	4709.35	6176.13	12837.9	5952.59	5853.32	13417.9	6658.19	9256.34	7493.29	6030.06	7386.28	8450.83	7578.79	14078.2
RBPMS	0.0918787	2474.59	7089.23	4738.28	37360.3	51278.5	4810.72	47101.6	20529.8	8788.42	35064.1	44422.9	6314.89	6949.45	5343.73	9654.76	7024.87	34929.7	10735.4	34521	1463.1	11470.1	3775.08	5073.78	3644.58	33298.5	4710.27	4357.62	3661.72	3012.59	15450.5	13207.4	5501.33	6364.81	8117.14	7717.92	10749.2	966.562	1666.63	1364.08	3298.73	9262.89	5666.63	13263.4	4513.25	5373.09	5905.46	2866.64	3918.34
FAM89B	0.0918743	672.329	1034.29	1323.85	1888.97	1905.44	1733.24	1708.26	2136.58	2253.56	2128.73	2712.92	1337.64	1460.65	2170.89	1797.4	1469.98	1937.94	2220.28	2904.86	1004.67	1893.04	1380.39	2709.89	1411.01	1936.55	2326.15	1464.92	1721.4	1533.91	1767.08	1101.01	1709.58	1858.42	1766.57	1758.87	1134.84	994.284	1989.23	1024.41	379.432	1351.47	1076.78	1866.53	1116.27	3290.27	1032.68	816.065	1278.8
GPRASP1	0.0918285	245.999	612.013	226.863	3423.09	4349.41	155.603	4276.32	2882.22	755.389	3185.27	3351.02	396.003	690.953	233.788	435.21	1156.66	4074.84	449.125	5000.94	169.678	969.212	234.731	499.153	329.025	4649.79	253.63	162.769	222.224	256.128	1595.23	1046.25	306.847	183.421	1033.7	417.211	1693	79.4688	247.049	40.0245	171.131	804.271	100.411	437.586	38.5395	212.72	615.281	232.121	112.835
PHOX2A	0.0917957	3.12711	0	0	215.484	464.044	0	305.826	302.579	83.6774	238.609	69.8297	12.0917	14.418	1.75781	0	140.556	236.101	2.81583	246.254	4.4652	179.904	2.1535	4.25414	31.637	384.031	7.24657	1.76923	0	0.952147	168.8	0	0	0.931073	9.08522	5.80804	52.2448	0	2.2665	0	1.5487	5.5087	1.3212	7.54459	4.12923	3.06072	1.54593	0	1.34328
CHST14	0.0917756	496.168	844.558	939.041	1555.56	1295.88	1041.67	1136.8	1766.85	1129.07	1138.86	1999.38	790.495	1219.98	1439.64	1018.11	1317.71	1366.27	1482.54	1805.47	367.635	998.386	981.995	1179.82	1149.48	1464.49	1144.96	831.539	789.392	1081.64	1140.54	987.645	849.308	1041.87	2020.96	1457.82	1927.77	595.092	1857.02	239.065	1292.39	1360.65	1585.44	1077.37	1176.83	962.596	1133.94	690.116	1702.6
CA11	0.0917472	549.329	632.446	1085.5	1070.99	1735.87	635.378	1409.42	1671.13	887.209	1574.4	1207.17	594.005	642.153	594.139	323.658	629.574	1386.64	1039.04	3161.62	753.131	672.614	570.677	655.138	432.372	1655.22	597.842	1047.39	878.944	430.37	1090.36	511.116	616.433	165.731	594.577	302.986	467.558	87.7853	219.095	162.262	245.469	285.535	125.514	245.954	200.956	178.287	234.982	142.603	235.073
MMRN1	0.0917292	2033.66	701.528	356.089	3769.37	1821.8	1711.63	2515.64	1898.84	3295.51	2032.86	2578.08	2155.35	1245.49	1038.86	3279	1525.62	3518.74	1338.93	3217.64	1016.58	915.727	697.733	3719.54	1301.34	3804.06	1952.95	1162.39	6321.77	1128.29	2828.54	1140.4	339.723	73.5547	1513.19	215.865	786.317	90.5575	281.802	27.0436	59.625	1316.58	77.9509	27.1605	61.9385	105.595	330.056	9.3681	51.0445
GAP43	0.0917247	13.5508	13.6219	2.87169	369.861	1117.14	17.2892	667.575	497.866	222.375	639.764	602.783	48.3668	36.5994	1.75781	23.5674	319.179	312.804	7.03958	613.884	14.884	189.628	4.30699	14.1805	88.5836	737.857	3.62328	42.4616	53.0683	5.71288	174.883	3.84298	0	21.4147	339.182	101.641	155.412	8.3165	21.9095	0	26.3279	43.1515	107.017	102.606	13.7641	36.7286	40.9672	3.1227	45.6714
RP11-108K3.1	0.0917007	14.5932	6.81095	0	0	0	0	2.62137	3.08754	0	1.04196	2.40792	3.02293	5.54537	7.03123	40.8501	2.92825	7.19089	28.1583	0	13.3956	6.48303	10.7675	0	4.21827	1.72598	0	8.84616	3.31677	1.90429	0	15.3719	10.9588	20.4836	3.02841	2.90402	7.93591	14.7849	3.022	25.9619	89.0503	4.59059	56.8117	7.54459	5.50565	22.9554	4.63779	20.818	81.9399
DPY19L2P3	0.0916873	175.118	82.7044	91.8939	260.511	301.342	103.735	402.817	265.529	119.212	227.147	302.595	152.658	128.652	144.14	146.118	184.48	254.078	108.41	220.578	187.539	137.764	135.67	80.8287	149.748	283.061	112.322	125.615	155.888	141.87	299.582	205.599	126.026	198.318	84.7954	191.665	380.924	283.685	655.775	165.507	440.605	203.822	245.743	241.427	290.423	291.533	250.441	126.99	170.596
RP4-738P15.6	0.0915327	10.4237	5.83796	2.87169	2.14412	0	17.2892	0.873789	3.85943	4.58506	3.12588	0	3.02293	3.32722	15.8203	0	0	5.99241	0	1.16708	1.4884	1.62076	2.1535	1.41805	4.21827	2.58897	0	8.84616	3.31677	0	4.56216	3.84298	0	12.1039	2.01894	6.77605	3.96796	11.0887	5.2885	6.49046	10.8409	10.0993	9.24841	10.5624	9.63488	3.06072	3.86483	8.3272	13.4328
NCS1	0.0914748	625.422	3767.43	1343.95	16244.9	19067	700.212	19626.2	14753.8	3093.77	20020.2	30022	1621.8	3367.15	508.006	4683.62	4500.72	19307.5	5320.52	43490	453.962	6335.54	930.311	1460.59	1347.74	16918.9	952.924	652.847	550.584	523.681	6295.78	8835.01	2632.86	1097.73	3224.25	3289.29	7704.45	1869.36	1589.57	1399.78	528.881	2377.01	1140.2	1192.05	105.984	823.333	1873.67	891.01	92.6861
LINC01354	0.0914484	16.6779	30.1628	8.61506	109.35	109.996	17.2892	93.4954	128.133	57.3133	117.742	191.831	10.5802	43.2539	3.51561	9.42694	35.139	122.245	32.3821	119.042	11.9072	42.1397	8.61399	39.7053	18.9822	65.5873	10.8699	17.6923	36.4845	21.8994	71.4738	63.4091	60.2735	3.72429	38.3598	40.6563	99.8603	1.84811	15.11	0	3.0974	10.0993	0	42.2497	5.50565	6.88661	18.5512	3.1227	4.02983
ARHGAP20	0.0914056	182.415	441.739	189.531	608.931	780.281	146.958	2163.5	1366.24	310.638	755.421	740.034	240.323	288.359	237.304	410.072	310.394	701.112	304.11	548.527	89.3041	246.355	86.1399	229.724	227.786	813.8	155.801	70.7693	262.025	247.558	771.005	762.831	408.216	64.244	300.822	432.699	684.473	173.722	97.4596	10.8174	37.1688	367.247	48.8845	51.3032	66.0677	112.481	176.236	48.9223	18.8059
RCSD1	0.0914046	905.82	281.195	1272.16	2400.35	1671.7	1785.11	1341.27	2053.22	4868.19	1780.71	2627.04	1364.85	1967.5	2374.8	472.918	1797.94	1211.66	432.23	1456.52	799.272	2833.08	1789.56	4645.53	2581.58	2109.15	3782.71	741.308	1028.2	1872.87	1624.13	794.536	230.135	543.746	3001.15	496.587	1571.97	438.002	884.691	130.891	305.094	1031.05	525.838	181.07	1315.85	296.124	1637.91	1843.43	323.058
HAND2	0.091401	119.873	52.5416	335.987	20058.3	25308.1	125.347	18035	8745.46	3325.32	9243.23	8232.68	1404.15	4902.1	87.8904	76.9867	6093.69	22749.6	81.6592	21788.2	99.7229	3880.09	107.675	330.405	925.91	27569.1	105.075	162.769	268.658	41.8945	6368.77	78.7811	46.575	288.633	1039.75	3287.35	7370.48	98.874	401.926	2.16349	3.0974	391.118	0	659.398	1.37641	410.136	944.564	20.818	6.71639
KCTD8	0.0913908	2.08474	18.4869	20.1018	284.096	339.153	51.8676	372.234	104.976	82.5311	202.14	126.817	6.04585	90.944	19.3359	6.28463	125.915	389.506	15.4871	463.331	1.4884	45.3812	10.7675	38.2873	12.6548	481.549	50.726	5.3077	46.4348	92.3582	205.297	25.9401	10.9588	0	5.04735	13.5521	74.7299	0	4.533	0	0.77435	21.1167	0	3.01784	0	21.425	11.5945	4.1636	4.70147
RASIP1	0.091382	523.27	1125.75	861.506	2461.45	1010.58	894.716	1635.73	2936.25	1328.52	979.443	1903.06	899.32	1627.01	1209.37	1464.32	1188.87	3122.04	1623.33	2184.77	555.174	1296.61	1072.44	1016.74	1003.95	2015.95	967.417	1167.69	660.037	1473.92	1464.45	811.829	564.379	656.406	1745.37	865.398	1425.82	295.698	703.371	568.997	386.401	1556.21	852.175	448.149	360.62	366.521	871.132	2367.01	476.863
LIPH	0.0913319	4675.03	4992.43	6668.05	147.944	24.0615	8238.3	27.9612	3001.86	2547	2392.34	239.989	3703.08	11689.6	9182.78	2490.28	12612	61.1225	5797.8	21.0074	7193.44	10515.5	7227.14	2422.03	6468.71	35.3826	5699.43	8370.24	7562.24	8740.71	3205.68	2484.49	5101.33	3175.89	974.138	16218	2653.9	2880.28	655.775	12095	15857.9	2327.43	3460.23	1317.29	601.492	5344.78	6026.04	743.202	4557.74
RHOQ	0.0913313	1117.42	1389.43	1154.42	6872.99	8832.87	1910.46	8084.3	3998.37	2827.84	7951.2	8278.43	2236.96	2395.6	1981.05	2363.02	2178.62	6862.5	1330.48	7280.24	934.716	2682.35	1447.15	3003.43	1925.64	7421.72	2358.76	1657.77	2189.07	1856.69	2994.3	2082.89	1597.25	2170.33	2872.95	3320.26	4040.7	1498.82	2867.12	1158.55	1595.94	2735.07	1540.52	3396.58	951.1	2625.33	2129.52	2861.43	1818.8
SLC30A7	0.0912441	4248.7	2528.81	3563.76	2064.79	1804.61	4006.77	1971.27	1884.94	2290.24	2162.07	1368.5	3789.24	3225.18	3234.37	3921.61	2609.07	1945.14	1219.26	1169.41	4679.53	3071.33	2868.46	3004.84	2805.15	1700.09	3101.53	3729.54	3674.98	3897.14	2907.62	2227.01	2049.3	3889.09	3124.31	4571.89	2784.84	5791.06	2323.16	4885.16	5884.29	5007.41	2715.07	3456.93	6253.04	5352.43	6371.55	5363.76	6402.73
PLEKHA7	0.0912155	8935.2	9561.61	7245.26	812.623	411.337	3068.83	550.487	2657.6	1385.83	1818.22	1413.45	4551.01	5767.18	3628.11	5090.55	5815.5	655.569	11231	515.849	8924.46	6094.04	6361.43	1711.58	5829.64	606.682	3492.85	5339.54	1293.54	5248.23	1876.57	9734.26	8909.52	1117.29	1437.48	2509.07	2950.18	4390.19	9273.02	3591.39	7516.62	1376.26	2549.92	2411.25	2079.76	3660.62	4136.14	2057.86	2806.11
C3orf70	0.0911809	734.871	1047.91	1188.88	7281.44	6957.22	289.594	9057.7	1800.81	528.428	4499.19	5888.17	967.336	1041.42	536.131	1178.37	1513.9	5916.9	930.633	7531.16	949.6	1166.94	594.365	581.4	1539.67	7940.37	235.513	497.154	275.292	494.164	1782.28	3266.53	597.255	242.079	1176.03	1169.35	2786.17	161.71	182.831	51.9237	351.555	1017.27	753.085	212.758	70.197	199.712	451.412	1151.23	247.835
FCGR2B	0.0911702	275.186	155.679	206.761	526.382	704.659	328.495	491.069	439.975	765.705	275.078	675.823	421.698	537.901	820.896	461.92	597.363	584.859	209.78	685.076	125.026	497.572	503.918	1341.47	537.829	622.216	1061.62	290.154	1174.14	531.298	314.789	221.932	126.026	340.773	1102.34	288.466	665.294	415.825	140.523	30.2888	29.4253	769.382	134.763	58.8478	312.445	528.739	349.38	595.395	55.746
LY75	0.0911174	4719.85	141.084	1559.33	230.493	101.975	475.453	142.428	568.108	1187.53	640.806	103.541	1670.17	977.094	1084.57	758.869	746.704	74.3058	374.506	51.3515	5880.67	742.306	1453.61	1409.54	1583.96	119.956	1112.35	2328.31	1409.63	1110.2	383.221	546.664	427.394	380.809	2148.15	620.492	2241.9	3431.94	2120.69	1668.05	1801.14	1692.09	1351.59	3659.13	1679.22	2103.48	1961.01	1720.61	3368.94
PRKAR2B	0.0911057	1046.54	1551.92	1691.42	6120.4	6254.85	1417.71	6301.77	3146.21	1995.65	2944.58	11640.7	1976.99	2381.18	1335.93	1415.61	1900.43	3994.54	1596.58	3591.1	668.292	1303.09	941.078	2475.91	1429.99	10592.3	1387.72	2438	3071.33	1008.32	1674.31	3518.25	813.692	2835.12	2327.84	385.267	1765.74	148.773	310.511	76.8038	345.36	1934.47	568.117	286.695	478.991	299.185	589	433.014	151.119
DUSP26	0.0910719	40.6524	8.75694	192.403	319.474	460.606	95.0906	283.981	757.992	285.42	600.169	247.213	148.123	166.361	165.234	50.277	275.255	341.567	19.7108	714.253	58.0477	202.595	178.74	129.042	185.604	318.443	126.815	77.8462	258.708	95.2147	378.659	35.5476	10.9588	2.79322	123.155	99.7047	263.869	2.77217	39.286	1.08174	3.87175	91.8117	5.28481	64.8835	5.50565	7.65179	95.0748	0	8.7313
PLIN4	0.0910687	2007.61	1026.51	620.284	33548	21233.7	687.246	37167.5	22677.2	2361.31	20984	39920.9	4469.4	6255.17	465.819	867.278	11833.1	25617.5	1409.32	42109.4	611.733	7282.06	254.113	887.698	2524.63	44513	452.911	20457.6	89.5528	640.795	8502.34	4670.18	660.269	41.8983	408.835	2550.7	6322.28	29.5698	840.117	375.365	72.0146	1550.7	5.28481	251.989	19.2698	1016.92	998.671	680.748	75.8952
ST6GALNAC5	0.0909683	97.9828	63.2446	132.098	2278.13	2405.01	138.314	2879.13	1297.54	482.578	1145.11	630.875	120.917	354.903	149.414	402.216	556.367	831.746	68.9879	1263.95	68.4665	461.916	135.67	306.298	198.259	2265.35	235.513	61.9231	152.571	124.731	863.769	141.229	82.1911	503.71	777.291	936.062	1329.93	350.217	210.029	7.57221	111.506	527.918	404.288	224.829	56.4329	436.152	314.597	39.5542	34.9252
FAM110B	0.090897	124.042	164.436	304.399	1673.49	1112.56	825.559	1858.55	1602.43	596.058	679.358	995.274	306.827	860.641	680.271	444.637	1065.88	1066.65	199.924	1037.53	126.514	508.918	387.629	540.276	322.697	3344.09	474.65	345	407.963	851.219	986.947	326.653	57.5338	120.108	630.918	347.514	1302.15	75.7726	139.012	16.2262	229.208	626.156	144.011	152.401	60.5621	218.076	234.982	404.91	292.163
COLEC12	0.0908144	1140.35	297.736	663.359	2554.72	2707.49	726.146	3564.19	4799.58	1171.48	1868.24	5865.7	1204.64	1339.76	1205.86	1297.78	1338.21	2154.87	261.872	2205.78	308.099	1011.35	686.966	1505.97	1027.15	3873.1	905.821	704.154	1505.81	655.077	3024.71	447.707	424.654	461.812	2937.56	907.99	3709.38	618.193	469.921	35.6976	53.4302	977.795	603.789	309.328	327.586	828.689	934.515	670.339	42.3132
LSP1	0.0908096	4170.52	2145.45	8454.24	3517.43	3013.42	10351.9	2255.25	9380.72	16774.4	2124.56	6140.2	8786.13	7994.2	18527.3	3156.45	8325.01	2797.26	3249.47	5730.36	3316.16	12523.6	9486.15	19642.8	10419.1	3344.95	21417.2	8775.39	5028.23	9033.02	5246.48	2491.21	2112.31	3488.73	14766.5	2258.36	4186.86	2849.79	6156.57	348.322	1056.99	4065.42	2939.67	721.263	5381.77	2698.79	5992.03	4772.52	1278.8
MYL6	0.090789	35961.8	28726.7	75014.2	139793	216108	67319.8	205699	79061.9	98275.1	189472	154026	62406.8	64448.2	51393	57254.5	55341	130498	53685.3	237630	70603.8	65253.3	50290.6	51767.3	37993.9	177711	44262	77250	175723	31150.4	57455.8	36801.3	61407.7	46022	48769.5	49372.2	39433.6	19584.4	24473.7	23067.1	27120.1	25631.1	24890.1	22433.1	26775.3	46748.6	25603.7	21970.3	23190.3
ACHE	0.090785	2770.62	211.14	4795.72	508.157	837.57	250.693	639.614	854.477	570.84	1087.81	203.068	2243.01	1749.01	395.507	111.552	644.215	432.652	184.437	590.542	7154.75	1218.81	1619.43	503.407	879.509	846.593	514.506	5688.08	318.41	160.913	392.346	113.368	224.656	1877.04	427.006	508.203	503.931	934.22	85.3716	379.692	3692.1	1157.75	1236.64	840.468	15.1405	3226.76	149.955	94.7219	2198.94
RASGEF1C	0.0907736	17.7203	19.4599	37.3319	302.321	356.34	64.8345	275.244	238.513	35.5342	127.119	254.437	46.8553	29.945	31.6405	40.8501	105.417	234.902	7.03958	394.473	10.4188	77.7963	32.3025	38.2873	35.8553	250.267	7.24657	28.3077	46.4348	12.3779	129.261	15.3719	10.9588	13.9661	61.5776	5.80804	88.6177	3.69622	109.548	5.40872	1.5487	19.2805	0	15.0892	2.75282	4.59108	17.0052	1.0409	18.1342
C8orf88	0.0907414	45.8643	174.166	57.4337	1158.9	1494.11	34.5784	2263.11	604.386	348.465	1101.35	933.471	131.497	230.687	31.6405	267.097	254.758	1499.3	143.607	1832.31	28.2796	282.012	21.535	87.919	65.3831	1660.39	28.9863	28.3077	106.137	26.6601	678.241	270.93	136.985	13.9661	81.767	319.442	573.37	14.7849	26.4425	3.24523	5.42045	78.04	9.24841	16.5981	8.25847	25.2509	89.664	17.6953	9.40294
SCHIP1	0.0907061	17.7203	56.4336	34.4602	651.813	403.317	34.5784	620.39	439.975	120.358	624.134	570.677	87.6648	62.1081	38.6718	39.2789	87.8475	469.805	64.7642	231.082	11.9072	116.694	17.228	38.2873	31.637	461.7	28.9863	26.5385	92.8696	24.7558	267.647	136.426	93.1499	30.7254	102.966	137.457	148.137	21.2533	18.8875	8.65395	20.1331	142.308	23.7816	39.2319	37.1631	48.2063	61.8372	143.644	31.567
AADACP1	0.0906578	935.006	11.6759	1094.11	21.4412	16.041	17.2892	3.49516	36.2786	25.2178	147.958	15.2502	823.747	43.2539	36.914	7.85578	125.915	9.58785	0	33.8453	388.473	294.978	387.629	43.9595	455.573	5.17794	50.726	261.846	417.913	123.779	15.2072	0.960745	5.47941	476.709	92.8712	71.6325	669.262	850.131	21.154	2836.33	1621.49	121.192	428.069	350.069	34.4103	45.1456	71.8858	17.6953	74.5519
STAG2	0.0906256	5849.78	10233	4899.1	7186.03	8286.33	6323.52	9736.63	6375.77	5678.6	6786.29	7945.34	5442.78	6447.04	5229.48	5960.97	5144.93	7373.06	7466.18	6329.07	6425.43	5385.77	4113.18	5960.06	4650.64	8737.78	5742.91	5026.39	8026.59	6388.91	7372.45	11235.9	8635.55	6797.76	7066.29	5731.57	6734.95	10935.3	7170.46	7619.81	13052.4	9212.39	9877.3	7129.64	8877.85	6113.78	7315.35	5330.45	7849.44
NOL4L	0.0905748	12134.2	497.2	10533.3	3829.4	2195.33	4279.08	3588.65	3393.21	1345.72	2568.43	2017.04	5630.2	3341.64	3633.39	1582.15	5188.86	2842.8	401.256	1503.2	11981.6	4526.77	4550.34	1705.91	6865.23	3230.17	4304.46	6790.31	1303.49	2747.9	2896.97	841.612	265.751	2687.08	3830.94	5427.61	4426.92	2684.38	1482.29	5573.15	6610.63	4743.91	4863.34	10049.4	5476.74	4754.06	6231.65	6189.19	4606.77
ITGA2	0.0905254	4899.14	10044.2	3888.26	910.18	422.795	1227.53	714.759	1325.33	1053.42	1334.75	2589.32	2837.02	2181.55	1313.08	5464.48	1636.89	800.585	9086.69	654.732	5910.44	2016.22	5829.52	801.197	2558.38	856.086	1025.39	7119.39	898.845	2307.05	1093.4	8416.12	7873.91	2511.1	3418.06	14940.2	7018.66	6076.59	1399.19	2367.94	3351.39	4254.56	4728.58	2910.7	4400.39	7634.19	11055.7	5457.44	6271.09
PRMT2	0.0905216	2938.44	4030.14	2989.42	5930.64	5971.84	3514.03	5538.95	5759.04	4330.59	6444.53	9896.56	2885.38	4478.44	3348.62	4234.27	4377.73	4790.33	7088.86	9697.26	3467.98	4855.79	3505.89	3918.07	3623.49	6300.69	3713.87	3043.08	4464.37	3446.77	3374.48	4740.31	6347.89	2682.42	5028.17	2672.67	4455.35	1839.79	3279.63	3045.11	3005.25	2794.75	1960.66	3379.98	2831.28	2483.01	3475.25	3347.53	2974.02
MAPKAPK5	0.0904783	3085.42	1628.79	2455.29	1806.42	2062.42	1417.71	1702.14	1884.17	1561.21	2186.03	1827.61	2448.57	1675.81	1587.3	1667	1428.99	1923.56	1495.21	1754.12	5331.45	1450.58	2228.87	1600.98	2246.23	1883.04	1503.66	2530	2096.2	1806.22	1502.47	1670.73	1698.62	2712.21	2407.58	2025.07	1686.38	3065.09	2120.69	2558.32	2429.14	1613.13	1799.48	2367.49	3145.1	2430.21	2088.55	2247.3	1701.93
RHOJ	0.0904718	782.82	612.013	597.311	6311.23	6953.78	669.956	9956.83	4153.52	1866.12	2159.98	2881.48	1062.56	1758.99	845.505	1230.22	1964.86	4671.68	549.087	5841.23	456.939	1504.06	447.927	1130.18	928.019	10779.6	670.308	737.77	1223.89	798.851	2144.21	1020.31	347.942	972.04	1653.51	1436.52	2079.87	298.47	698.083	181.733	363.945	3050.9	587.935	428.533	300.058	509.609	1043.5	1822.62	243.805
PDE1B	0.0904364	146.974	356.116	330.244	1946.86	1861.9	90.7683	1882.14	2795	880.332	1401.44	2375.01	607.608	367.103	200.39	292.235	1423.13	450.629	191.477	1576.72	86.3273	1398.71	183.047	443.849	356.444	2395.66	235.513	375.077	142.621	157.104	999.113	262.283	205.478	143.385	375.523	358.162	470.203	87.7853	198.697	22.7166	99.1168	960.351	99.0901	51.3032	93.596	268.578	302.23	275.838	32.9103
IMPG1	0.09043	64.627	37.9467	20.1018	19.2971	2.29157	0	10.4855	3.08754	4.58506	5.2098	12.8422	22.6719	5.54537	10.5468	4.71347	11.713	22.7711	25.3425	5.8354	28.2796	3.24151	23.6885	5.67219	2.10913	21.5748	0	5.3077	3.31677	10.4736	7.6036	33.6261	54.7941	26.07	17.161	9.68006	16.5332	28.6457	10.577	41.1063	42.5893	37.6428	19.818	57.3389	17.8933	14.5384	37.8753	61.4131	29.5521
RP11-276H7.3	0.0903505	114.661	173.193	80.4072	23.5854	4.58315	4.3223	13.1068	19.2971	5.73133	25.0071	15.2502	31.7407	46.5811	22.8515	58.1328	43.9237	15.5803	70.3958	1.16708	102.7	38.8982	71.0654	11.3444	46.4009	3.45196	10.8699	63.6924	19.9006	27.6123	7.6036	78.7811	49.3147	33.5186	9.08522	28.0722	7.93591	45.2787	3.7775	35.6976	423.569	7.34494	64.7389	18.107	13.7641	45.9108	33.2375	16.6544	139.029
ZNF157	0.0903418	2.08474	30.1628	5.74337	28.9457	33.2278	0	34.9516	13.1221	6.87759	20.8392	12.0396	6.04585	19.9633	7.03123	17.2827	8.78475	14.3818	18.3029	11.6708	5.95361	4.86227	4.30699	17.0166	8.43653	25.0267	10.8699	0	19.9006	8.56932	31.9351	27.8616	30.1367	0.931073	9.08522	1.93601	12.5652	0	58.1736	0	0.77435	12.8536	0	4.52676	1.37641	0	7.72965	0	0
GNAO1	0.0902741	669.202	452.442	1685.68	13785.6	16137.3	583.51	22625	10412	2389.96	22234.4	9306.62	1818.29	2883.59	1040.62	502.77	4691.05	13615.9	608.22	21826.7	364.658	4695.33	1074.59	880.608	1858.15	15242.1	1141.33	523.693	500.832	435.131	5766.57	1939.74	350.682	168.524	2201.65	2780.11	4480.49	69.3042	651.997	46.515	233.854	1468.99	108.339	276.132	209.215	143.089	1072.88	364.315	60.4475
PGM5	0.0902731	1503.1	3530.02	2616.11	36969	39201.9	1780.79	51185.7	21995.6	7212.3	32965.5	60674.8	3160.47	10508.5	1625.97	4804.6	13613.4	41240.9	7419.72	64844.1	1272.58	8857.43	1412.69	3234.57	3414.69	54709.3	1289.89	1427.77	2905.49	1494.87	11213.8	16471	3383.53	277.46	3558.38	4389.91	10229.4	112.735	1019.17	54.0872	210.623	2665.29	203.465	603.568	161.04	153.801	1656.47	89.5174	100.074
TNS1	0.0902522	11050.2	37727.8	16293.9	244477	165377	11367.6	274607	130535	29577.1	161997	370191	20336.7	35200.9	9052.71	27828.3	66462.5	182498	48552	254605	5514.53	65423.5	9466.77	9634.22	26026.7	209825	10913.3	13902.6	4862.39	9884.24	90630.3	140388	18068.3	6160.91	28472.1	45343.4	114772	6642.11	12764.2	1274.29	20119.9	39384.5	7458.18	13022	2671.61	6963.13	24029.2	23015.3	3117.75
ARMCX1	0.0901852	336.686	624.662	379.063	2460.38	3406.42	397.652	2921.95	2144.3	1060.3	2824.75	3149.56	515.409	739.752	474.608	446.209	831.623	2105.73	663.129	2678.45	287.261	717.995	333.792	740.221	491.428	3113.67	394.938	366.231	1330.03	631.273	1703.21	865.631	613.694	362.187	977.166	521.755	1206.26	255.963	152.611	23.7984	201.331	850.177	173.077	514.541	115.619	277.76	387.256	307.065	62.4624
ZBTB4	0.0901763	4955.43	11905.5	6912.15	21062.8	19793.5	7970.32	24508	22315.2	8185.48	22403.2	29891.9	6385.93	9306.23	7723.8	14981	13727.6	20621.1	15836.2	26488	4432.46	10267.5	5702.46	7369.6	9497.43	23212.7	7963.98	5185.62	3197.37	7501.97	15900.6	15876.3	9788.96	4904.89	9419.36	7850.53	15372.5	2261.16	6180.75	5118.81	9253.48	7465.21	3407.38	4639.93	4584.83	4677.54	6461.99	6675.29	3796.77
COL6A2	0.0901414	23086.4	18840.1	41424.1	128823	98372.7	14427.8	134790	119499	25608.7	109003	157403	22998.4	38442.7	34431.9	29331.9	70969	107189	12955.6	174309	12370.1	55412	23399.9	21145.9	39651.7	128756	24935.4	27932.6	6749.63	25915.5	64267.1	29524.6	4301.34	49332.9	83716.3	99811.1	107896	38425	26277.8	4322.65	13949.1	71083.4	43738.4	16379.3	6115.4	33979.3	33326.4	57098.5	4225.28
BEX4	0.0900783	400.27	3765.48	611.669	3514.22	5300.41	955.228	4625.84	2728.62	2095.37	4471.05	4310.98	903.855	1131.25	1119.72	2375.59	1165.44	3681.73	3504.3	6178.52	244.098	1346.85	628.821	1440.74	793.034	4690.35	804.369	667.001	1837.49	868.358	1928.27	2397.06	5389	410.603	1594.96	659.212	1686.38	226.394	379.261	32.4523	288.058	790.499	388.433	312.346	395.03	610.613	721.177	193.607	115.522
LNPK	0.0900602	3693.12	4735.56	2406.47	2723.04	2477.19	2117.93	2497.29	2514.03	1577.26	2325.66	2807.64	2321.61	2445.51	2327.34	2914.5	2064.42	1907.98	4126.6	1696.93	3890.68	1935.18	1412.69	1591.05	2159.75	2486.27	1811.64	2213.31	2945.29	2633.64	2632.37	4448.25	5008.18	3899.33	2300.58	3021.15	2954.81	4514.01	2470.49	4065.19	2277.36	2501.87	4844.85	4807.42	2908.36	2312.37	2536.87	2681.36	3994.91
AC006042.6	0.0900132	52.1185	35.0278	2.87169	25.7295	6.87472	38.9007	13.1068	13.1221	35.5342	11.4616	12.0396	12.0917	23.2905	70.3123	42.4212	32.2107	27.5651	15.4871	3.50124	14.884	14.5868	32.3025	15.5985	29.5279	6.90392	79.7123	17.6923	43.118	19.0429	27.3729	33.6261	38.3559	90.3141	53.5019	33.8802	43.6475	26.7976	20.3985	62.7412	89.0503	54.1689	48.8845	270.096	28.9046	53.5625	45.605	111.376	143.059
PLCH1	0.0900044	1123.68	104.11	827.046	63.2516	43.5399	976.84	50.6798	528.742	437.873	232.357	22.4739	799.564	1304.27	1007.22	135.119	1019.03	62.321	29.5662	35.0124	1013.6	1330.64	704.194	463.702	843.653	78.5321	702.917	647.539	480.932	1516.77	558.104	52.841	27.397	768.135	576.407	679.541	425.233	1270.58	2719.05	1298.09	2415.2	663.799	1009.4	787.656	2063.24	508.079	1743.81	1051.31	1403.72
RNU6-724P	0.0899644	0	3.89197	0	0	0	4.3223	0	0	0	0	0	0	0	1.75781	0	0	0	0	0	2.9768	1.62076	2.1535	2.8361	2.10913	0	3.62328	0	0	0.952147	0	0	0	4.65536	1.00947	1.93601	1.32265	0	0	6.49046	3.0974	0	0	0	0	0	0	1.0409	0
LSM10	0.0898928	736.956	577.958	1961.36	1763.54	2311.05	1815.37	2203.7	1434.16	3004.36	2279.81	1544.28	1649.01	1427.38	2234.17	1222.36	1469.98	1846.86	943.304	2844.17	1296.4	1487.85	1561.29	2814.83	1389.92	1757.05	2340.64	1875.39	4152.6	1359.67	1459.89	683.089	882.185	1451.54	1749.41	1430.71	1030.35	1368.53	951.175	822.126	1500.69	1033.8	1734.74	1077.37	1222.25	1433.18	1088.34	834.801	1922.23
FARP2	0.0898634	7235.09	3820.94	4439.63	2209.52	1593.79	4477.9	2273.6	2964.81	2009.4	2420.47	2466.51	4155.01	4309.86	3179.87	2576.7	5241.57	2132.1	3791.52	1615.24	6453.71	4709.92	4703.24	2006.54	4665.4	2091.03	4025.47	3674.7	2082.93	4493.18	2795.08	4088.93	3438.33	2464.55	2800.27	1867.28	3346.97	8136.31	5362.54	5640.21	5776.65	2349.46	7904.75	5919.49	4652.27	4069.99	5604.77	5905.02	5161.54
GGCT	0.0898318	1467.66	2451.94	1076.88	572.481	929.233	1257.79	879.906	562.705	991.52	1313.91	564.256	1218.24	1031.44	980.856	1877.53	632.502	639.989	2278.01	886.98	1402.07	844.414	1029.37	925.985	740.306	809.485	547.116	1397.69	1877.29	803.612	702.572	1786.98	3487.64	4656.29	1080.13	2420.02	984.715	3865.33	1511	2379.84	2295.17	1287.2	3176.17	4585.6	2448.64	3105.1	1323.32	1773.69	2945.81
GAS1	0.0898081	1435.34	605.202	930.426	10267.1	9956.89	220.437	5448.95	10845.8	3357.41	7013.44	10316.3	1549.25	1869.9	179.296	639.461	1973.64	7246.02	815.184	3299.33	733.782	2442.48	331.639	1242.21	719.215	8602.29	322.472	803.231	955.23	382.763	6008.36	552.428	241.094	1139.63	1633.32	3459.66	8433.89	1834.25	509.207	12.9809	106.086	1095.31	416.178	324.418	56.4329	3271.91	606.778	782.757	24.8506
SLC25A24	0.0897957	10342.4	2436.38	7810.99	2013.33	2138.04	4240.18	2210.69	3144.66	3586.66	3998	2143.05	6287.68	5388.99	3134.17	3385.84	4008.77	1951.13	2285.05	1307.13	12955	4479.77	4080.88	2572.34	6726.03	2334.39	2844.28	6418.77	8978.5	5779.53	2852.87	2291.38	2854.77	4660.95	3626.01	5942.59	4043.35	12168.9	4551.14	7852.38	10984.9	3354.8	6438.21	4117.84	3029.48	5779.4	6109.52	3820.1	4577.22
ILK	0.0897945	616.041	418.387	987.86	2910.65	3009.98	847.171	4647.68	2708.55	1796.2	2232.92	4048.52	891.763	1553.81	915.818	699.165	1865.29	2684.6	1022.15	5209.84	808.202	1473.27	781.719	829.558	847.872	3951.63	684.801	796.155	1087.9	882.64	1491.83	835.848	621.913	314.703	844.926	1333.91	1851.05	629.282	899.801	360.221	459.19	465.486	582.65	608.094	521.66	444.569	673.253	631.826	359.327
TNFRSF8	0.0897141	72.9659	13.6219	100.509	47.1707	19.4784	648.345	53.3011	228.478	536.452	27.091	61.0007	119.406	779.678	806.834	37.7078	421.668	76.7028	14.0792	29.177	40.1868	340.359	443.62	696.262	134.985	19.8488	637.698	136.231	650.087	355.151	258.522	22.0971	8.21911	69.8305	208.96	36.7842	150.121	31.4179	134.479	9.7357	73.5633	167.097	22.4604	25.6516	136.265	52.7974	160.777	253.98	22.1641
PDE7B	0.0897101	297.076	288.979	554.235	2190.22	2540.21	337.139	2547.97	1194.88	534.16	2506.96	392.491	471.576	604.445	363.866	542.049	989.748	1700.64	90.1067	1470.52	236.656	598.059	312.257	453.775	738.197	2929.85	387.691	364.462	470.982	346.581	1187.68	416.963	79.4514	75.4169	592.559	539.18	1348.44	19.4052	126.169	47.5967	133.188	842.832	52.8481	81.4816	173.428	116.307	235.754	103.049	313.655
IFRD1	0.0896886	2495.43	3932.84	2110.69	2548.29	3728.39	1534.42	2421.27	3747.5	1906.24	5492.17	1745.74	1830.38	1700.21	905.271	1607.29	1458.27	2534.79	2037.26	3539.75	2463.3	2102.12	1356.7	2015.05	807.798	2361.14	1206.55	2296.46	1837.49	1397.75	3137.24	2311.55	3386.27	2033.46	1060.95	1380.38	1185.1	2701.94	1486.07	1570.69	4612.03	1345.96	1833.83	3713.45	1025.43	4293.42	1422.26	1267.82	1748.28
KCNMA1	0.0896466	1158.07	3617.59	1763.22	39943.9	39127.5	760.725	52777.7	21368.9	6177.22	39180.8	67018.9	3110.59	6162.01	573.045	3894.9	7229.85	34501.9	5466.94	47369.4	1251.75	10149.2	938.925	2050.5	2092.26	45585.7	750.02	743.078	1396.36	385.619	14653.7	12172.6	2021.9	164.8	4047.97	6276.55	17689.2	483.281	1400.7	40.0245	60.3993	6940.97	220.641	606.585	550.565	552.459	3896.52	335.17	177.313
RP11-51F16.1	0.0896327	71.9236	9.72993	89.0223	57.8913	50.4146	86.446	37.5729	75.6448	377.121	57.3078	27.2898	120.917	74.3079	210.937	56.5616	84.9192	71.9089	5.63167	70.0248	58.0477	119.936	148.591	401.308	82.2562	74.2172	347.835	58.3847	59.7019	101.88	80.5981	13.4504	2.7397	78.2101	141.326	88.0886	97.215	27.7217	74.7946	7.57221	18.5844	101.911	54.1693	43.7586	107.36	57.3884	154.593	92.6401	78.5817
NEGR1	0.089632	1067.39	1325.22	1200.36	12144.3	15043	873.104	16052.4	6186.66	2104.54	12313.9	10315.5	1287.77	2350.13	1074.02	892.417	1736.45	11377.2	830.671	12623.1	608.756	2353.34	615.9	1101.82	1225.41	13712.9	735.527	1325.16	1966.85	890.257	4948.42	3355.88	668.488	212.285	1978.56	1025.12	3219.34	186.659	645.953	197.959	594.701	1431.35	303.876	464.747	132.135	230.319	644.653	102.008	163.208
HSPB2	0.0896272	18.7627	49.6227	37.3319	320.546	434.253	38.9007	222.816	128.133	52.7282	337.595	220.726	43.8324	42.1448	35.1561	64.4174	32.2107	281.643	22.5267	172.728	20.8376	53.485	17.228	48.2136	27.4187	201.94	18.1164	61.9231	66.3354	8.56932	89.7224	48.0372	32.8764	41.8983	68.6439	49.3683	57.5354	3.69622	12.088	4.32698	12.3896	53.2508	9.24841	13.5803	1.37641	43.6152	26.2808	34.3497	4.70147
RP11-626H12.2	0.089562	25.0169	0.972993	25.8452	20.3692	9.16629	21.6115	10.4855	6.17508	1.14627	6.25176	4.81584	9.06878	13.3089	29.8827	3.14231	14.6412	11.9848	0	4.66832	4.4652	38.8982	34.456	5.67219	12.6548	7.76691	14.4931	21.2308	13.2671	11.4258	9.12432	0.960745	0	102.418	20.1894	136.489	60.1807	95.1777	17.3765	1.08174	88.2759	47.7421	126.835	95.0619	12.3877	153.801	51.0157	72.863	34.2536
RP11-47L3.1	0.0895299	12.5084	4.86497	34.4602	27.8736	10.3121	246.371	13.9806	26.2441	93.9938	15.6294	21.6713	96.7336	43.2539	110.742	15.7116	73.2062	27.5651	14.0792	18.6733	37.21	74.5548	68.9119	209.871	97.0201	15.5338	130.438	33.6154	222.224	42.8466	45.6216	6.72521	30.1367	32.5875	143.345	35.8162	30.421	6.46839	41.5525	3.24523	2.32305	67.0226	7.92721	25.6516	126.63	34.4331	60.2913	19.7771	8.05966
FBXL5	0.0894502	4811.58	9935.23	4364.96	10945.7	13071.1	5057.09	12004.1	8236.79	6883.32	10863.5	10513	6051.9	7272.19	5271.66	6653.85	6158.11	11664.8	8716.41	10778	7071.4	6675.9	4496.5	5962.89	6154.45	11427.7	4449.39	4725.62	15078	7298.21	8458.24	10076.3	9372.53	4130.24	5562.18	4135.32	5333.6	4459.49	4965.91	3529.73	3473.73	5111.16	6051.1	2343.35	5058.31	3173.96	4715.86	3988.73	5823.11
THAP3	0.0894315	415.906	333.737	559.979	621.796	701.222	790.981	720.876	557.301	898.672	520.98	924.642	510.874	590.027	697.849	417.928	644.215	755.043	657.497	816.956	837.97	465.157	635.282	694.844	480.882	650.695	750.02	537.847	1489.23	536.059	580.915	400.631	476.708	571.679	612.748	531.436	392.166	535.952	584.002	332.095	154.096	410.399	581.329	571.88	729.498	710.852	401.169	315.393	612.534
JPH2	0.089392	402.355	1347.6	781.099	16917.1	13938.5	319.85	19099.3	13748.1	2342.97	14050.8	28349.3	1068.6	3636.65	399.022	2012.65	4925.31	13142.5	3019.98	21567.6	320.006	6053.53	510.379	755.82	1250.72	17319.3	405.808	283.077	364.845	348.486	7246.23	6715.6	939.718	174.111	1643.42	1666.91	6532.58	131.216	601.379	20.5531	303.545	1350.55	142.69	499.452	42.6688	179.817	1209.69	746.325	37.6118
RP5-965G21.3	0.0893084	104.237	33.0818	45.947	45.0266	38.9568	43.223	21.8447	47.085	21.779	44.8043	8.0264	64.9929	28.8359	77.3435	20.425	52.7085	53.9317	29.5662	16.3391	62.5129	24.3113	75.3724	45.3775	56.9466	29.3417	36.2328	47.7693	56.3851	45.703	45.6216	43.2335	21.9176	451.57	55.5208	53.2404	78.0365	73.0004	27.9535	124.401	278.766	219.43	114.945	283.677	61.9385	99.4733	57.9724	55.1677	254.551
ARHGAP12	0.0892838	3903.68	2638.76	2372.01	2532.21	2553.96	4205.6	2805.74	3280.51	2367.04	2949.79	2059.58	3143.84	6007.85	4468.35	2234.18	4491.93	1772.55	2092.16	1387.66	3892.17	4332.28	3004.13	2484.42	2923.26	2568.26	3449.37	2860.85	5154.26	6184.19	3833.73	2294.26	1824.64	2990.61	2625.63	2993.08	3870.08	3338.61	3476.06	8199.62	7882.88	3254.73	5814.61	8265.86	4226.96	5513.88	4575.96	5677.07	6376.54
COX7A1	0.089233	315.838	442.712	694.948	3040.37	4773.35	825.559	4389.92	1602.43	1461.49	5419.24	4824.67	628.768	545.664	457.03	661.457	486.089	2124.91	429.415	3832.69	196.469	943.28	391.936	823.886	512.519	2030.62	485.52	1176.54	2056.4	186.621	1649.98	613.916	495.886	671.303	1162.91	755.045	882.209	97.9499	170.743	55.1689	145.578	620.647	221.962	270.096	129.383	351.982	288.316	322.679	110.82
TTC28	0.0892298	2227.55	2477.24	3302.44	7891.44	5322.18	2178.44	7781.97	4804.22	1343.42	5981.89	6329.62	2007.22	1887.64	2409.95	2865.79	1915.07	7537.25	2178.05	6388.59	1884.32	2729.35	1972.6	1439.32	2855.77	7652.13	2471.08	1725	713.106	2129.95	4352.3	4038.01	1205.47	1044.66	3625	1996.03	6081.56	702.282	629.332	1621.53	748.797	2888.4	871.993	1112.07	395.03	916.685	1792.51	1186.63	470.147
STK26	0.0890895	1796	1908.04	1303.75	605.715	820.383	1564.67	866.799	829.005	1921.14	990.904	852.404	1899.91	1869.9	1569.72	1902.67	1326.5	691.524	1921.81	764.437	1585.15	1586.72	1505.29	1786.74	1415.23	909.592	1844.25	1312.77	2543.96	1870.97	1056.9	2578.64	2827.37	2731.77	1552.56	944.774	1187.08	4741.33	2129.76	3631.41	2327.7	2802.09	4616.28	3315.09	1798.97	1956.56	1770.86	1140.83	2390.36
ADCY5	0.089052	746.337	1891.5	1880.95	17346	12155.7	635.378	17460.9	11765.9	1944.07	17510.1	32493.3	1730.62	2575.27	789.255	2309.6	4114.19	20797.2	2186.49	28796.5	552.197	5635.37	1068.13	1617.99	1883.46	16649.7	978.287	1027.92	281.926	525.585	6352.04	6562.85	1224.65	117.315	3104.12	2594.26	5403.04	52.6712	875.625	69.2316	173.454	3415.4	196.859	511.524	60.5621	116.307	1722.94	287.288	416.416
RSU1	0.0890472	3454.42	3914.35	4258.71	10453.7	10471.3	6124.7	11387.2	9403.11	6265.49	10565.5	14387.3	4777.73	7029.31	5350.77	5965.68	5812.57	8460.08	5509.18	12254.3	4264.27	6492.75	4836.75	5255.29	4374.34	9170.13	4648.67	4247.93	8537.37	4986.39	6583.19	5302.35	5482.15	5729.82	5612.65	5495.37	5770.73	3637.08	3498.72	4398.37	3798.96	5317.74	4920.15	7615.51	4787.16	7155.96	5038.19	5715.58	4729.68
TCEA2	0.0889724	378.38	782.287	763.868	2740.19	3119.98	1573.32	3275.84	2668.41	1853.51	3112.34	3568.54	1050.47	1293.18	1736.71	1216.08	1856.51	2651.04	1231.93	4326.36	547.732	1539.72	908.776	1401.03	727.651	3141.28	1217.42	1084.54	1306.81	1076.88	2054.49	818.554	789.035	482.296	1599	1067.71	1482.03	195.9	1487.58	65.9864	827.006	897.001	291.986	3595.75	1003.4	1178.38	895.094	434.055	993.353
FIBIN	0.0889566	217.855	504.984	545.62	1869.68	1586.91	272.305	1547.48	1949.78	531.867	1198.25	3796.49	350.659	529.028	399.022	317.374	500.731	3144.81	475.876	2047.06	193.492	614.267	239.038	462.284	470.337	1189.2	405.808	311.385	563.851	412.28	892.662	464.04	90.4102	1132.18	1178.05	1184.84	805.495	924.056	288.601	83.2943	194.362	553.625	248.386	212.758	107.36	423.909	424.358	77.0266	30.8954
NSMCE3	0.0889183	882.888	733.637	1504.76	2205.23	2636.46	1413.39	1809.62	1645.66	2483.96	1988.06	1832.43	1653.54	1447.34	1824.6	1533.45	1616.39	1960.72	1264.31	2293.31	1044.86	1470.03	1238.26	2117.15	1554.43	3016.15	1572.51	1215.46	2262.04	1140.67	1546.57	747.459	893.143	1183.39	1485.94	1348.43	1763.1	1307.54	794.031	592.796	595.475	1080.62	873.314	976.271	1006.16	967.187	1123.12	705.73	854.996
SRPX	0.0888739	1428.05	1832.15	1972.85	4340.78	3641.31	1525.77	3448.85	4393.57	1353.74	1922.42	3932.14	1952.81	1763.43	1369.33	1990.66	1510.98	4459.55	1001.03	3530.42	644.478	991.903	949.692	1649.19	1356.17	4178.6	1264.53	2027.54	1993.38	629.369	2446.84	1273.95	523.283	310.978	4646.59	880.886	2722.68	255.039	276.513	22.7166	150.224	957.597	245.743	241.427	60.5621	554.755	259.716	177.994	106.791
APPL2	0.0888239	9852.49	3988.3	7469.25	1830.01	1685.45	3985.16	1274.86	3188.66	2418.62	3111.29	2136.63	5947.61	4106.9	3983.19	2199.62	2960.46	1446.57	3884.44	1269.78	15230.8	3777.98	3779.39	2511.36	5901.36	1618.97	3880.54	6772.62	5333.37	4330.36	4067.92	3315.53	4273.94	2422.65	2932.51	1951.5	2711.44	4716.38	5743.32	2149.43	6231.97	1988.64	2318.71	3283.41	3619.96	3416.53	4565.13	2732.36	4423.41
MAPK6	0.0888023	7284.08	11474.5	5395.9	1875.04	1648.79	3695.57	2378.45	2118.05	3149.94	3086.29	2010.61	4859.35	4009.3	2837.1	9276.11	3554.89	1399.83	9480.91	1594.23	9360.56	3940.06	4597.72	2986.41	5148.39	1574.09	3268.2	6302.01	5532.37	5593.86	2200.48	9014.67	11358.8	3097.68	2391.43	4125.64	2436.33	5815.08	2552.08	5979.88	8317.29	3244.63	7044.65	2670.79	3443.78	3805.24	3608.98	3392.29	11261.4
SYNC	0.0887714	123	198.491	218.248	2475.39	2993.94	86.446	3057.39	2838.99	589.18	2112.05	3788.46	300.781	627.735	100.195	325.229	802.34	1724.61	433.638	2488.21	136.933	1384.13	187.354	168.748	369.098	2995.44	68.8424	97.3078	109.453	151.391	1283.49	535.135	221.916	75.4169	468.394	676.637	2097.07	194.052	180.565	58.4142	61.948	307.569	162.508	105.624	53.68	132.376	299.138	122.826	54.4027
AD000864.6	0.0887182	21.8898	11.6759	60.3054	32.1618	36.6652	255.016	20.0971	35.5067	162.77	18.7553	10.4343	54.4127	21.0724	137.109	15.7116	64.4215	61.1225	16.895	15.172	23.8144	66.451	90.4469	164.494	54.8375	18.1228	210.15	63.6924	119.404	32.373	30.4144	12.4897	8.21911	64.244	103.975	14.5201	40.3409	7.39245	48.352	2.16349	3.0974	23.8711	10.5696	15.0892	79.8319	18.3643	49.4698	62.454	15.4477
METTL24	0.0886976	100.068	43.7847	100.509	2617.97	1137.77	56.1899	2676.42	1262.03	355.342	1364.97	1576.39	211.605	450.284	103.711	109.981	623.717	2375.39	88.6987	2212.78	65.4897	427.88	71.0654	155.985	158.185	2339.57	25.363	33.6154	165.839	73.3153	623.495	223.853	136.985	5.58644	160.506	217.801	858.401	1.84811	58.1736	4.32698	11.6153	123.028	17.1756	313.855	24.7754	29.842	136.815	6.2454	9.40294
FLI1	0.0886966	853.701	520.551	1257.8	1301.48	698.93	1564.67	1179.62	1337.68	2795.74	554.323	1135.74	1457.05	1363.05	2172.65	920.698	1645.68	1278.78	533.6	608.048	598.337	1706.66	1507.45	3790.44	2322.16	1051.12	3416.76	907.616	1048.1	1755.76	1368.65	575.486	257.532	859.38	2452	743.429	1917.18	493.446	791.009	175.243	267.151	1953.75	529.802	206.722	1101.13	514.2	1947.1	1639.42	350.595
TMEM68	0.0886827	1143.48	1104.35	1042.42	785.821	1055.27	682.923	816.119	748.729	800.093	705.407	810.667	1100.34	1111.29	836.716	1107.67	720.349	957.587	1234.74	615.051	1419.94	818.482	618.054	840.903	835.217	892.332	706.54	937.693	2709.8	880.736	942.846	1084.68	1531.49	2412.41	802.528	1285.51	849.804	1684.55	1804.14	3343.67	1688.86	811.616	2173.38	2123.05	1522.31	1528.83	972.391	1788.27	1869.17
ARHGEF6	0.0886711	929.794	494.281	1183.13	3474.55	2732.7	1283.72	2627.48	3153.15	3297.81	2168.32	2330.87	1717.02	2085.06	2149.8	498.057	1569.54	2400.56	495.587	2608.42	672.757	2243.13	1490.22	3509.67	2126.01	2625.22	3152.26	1206.62	1472.65	2133.76	2448.36	983.802	358.901	621.957	3078.88	876.046	2394.66	540.573	1005.57	353.73	1142.94	2479.84	443.924	327.435	1318.6	990.907	2306.53	1778.9	289.476
MROH1	0.0886394	5011.72	6680.57	4545.88	2699.45	1995.96	3349.78	1881.27	3390.12	1887.9	2618.45	3585.39	3591.24	3882.87	3675.57	4463.66	5051.23	2037.42	5245.9	2697.12	5513.04	5160.49	5433.27	2562.41	3490.62	2156.61	4413.16	4249.7	1217.26	5393.91	3309.09	5598.26	4589	4643.26	2539.83	3889.45	2888.67	5539.71	4780.05	16605.9	4988.36	5124.01	4991.5	12069.8	3651.62	3848.85	4243.58	9297.32	8285.33
ZEB1	0.0885841	1558.34	2017.99	1323.85	21917.2	29971.5	1430.68	37345.7	13534.2	5895.24	24147.4	15521.5	2593.67	3738.69	1712.1	1841.4	4076.12	19253.6	1360.05	21464.9	827.551	6353.37	992.762	1901.6	1811.75	25254.5	1731.93	1165.92	1840.81	1682.44	11736.9	4095.65	1128.76	2571.62	3812.77	7081.94	9818.05	1396.25	1292.66	472.722	1464.3	7635.06	1681.89	2616.47	893.291	2241.21	4017.1	2082.84	672.31
SNORA5C	0.0885184	17.7203	15.5679	20.1018	10.7206	1.14579	0	4.36895	5.4032	8.02386	2.08392	6.42112	13.6032	7.76351	10.5468	14.1404	2.92825	13.1833	14.0792	3.50124	2.9768	8.10378	0	17.0166	4.21827	10.3559	10.8699	21.2308	0	7.61717	6.08288	23.0579	2.7397	35.3808	29.2746	2.90402	7.27459	24.9495	11.3325	45.4333	42.5893	6.42682	11.8908	28.6695	9.63488	16.8339	17.7782	30.1861	16.1193
ARFGEF3	0.0884641	2830.04	961.317	2374.88	739.722	658.827	6859.49	676.313	3580.78	1909.68	759.589	290.556	4951.55	5112.83	4765.42	5203.67	9086.36	689.127	336.492	340.787	1603.01	3758.53	5291.14	2882.89	4627.44	913.907	5453.04	2363.69	2401.34	8129.43	7284.25	582.211	224.656	4705.64	2389.41	3929.14	4114.77	12988.5	3777.5	7615.48	11129	3505.37	10663.4	8027.45	5198.71	5884.23	6346.82	5104.57	15848.7
ZFPM2	0.0884585	301.245	344.44	175.173	3953.76	2753.33	280.949	3844.67	2124.23	527.282	1565.02	2567.65	364.262	631.063	168.749	380.22	547.583	2235.17	387.177	1407.5	107.165	534.85	139.977	272.265	208.804	3961.12	202.904	189.308	361.528	251.367	1925.23	1215.34	208.218	151.765	646.06	461.739	1981.33	185.735	254.604	9.7357	200.557	637.174	155.902	137.312	56.4329	638.16	361.748	60.3722	180.671
ZNF117	0.0884204	545.16	4464.09	261.323	1047.4	819.238	907.683	744.468	720.169	631.592	809.603	987.248	442.859	785.224	485.155	1333.91	1054.17	861.708	2183.68	591.709	474.8	596.438	755.877	1192.58	398.626	973.453	427.548	774.924	1071.32	1179.71	717.78	2055.03	4342.43	1508.34	939.816	2555.54	889.484	275.369	757.012	2147.26	8728.47	736.33	1877.43	8191.92	334.468	777.422	1276.94	1573.84	8162.42
PKD2	0.088404	1045.5	1809.77	999.347	10816	12908.4	803.948	10830.6	8927.63	2557.32	8651.4	8092.22	1611.22	2142.73	950.974	1514.6	1830.16	9734.06	1399.47	11932.2	788.853	2743.94	721.421	1477.61	1233.84	10432.7	702.917	819.155	832.51	1054.98	5629.7	2570.95	1189.03	1193.64	3072.82	2462.61	6951.86	1363.91	942.865	512.747	1461.97	3452.12	1366.12	2079.29	673.065	1880.05	2276.38	1357.33	1202.23
MYLK	0.0883884	6479.37	18134.6	10992.8	287948	267864	6751.43	404817	133200	40646.6	210601	380663	18123.9	60802.7	6466.97	23331.7	72998.3	262689	26954.6	357026	4837.3	59627.6	4449.12	11497.5	15519	376505	4869.69	4911.39	11907.2	5509.12	101888	75781.6	15942.3	4889.06	24738.1	40403.6	110454	4142.54	9470.96	779.937	3869.43	26175.5	5500.16	8062.15	1591.13	5299.63	21620.6	8928.84	1331.19
NANP	0.0883525	374.211	771.584	287.169	363.429	356.34	337.139	436.895	176.762	294.59	267.784	335.504	334.033	344.922	244.335	798.148	339.677	381.117	547.68	273.097	389.961	265.804	325.178	258.085	288.951	442.714	246.383	357.385	441.131	405.615	258.522	534.174	819.171	716.926	347.257	671.797	434.491	1472.02	251.582	668.518	732.535	521.491	914.271	1006.45	478.991	619.03	461.46	506.918	407.013
STK38	0.0883448	6566.93	5731.9	4172.56	2750.91	2619.27	3725.82	2908.84	3249.64	3344.8	3115.46	3596.63	4227.56	5554.24	4703.89	4997.85	4187.4	2491.64	7031.14	2741.47	6266.17	5354.98	4274.69	3448.69	4062.19	3538.26	3967.5	4357.62	2510.8	4937.83	2979.09	6956.75	7287.61	3371.41	3641.16	4619.33	4557.2	3488.31	3672.49	4106.3	6983.09	5334.26	3762.78	5220.86	4946.82	5434.3	6955.14	5603.16	4436.17
SPAG7	0.088244	1674.05	1329.11	2492.62	2360.68	3161.23	2852.72	1873.4	2091.81	2822.11	2556.97	2328.46	2368.46	2102.8	2733.39	2334.74	2105.41	1830.08	2103.43	2692.45	2481.17	2698.56	2655.26	2755.27	2665.94	2313.68	2731.96	2823.69	4315.12	2793.6	2110.76	1200.93	2306.83	1865.87	2065.37	1326.17	1429.79	783.599	1936.35	1187.76	1438.74	924.544	1416.33	1708.1	1741.16	1375.03	1230.56	1293.84	1443.35
S1PR1	0.0881784	1522.9	1306.73	1323.85	5422.49	2898.84	2048.77	5559.05	4338.77	3872.08	1753.62	4669.76	2475.78	3391.55	1984.56	4721.33	2035.13	7166.92	1402.28	3790.67	1062.72	1941.67	2140.58	3227.48	2752.42	4131.13	1757.29	1719.69	1711.45	2767.89	3441.39	1250.89	435.613	1568.86	5367.35	1724.99	4310.52	744.789	1627.35	400.245	790.611	3376.84	993.543	387.792	1026.8	673.358	2515.23	3177.87	629.325
RP11-442O1.3	0.0881417	21.8898	1.94599	40.2036	13.9368	14.8952	25.9338	27.9612	23.9285	6.87759	40.6365	20.8687	21.1605	18.8542	19.3359	0	35.139	22.7711	0	19.8403	13.3956	42.1397	12.921	18.4346	35.8553	19.8488	43.4794	35.3846	3.31677	13.3301	33.4558	16.3327	0	6.51751	25.2367	7.74405	18.5171	2.77217	4.533	0	6.1948	12.8536	2.6424	7.54459	1.37641	1.53036	8.50262	6.2454	2.68655
KLHL29	0.0881327	290.821	1281.43	223.991	1864.31	2553.96	112.38	2699.13	2190.61	491.748	1565.02	1549.1	396.003	407.03	237.304	615.893	702.78	1562.82	979.91	1754.12	123.537	884.933	211.043	483.554	234.114	1629.33	351.459	230	119.404	205.664	1218.1	1213.42	890.404	303.53	943.854	558.54	1615.62	522.091	528.095	157.935	634.967	456.304	336.906	214.266	426.688	580.771	520.979	475.691	637.385
NXPH3	0.0881278	207.432	202.383	344.602	2264.19	2225.12	164.247	1813.99	2416.77	569.694	3286.34	3789.27	327.987	542.337	135.351	147.689	673.497	1882.81	229.49	4283.18	98.2345	1098.87	165.819	285.028	383.862	2207.53	166.671	208.769	218.907	121.875	1158.79	301.674	104.109	41.8983	543.095	447.219	1548.16	19.4052	145.812	2.16349	20.1331	282.78	23.7816	185.597	4.12923	71.1617	258.17	179.035	7.38802
KCNE4	0.0880888	241.83	93.4074	143.584	2434.65	1957	1344.24	2759.43	2158.96	559.378	8033.52	1354.05	370.308	1262.13	1061.72	485.487	1130.3	2525.2	111.225	5077.96	193.492	504.055	271.341	499.153	955.437	1456.73	869.588	360.923	739.64	427.514	2040.81	301.674	106.848	477.64	1628.27	1314.55	2036.88	517.471	450.278	28.1253	202.105	734.494	243.101	238.409	209.215	816.446	721.177	442.382	96.7159
CYB5R3	0.0880786	20259.5	15653.5	35921.9	30552.7	28815.4	20647.6	29051.7	35733.7	16913.1	31893.4	51612.2	20870.3	21743.4	22714.4	28408.1	20714.4	31811.3	30598.3	44694.5	24850.4	19799.2	22125	16716	20922.6	27737.4	21214.3	31264.1	14245.5	18334.5	24685.8	17963	17208.1	8432.73	27361.7	25708.3	24045.8	15125.9	20344.9	9622.11	14781.6	16871.3	22202.8	15879.9	11336.1	15364.8	13749.5	14117.7	26914.6
CTD-2314G24.2	0.088061	166.779	4.86497	313.014	1316.49	1392.13	272.305	1594.66	756.448	356.489	948.184	1024.17	188.933	468.029	247.851	0	503.659	2393.37	7.03958	2861.68	75.9085	395.465	146.438	180.092	189.822	1738.93	137.685	184	411.28	122.827	450.133	1.92149	0	123.833	503.725	140.361	633.551	134.912	49.863	6.49046	82.8555	547.198	77.9509	434.569	49.5508	72.692	153.82	4.1636	74.5519
MXD4	0.0880163	6771.24	4234.47	8905.1	5970.31	6585.98	5921.55	6201.28	8011.4	5710.69	6176.74	10461.6	6815.19	6392.7	8317.94	4595.63	8729.11	5951.66	6767.86	9265.44	11792.6	8552.73	7382.19	7983.61	9592.34	7754.83	9072.7	6326.77	5124.41	6291.79	5541.5	4735.51	3334.22	4387.21	7764.84	4380.23	6318.31	4742.25	9733.11	5194.54	4425.41	3522.82	6324.59	2980.11	4337.07	3782.28	4317.01	6761.68	2067.3
SLC44A3	0.0880131	2570.49	606.175	2110.69	226.205	155.827	2926.2	138.932	1859.47	1147.41	309.462	152.502	1866.66	2830.35	2478.51	1574.3	2412.88	232.505	1003.84	205.406	4105.01	1928.7	1724.95	1436.48	1581.85	195.036	1576.13	2526.46	3363.21	3353.46	1338.23	726.323	1271.22	1986.91	2562.03	1125.79	924.534	1372.22	475.965	1295.93	1644.72	1760.95	1635.65	2400.69	1152.06	1305.4	1406.8	2573.1	1564.25
FLNA	0.0879716	40332.4	140167	70456.8	1.46929e+06	1.04758e+06	33493.5	1.62906e+06	883385	140979	1.14929e+06	1.97659e+06	83476.6	216618	32851.7	181104	359908	1.30171e+06	187672	1.97136e+06	23690.9	413118	43713.8	49943.7	107070	1.35869e+06	47178.8	32868.8	7781.15	32909.1	534846	640023	71437.8	26803.7	147483	185596	503855	99660.3	59624.9	10074.3	27071.3	152952	51098.8	44268.7	27931.5	57660.1	147415	105627	9045.63
FRRS1L	0.087971	44.8219	273.411	206.761	4310.76	3287.26	30.2561	3513.51	1834	439.02	4702.37	1365.29	285.666	446.957	8.78904	433.639	483.161	3401.29	191.477	3566.59	61.0245	363.049	34.456	96.4273	113.893	4772.34	65.2191	30.0769	139.304	28.5644	1587.63	770.517	367.12	7.44858	290.727	380.427	1443.68	0.924056	64.9731	5.40872	15.487	373.674	5.28481	75.4459	44.0452	23.7206	232.663	1.0409	5.37311
PRIMA1	0.0879583	459.685	1139.38	717.921	13192.8	16113.2	1041.67	13633.7	8453.69	1843.19	7212.45	5445.11	1260.56	2706.14	926.364	1024.39	3847.72	9364.93	1354.42	28699.6	309.588	2766.63	788.18	934.494	1375.16	17983.9	673.931	732.462	842.46	943.578	3575.21	3095.52	690.405	11.1729	818.68	691.157	2874.12	0	247.049	100.602	121.573	436.106	3.9636	505.488	8.25847	121.664	352.472	8.3272	11.4179
ITGA7	0.0879296	1589.61	1336.89	1783.32	17474.6	18426.5	319.85	16381.8	12895.1	2347.55	14095.6	21187.3	1670.17	2683.96	384.96	1687.42	3578.32	11202.2	1571.23	23220.2	2025.71	5829.86	1042.29	866.427	1680.98	14821.9	449.287	2763.54	222.224	584.618	6470.66	3248.28	684.926	630.336	2645.82	2283.53	6824.89	316.027	837.095	408.899	703.11	2637.75	656.637	618.657	378.513	332.088	1886.81	3502.63	504.401
STK35	0.0879116	3818.2	7518.32	4551.62	2344.6	1701.49	2506.93	2276.22	2490.87	1534.85	2939.37	3294.04	2974.56	1842.17	2576.95	4663.19	3771.58	1788.13	7028.32	2680.78	3771.61	3484.63	3714.78	2056.17	3151.05	2509.58	3239.22	3809.16	845.777	3160.18	2160.94	7095.1	6997.2	2705.7	2010.86	2541.99	2583.8	7676.13	3099.06	3851.01	5147.1	3231.77	5504.12	5777.65	2337.15	2160.1	3571.87	3574.45	4013.71
SPAST	0.0878353	1857.5	1840.9	1381.28	1127.81	1146.93	860.138	1047.67	1101.48	1121.05	1066.97	968.787	1068.6	1389.67	972.067	1148.52	1218.15	989.946	1634.59	716.587	2397.81	1050.25	986.302	1055.03	1168.46	1199.56	905.821	1355.23	1797.69	1550.1	1163.35	2160.71	2049.3	1199.22	1217.42	1369.73	1239.99	2099.45	1628.86	2019.62	2616.53	1917.95	1097.92	2488.21	1553.97	1407.16	1497.23	2550.2	1591.11
TSC22D3	0.0877106	4276.85	8151.74	5045.55	12852.9	18986.8	12975.5	9098.77	25304	27992.9	13878.9	26275.2	23826.7	19839.1	12060.3	8193.58	21168.3	19794.1	14484.6	48646.2	4508.37	42065.1	9111.45	33148.3	31567.4	13203.7	4800.85	7913.78	25001.8	22446.9	14389	8371.93	3509.56	2781.11	16635	3440.3	9767.13	3246.21	5231.84	447.842	3753.27	2092.39	2958.17	2373.53	4668.79	1593.1	5648.83	2935.34	4797.51
CDS1	0.0876457	10022.4	7672.05	8172.82	326.979	109.996	4538.41	165.146	1999.18	1431.69	2335.03	926.247	6506.85	5289.17	3673.82	4735.47	4360.16	95.8785	7863.21	138.882	16226.6	4121.58	4742	1686.06	7219.56	116.504	2902.25	7395.39	5870.69	4516.98	1549.61	5644.37	9221.84	337.048	1672.69	3035.67	899.404	2421.03	5628.48	5191.29	4509.04	613.302	4632.13	2200	2377.06	2522.8	2424.02	914.951	3964.01
SERINC5	0.0875819	4407.14	8033.03	3566.63	1657.41	1116	3829.56	1571.07	3217.22	2117.15	2311.07	1318.74	3813.42	4698.03	4115.03	7659.39	5654.45	1176.91	7049.44	1394.66	3649.56	3316.07	3781.54	2317.09	3682.55	1560.29	2963.85	2929.85	4145.96	4520.79	3271.07	7831.99	7912.27	7535.17	6965.34	5787.71	6560.36	6553.4	3080.93	13607.3	4254.28	4409.72	7573.13	6741.85	7110.54	3125.76	7211.77	6225.62	5636.39
RHOB	0.0875302	10062	17723.1	19444.2	159618	176754	15417.6	129212	216214	71000.8	183211	205079	34184.8	62733.6	17558.7	33272.4	55358.5	164616	17853.8	164245	6495.38	115145	7535.09	21171.5	15881.8	178699	13775.7	19010.4	34912.3	18367.9	121723	15303.7	10208.1	6218.63	21411.9	38581.8	35177.3	24360	20455.2	4288.03	19095.5	13997.6	15797.6	16394.4	8866.84	10170.8	22112.2	14712.1	7197.28
EML1	0.0875075	746.337	1843.82	890.223	12193.6	9667	721.824	11958.7	6112.56	1665.52	9014	14376.1	1240.91	3227.4	972.067	1151.66	3121.51	19465.7	1731.74	19224.1	492.661	2781.22	803.254	1069.21	1581.85	13215.8	956.547	806.77	1174.14	1359.67	4308.2	3558.6	1564.37	715.064	3587.65	2048.3	4485.11	717.067	573.425	126.564	542.045	2933.39	918.235	556.791	217.473	293.064	1217.42	956.587	191.417
MAP7D3	0.0874761	479.49	1002.18	370.447	3025.36	3055.81	860.138	2917.58	1615.56	725.586	2980.01	2708.11	714.922	608.881	534.373	851.567	588.578	1616.75	692.695	2463.7	336.379	910.865	458.695	1032.34	539.938	3305.25	695.671	527.231	583.752	482.738	1253.07	1700.52	682.186	1516.72	1302.22	1206.14	1345.8	1137.51	299.178	124.401	301.222	1020.03	636.819	196.159	267.024	685.601	669.388	502.755	179.999
LINC01091	0.0874664	157.398	17.5139	74.6638	110.422	61.8725	47.5453	49.806	58.6633	92.8475	53.14	102.738	99.7565	57.6718	65.0389	26.7097	32.2107	62.321	14.0792	71.1918	159.259	29.1736	68.9119	83.6648	59.0557	100.107	79.7123	81.3847	175.789	51.4159	77.5567	18.2541	16.4382	28.8633	110.032	9.68006	55.5514	35.1141	903.579	20.5531	130.091	44.0696	31.7088	168.999	152.782	68.101	72.6588	560.004	222.312
MRVI1	0.0874104	2524.62	4242.25	3589.61	25925.7	20586.4	2316.75	30658.6	15414.6	3827.38	22678.3	43099.4	3843.65	6242.97	2633.2	3992.31	8363.08	31420.6	5424.7	36971.9	1421.42	7168.61	2381.77	3281.36	4258.34	28597.8	2217.45	1689.62	1956.9	2709.81	9912.05	15748.5	2857.51	965.522	8029.32	6491.45	14696.7	1320.48	1758.81	373.202	1859.21	8959.91	2121.85	2043.08	532.671	1085.02	4061.16	2665.74	552.758
ANGPTL1	0.0873721	623.338	1095.59	313.014	8417.83	15091.2	246.371	13122.6	4043.14	1570.38	7111.38	7873.9	819.213	2575.27	105.468	989.829	2667.63	9986.94	979.91	15049.5	440.567	1656.41	137.824	1016.74	896.382	14200.5	181.164	483	1552.25	183.764	2191.36	3654.67	591.776	64.244	741.96	932.19	2187.67	15.7089	273.491	17.3079	25.5536	242.383	13.212	120.714	15.1405	104.064	463.779	19.7771	28.2088
MYOM3	0.0873429	634.804	86.5964	381.934	45.0266	11.4579	0	13.9806	125.045	9.17012	37.5106	25.6845	297.758	65.4353	33.3983	58.1328	29.2825	43.1453	68.9879	17.5062	665.315	12.9661	105.521	120.534	166.622	12.0819	3.62328	272.462	0	47.6073	13.6865	54.7624	90.4102	269.08	582.464	330.09	134.911	876.929	25.687	41.1063	31.7484	83.5487	356.724	490.399	19.2698	107.125	127.539	522.532	248.506
C2CD5	0.0872145	3916.19	2757.46	2239.91	3161.51	3360.59	2377.26	3230.4	3745.19	2128.61	3315.52	3003.48	2506.01	4218.91	2626.16	2067.64	3048.31	3001	2207.61	2534.9	4039.52	2987.05	2157.8	2619.13	2343.25	3187.02	1891.35	2213.31	3356.57	3848.58	3278.67	3247.32	2772.58	3054.85	2261.21	2028.94	3272.24	4334.75	1292.66	5284.32	6448.79	1994.15	4283.33	2218.11	2331.64	23884.3	2028.26	2243.14	2751.7
RP11-44F14.10	0.0871211	87.5591	114.813	40.2036	9.64855	0	60.5122	0	6.17508	41.2656	9.37764	4.0132	37.7866	13.3089	35.1561	58.1328	11.713	3.59544	77.4354	0	50.6057	29.1736	17.228	31.1971	27.4187	6.04093	10.8699	58.3847	89.5528	25.708	19.7694	168.13	73.972	557.713	47.4451	47.4323	1.32265	152.469	130.702	48.6785	0	34.8885	355.403	84.4995	205.085	81.109	89.664	92.6401	218.954
RP5-1159O4.2	0.0870983	19.805	22.3788	17.2301	35.378	67.6014	21.6115	53.3011	15.4377	46.9969	47.9302	19.2634	69.5273	29.945	42.1874	21.9962	29.2825	35.9544	7.03958	14.005	25.3028	105.349	40.9164	36.8693	14.7639	44.8755	47.1027	33.6154	96.1864	58.081	63.8702	21.1364	35.6162	73.5547	20.1894	28.0722	25.7917	13.8608	12.088	51.9237	232.305	29.3798	47.5632	126.749	20.6462	53.5625	57.1994	67.6585	104.776
LRRN4CL	0.0870728	407.567	551.687	574.337	1827.86	1872.22	315.528	1620.88	2101.84	841.359	1958.89	3214.57	539.592	666.553	337.499	744.728	538.798	1582	130.936	1845.15	278.331	487.848	202.429	401.308	373.317	1537.85	307.979	576.77	1038.15	338.012	1186.16	252.676	71.2323	104.28	1040.76	612.748	1354.4	172.798	140.523	31.3706	131.64	617.893	175.72	149.383	70.197	155.331	176.236	52.045	36.2685
SFRP1	0.0870657	5864.38	4521.5	3549.4	23094.3	17974	1568.99	17412	17825.9	3341.36	9616.25	10108.5	3616.93	6919.51	288.28	9274.54	5469.97	24254.9	4194.18	19483.2	1934.92	4771.51	820.482	2721.23	1991.02	23938.5	1913.09	6344.47	4275.32	964.525	13441.6	4065.87	1978.07	62.3819	2883.04	623.396	19950.2	28.6457	457.833	23.7984	31.7484	2410.06	107.017	209.74	27.5282	1003.92	1055.87	12.4908	17.4626
RNF166	0.0870506	753.634	518.605	870.121	1061.34	1071.31	1240.5	794.274	1304.49	1847.78	1008.62	967.182	967.336	1140.13	1541.6	802.861	1273.79	1069.05	598.365	1290.79	626.617	1768.25	1535.44	2563.83	995.511	1292.76	2101.5	760.77	756.224	1310.15	1052.34	452.511	260.272	1080.98	1829.16	726.005	988.021	1272.42	1155.16	468.395	483.969	1114.59	635.498	1021.54	1779.7	1097.27	1743.04	1438.52	840.22
CMTM5	0.0870197	20.8474	9.72993	34.4602	280.88	394.151	34.5784	334.661	188.34	76.7998	200.056	210.292	51.3897	51.0174	38.6718	62.8463	114.202	275.651	7.03958	443.49	17.8608	53.485	19.3815	34.0332	33.7461	340.881	18.1164	46	109.453	9.52147	101.888	11.5289	2.7397	0.931073	35.3314	8.71206	42.9862	0	3.022	0	1.5487	8.26306	1.3212	4.52676	1.37641	2.29554	6.18372	0	0
FXYD6	0.0870176	687.965	373.629	1740.24	16778.8	21301.3	1033.03	17738.8	17848.3	7308.59	12081.5	8619.56	2852.13	3642.2	1364.06	1121.81	4204.97	21857.9	582.877	38245.2	692.107	7024.36	908.776	2088.78	1512.25	18375.6	1514.53	1611.77	2361.54	736.01	8579.9	428.492	139.725	466.467	3371.63	2017.33	4899.77	419.521	950.42	49.7602	272.571	1794	550.941	875.173	311.069	343.565	1460.9	207.139	77.2384
OLFML3	0.0870163	1860.63	1073.21	3997.39	10926.5	11439.5	1525.77	9105.76	12417.3	3861.77	9307.83	5890.58	2578.56	3317.24	2555.85	1943.52	3935.57	8940.67	709.59	12984.9	1369.33	4085.93	1862.77	2166.78	3695.2	8383.09	1837.01	3462.39	2666.68	1676.73	5953.62	792.614	178.081	2118.19	5693.41	2753.01	7941.87	810.397	1541.22	108.174	8593.74	2007.92	907.665	1083.4	1134.16	2926.05	3482.98	617.253	237.76
CNOT11	0.0869587	5163.9	4031.11	4356.35	1711.01	2113.98	3440.55	1695.15	2324.92	2959.66	2203.75	2049.94	4067.35	4172.33	3701.94	5051.27	3440.69	1957.12	4950.23	1626.91	6261.71	3072.95	3772.93	2980.74	3566.54	2176.46	3362.41	3651.7	2859.06	4494.13	2772.27	3770.92	5523.24	3351.86	2362.16	3744.25	2827.83	6522.91	4043.44	4216.64	4140.45	2504.62	6648.29	4810.43	4177.41	3177.02	4629.29	4650.74	6563.25
PELI3	0.0869577	251.211	597.418	491.058	1855.74	1581.19	479.775	2097.09	2147.39	716.416	1915.12	3054.85	500.294	866.186	592.381	564.045	1543.19	1822.89	882.764	3001.73	314.053	988.661	559.909	645.212	645.395	2280.02	757.266	405.154	457.714	463.696	1268.28	936.726	460.27	508.366	799.5	775.373	854.433	481.433	468.41	467.313	249.341	629.829	335.585	494.925	304.187	1479.86	346.289	639.112	161.193
SOX17	0.0869546	208.474	250.059	353.217	2977.11	997.98	540.287	1320.3	2649.11	677.443	1356.63	1978.51	587.959	658.789	550.194	430.497	286.968	2459.28	261.872	1253.44	101.211	643.44	215.35	194.273	145.53	880.25	235.513	629.847	318.41	299.926	1736.66	256.519	134.245	397.568	526.943	245.874	408.7	193.128	241.76	58.4142	65.0454	564.642	200.823	188.615	111.489	206.598	499.336	397.624	79.925
TRPM7	0.0869457	4269.55	4058.36	2139.41	3479.91	2841.55	2368.62	2696.51	3479.66	2846.18	2768.49	3308.48	2747.84	3502.45	2474.99	2422.72	2497.8	3607.43	2708.83	2001.54	3863.89	2489.48	2075.97	2898.49	2495.1	3355.31	2159.48	1763.92	3087.91	4013.3	3750.09	5150.55	3282.17	2021.36	2566.07	2626.2	4375.33	4355.07	3693.64	5878.2	6736.07	3693.59	3421.91	2215.09	4842.21	2026.96	4213.43	4117.8	3554.98
TPM2	0.0868782	3295.98	11873.4	12586.6	198490	280734	6997.8	238258	107806	55830	320280	323767	19348.2	41947.4	5088.85	13529.2	54497.6	159621	31980.8	453353	2984.24	60426.7	5220.08	9827.07	15095.1	218567	4938.54	6680.62	12013.3	4109.47	57478.6	40360.9	12684.8	9243.69	21148.4	27623	43355.9	5585.92	6322.03	2675.15	2052.8	12671.9	6258.53	9101.8	1004.78	11008.6	7992.46	7131.2	13804.2
MRGPRF-AS1	0.0868106	1.04237	8.75694	25.8452	147.944	83.6424	4.3223	130.195	53.2601	22.9253	112.532	109.159	9.06878	18.8542	3.51561	4.71347	32.2107	146.215	5.63167	151.72	7.44201	24.3113	2.1535	18.4346	8.43653	148.434	0	17.6923	29.8509	7.61717	36.4973	23.0579	8.21911	3.72429	16.1515	25.1682	31.7437	2.77217	3.022	2.16349	5.42045	11.0174	0	0	0	3.8259	4.63779	4.1636	0.671639
DPYSL3	0.0868078	4874.12	5728.01	3046.86	56049.5	48355.6	2662.54	47716.7	27757.8	7395.7	48573.1	73358.1	5099.67	12073.4	2807.22	12790.8	11639.8	50844.4	6182.16	62561.3	2210.28	12460.4	2638.03	5255.29	6097.5	58181.9	2692.1	2770.62	3449.44	2316.57	18073.7	17612.4	4334.21	5669.3	18988.1	18327.3	42791.8	5664.46	6380.96	477.049	1171.59	18048.4	4131.4	5270.65	719.863	9912.9	11095.1	10726.5	1498.43
CLIC2	0.0867668	635.846	387.251	669.103	1490.17	1184.74	765.047	1100.97	1168.63	1611.65	873.163	1407.83	749.685	1266.56	792.771	661.457	565.152	1814.5	426.599	764.437	372.1	750.41	538.374	1678.97	651.722	1300.53	804.369	613.924	2026.55	570.336	961.095	336.261	260.272	516.745	1610.1	447.219	1273.05	535.028	501.652	125.482	111.506	1500.2	885.205	181.07	644.16	353.513	1123.89	454.873	372.759
AKAP2	0.0867485	92.771	33.0818	192.403	519.95	184.472	337.139	551.361	362.786	261.349	257.364	419.781	142.077	165.252	355.077	97.4117	266.471	321.193	42.2375	294.104	74.4201	178.283	213.196	197.109	240.441	371.086	369.575	72.5385	72.969	206.616	366.493	92.2315	63.0132	14.8972	123.155	94.8646	500.624	57.2915	58.9291	7.57221	93.6964	110.174	55.4905	39.2319	49.5508	39.7893	135.269	132.194	38.2834
TMEM240	0.0867317	21.8898	26.2708	54.562	257.295	223.428	34.5784	267.379	206.093	107.749	269.868	303.398	40.8095	62.1081	43.9452	25.1385	102.489	224.116	45.0533	368.797	23.8144	77.7963	30.149	56.7219	31.637	440.125	61.5958	63.6924	23.2174	18.0908	139.906	37.469	27.397	36.3118	137.288	93.8966	121.684	15.7089	16.621	15.1444	18.5844	57.8414	10.5696	51.3032	9.63488	45.1456	23.9619	14.5726	12.7611
RP11-610P16.1	0.0867076	40.6524	30.1628	31.5885	4.28825	0	4.3223	2.62137	9.26263	14.9014	17.7133	6.42112	22.6719	9.98166	14.0625	23.5674	23.426	5.99241	42.2375	7.00248	41.6752	3.24151	12.921	5.67219	23.2005	6.90392	18.1164	8.84616	9.95031	15.2343	27.3729	28.8223	32.8764	10.2418	11.1042	12.5841	7.27459	25.8736	21.9095	38.9428	65.0454	14.6899	25.1028	10.5624	8.25847	6.12143	15.4593	10.409	17.4626
CLU	0.0866945	22133.7	15205	20302.8	65359.3	84505.2	35581.2	83189.1	91422.9	68259	86809.9	52521.6	34091	70053.5	39081.3	107125	63095	59344	13603.3	109712	21462.7	63047.4	42324.8	52557.1	30221.8	79134.5	66096	39197.3	85244.3	16807.3	55430.2	20173.7	5671.19	7628.28	29027.3	16971.1	29684.3	5602.55	6257.81	9707.57	22642.8	14843.2	3809.02	20633	1977.9	11914.6	11743.7	4686.13	6153.55
RP11-554A11.4	0.0866898	31.2711	9.72993	43.0753	1033.47	986.522	21.6115	583.691	318.789	63.0446	691.862	383.662	58.947	77.6351	40.4296	70.7021	254.758	889.273	23.9346	940.666	22.326	141.006	23.6885	21.2707	61.1649	1131.38	25.363	33.6154	16.5839	10.4736	177.924	33.6261	19.1779	40.9672	162.525	102.609	255.933	18.4811	39.286	1.08174	15.487	42.2334	18.4968	9.05351	0	17.5991	62.6102	55.1677	4.70147
LINC01537	0.0866868	38.5677	42.8117	37.3319	216.556	182.18	4.3223	113.593	39.3662	18.3402	118.783	78.6588	45.3439	15.527	17.5781	45.5635	17.5695	212.131	28.1583	157.556	7.44201	30.7944	15.0745	22.6888	31.637	148.434	39.8561	38.9231	26.5342	6.66503	25.8522	20.1756	13.6985	12.1039	28.2651	25.1682	17.1945	2.77217	7.55501	5.40872	0	14.6899	5.28481	7.54459	8.25847	10.7125	8.50262	26.0225	6.04475
SLC26A10	0.0865755	6.25422	10.7029	0	200.475	139.786	0	105.728	138.168	25.2178	64.6015	113.975	16.6261	24.3996	1.75781	25.1385	11.713	141.421	4.22375	107.371	1.4884	24.3113	10.7675	14.1805	2.10913	236.459	18.1164	8.84616	6.63354	12.3779	38.018	25.9401	16.4382	13.035	12.1136	16.4561	74.7299	0.924056	1.511	3.24523	7.7435	11.9355	5.28481	13.5803	0	22.1902	25.5079	17.6953	0.671639
RAB33A	0.086569	40.6524	11.6759	77.5355	17.153	28.6447	151.28	10.4855	23.1566	339.295	25.0071	21.6713	57.4356	68.7625	131.836	53.4193	52.7085	19.1757	19.7108	24.5087	32.7448	69.6925	90.4469	292.118	145.53	3.45196	181.164	40.6923	189.056	62.8417	31.9351	19.2149	5.47941	31.6565	141.326	75.5045	40.3409	15.7089	47.5965	8.65395	16.2614	61.5139	19.818	7.54459	112.866	39.7893	64.9291	74.9448	6.71639
GPLD1	0.0865573	66.7117	159.571	114.867	420.248	252.073	168.57	409.807	393.662	121.504	329.26	441.452	81.619	106.471	142.382	127.264	163.982	357.147	142.2	436.488	44.652	160.455	139.977	87.919	160.294	388.346	134.062	37.1539	43.118	139.966	246.357	259.401	260.272	12.1039	40.3788	74.5365	242.707	37.8863	83.1051	45.4333	68.9172	80.7943	43.5996	39.2319	128.006	52.7974	130.631	98.8855	42.9849
ADCYAP1R1	0.0865055	55.2456	107.029	83.2789	1238.23	1259.22	60.5122	1156.02	1948.24	311.784	752.295	1232.05	288.689	216.269	40.4296	45.5635	688.139	1668.29	109.817	2280.47	22.326	348.463	49.5304	168.748	172.949	1838.17	101.452	189.308	6.63354	18.0908	1119.25	253.637	24.6573	21.4147	98.928	28.0722	511.866	8.3165	30.9755	0	3.87175	89.0574	17.1756	3.01784	6.88206	13.7732	22.416	2.0818	1.34328
C3orf52	0.0864785	465.94	302.601	841.404	46.0986	18.3326	1223.21	45.437	360.471	601.789	251.112	35.3162	675.624	1207.78	1031.83	345.654	1704.24	43.1453	273.136	18.6733	501.591	1800.66	1205.96	543.112	814.126	22.4377	847.849	1312.77	1466.01	1853.83	475.985	347.79	260.272	163.869	343.22	363.002	369.02	630.206	536.405	1279.7	3391.65	405.808	714.77	737.861	429.44	1156.19	837.895	550.636	1364.77
ATP2B4	0.0864675	4800.12	9932.32	4899.1	97278.9	87586.2	6530.99	133773	47621.5	8650.86	66618.8	89317.8	8831.48	17181.8	5844.71	13150.6	30901.8	102693	12836	121361	3375.69	24543.1	4548.19	5809.74	9265.42	124808	7079.9	3605.7	2975.14	5209.2	26702.3	23013.7	9394.44	5359.25	10648.9	13313	43326.8	5993.43	4935.69	3442.11	4478.07	17816.1	6351.01	4483	6083.74	9082.68	15229	18370.8	6301.98
AC226118.1	0.086343	27.1016	7.78395	11.4867	18.225	12.6037	4.3223	10.4855	24.7003	16.0477	6.25176	20.066	10.5802	14.418	15.8203	4.71347	20.4977	15.5803	2.81583	8.16956	4.4652	16.2076	12.921	7.09024	10.5457	20.7118	7.24657	8.84616	6.63354	12.3779	25.8522	4.80372	0	14.8972	19.1799	10.6481	15.8718	14.7849	3.022	3.24523	425.893	7.34494	188.932	27.1605	0	74.9876	2.3189	2.0818	39.6267
RP11-89C3.4	0.0863016	23.9745	9.72993	31.5885	20.3692	19.4784	30.2561	31.4564	29.3317	33.2417	20.8392	141.265	27.2063	6.65444	56.2498	28.2808	26.3542	29.962	9.85542	70.0248	4.4652	9.72454	12.921	38.2873	14.7639	27.6157	32.6096	21.2308	142.621	11.4258	56.2666	8.6467	10.9588	23.2768	39.3693	14.5201	31.0823	2.77217	32.4865	0	10.8409	17.4442	13.212	9.05351	15.1405	32.1375	13.1404	3.1227	10.7462
PDZRN3	0.0862969	1447.85	3255.64	1932.64	17284.8	21464	1301.01	17534.3	12927.5	3520.18	15213.7	15145	2326.14	3677.69	1432.61	4067.72	4711.55	17648.8	3604.27	16228.2	954.065	5956.28	1113.36	1844.88	2697.58	15387.1	1076.12	1215.46	971.814	1474.88	9142.56	5990.24	3624.63	826.793	2937.56	3015.34	6518.69	492.522	597.601	144.954	416.6	2578.99	558.868	813.307	122.501	565.467	1174.13	383.051	192.089
HCST	0.0862577	282.482	38.9197	554.235	160.809	340.299	1534.42	241.166	343.489	1589.87	196.931	141.265	956.756	375.976	1524.02	199.537	521.228	214.528	108.41	227.58	257.493	740.686	798.947	1674.71	556.811	228.692	1626.85	829.77	1625.22	448.461	444.05	77.8203	52.0544	596.818	1013.51	187.793	373.649	55.4433	430.635	18.3896	62.7224	347.048	153.259	138.821	750.144	298.42	561.173	314.352	58.4326
HSPB7	0.0862368	562.88	504.011	1094.11	29159	34238.4	1171.34	31131.4	18940.5	4676.76	27755.7	49024.5	2515.07	4823.36	917.575	2364.59	3856.5	28122.4	1564.2	27585.1	294.703	10980.6	447.927	1531.49	1263.37	24728.1	876.835	3223.54	792.708	2578.41	8873.4	1767.77	605.475	92.1762	2382.35	3570.98	10948.9	34.1901	1208.8	8.65395	130.091	1336.78	85.8781	685.049	38.5395	324.436	2070.77	255.02	155.82
CRYAB	0.0862143	852.659	9675.45	3391.46	16632	29670.1	1564.67	20118.1	16120.8	7550.45	15201.2	26212.6	3923.76	2453.27	1402.73	10861.4	3408.48	13209.7	15244.9	21270	552.197	8173.47	921.697	2529.8	1773.78	11497.6	1355.11	8702.85	2772.82	518.92	8395.89	6472.54	19071.1	492.537	3823.87	2360	4981.77	194.052	621.777	31.3706	212.946	1166.93	422.784	586.969	195.45	998.559	980.893	598.517	102.089
HSPB6	0.0862022	6085.36	7305.23	7015.53	238727	281236	2550.16	262558	95869.7	32309.8	224102	82839.7	18515.4	19752.6	1555.66	13326.6	21033.6	212274	6291.98	175975	1805.43	33638.8	2358.08	4851.14	5973.07	161036	2275.42	14210.5	4039.83	1079.73	95341.5	14336.2	4632.84	792.343	10418.7	16642.9	48391.2	121.051	3164.79	33.5341	230.756	8869.01	132.12	2762.83	100.478	1543.37	4664.07	756.734	194.104
GNG2	0.0861507	971.489	285.087	1292.26	3063.95	4727.52	1564.67	6415.36	3285.92	3164.84	1729.65	1817.98	1591.57	1715.74	2111.13	498.057	2316.25	1935.55	416.743	2185.94	711.456	1555.93	1361.01	2776.54	1621.92	4853.46	2108.75	1010.23	2295.21	1309.2	1989.1	942.49	331.504	1048.39	2164.3	1010.6	2353	451.863	1699.88	183.896	373.237	1630.58	776.866	300.275	1271.8	625.917	1501.1	3151.84	314.998
EXOC1	0.0861097	2916.55	6209.64	1567.94	1863.24	1960.44	1504.16	1365.73	1625.59	1453.46	1753.62	1757.78	1842.47	2212.6	1824.6	3547.67	1871.15	1716.23	4960.09	1302.46	2481.17	1972.46	1735.72	1883.17	1699.96	1650.04	1630.48	1714.39	2169.17	2009.03	1881.13	5558.87	6936.93	2521.34	1715.09	2054.11	1753.18	2658.51	2364.72	4288.03	3695.97	1798.59	1237.97	2192.46	2356.42	2510.55	2038.31	3239.28	2389.69
RP11-241G9.3	0.0861094	2.08474	1.94599	5.74337	2.14412	0	0	0	0	0	0	0	0	0	0	0	0	5.99241	0	0	0	3.24151	4.30699	0	0	0	0	0	0	0	1.52072	0	0	4.65536	3.02841	0	0	0.924056	0	1.08174	5.42045	0	0	0	5.50565	0.765179	0.772965	1.0409	4.70147
DENND1B	0.0860848	2991.6	2810.98	1843.62	657.174	643.932	1422.04	1057.28	901.562	1356.03	950.268	761.706	1653.54	1306.49	1219.92	1959.23	1080.52	552.5	1807.76	532.188	3173.27	1032.42	876.473	1551.34	1592.4	764.609	1355.11	1266.77	1648.44	1614.84	1309.34	2714.1	3342.44	1758.8	1848.34	516.915	1120.95	2554.09	972.329	2094.26	1730.67	1480.92	1561.66	2234.71	1629.67	1667.33	2234.64	1653.99	2341.33
DIXDC1	0.0860728	1387.4	1478.95	1183.13	14258.4	19035	1746.21	17957.2	10056.9	3027.29	13501.7	12519.6	2102.44	3978.25	1511.71	1673.28	3677.88	11912.9	1724.7	14937.4	1144.58	4581.88	844.171	2039.15	1858.15	18827.9	1173.94	1181.85	1930.36	2119.48	7024.2	4085.09	1087.66	830.517	2786.14	2426.79	7293.77	514.699	1508.73	1097.97	1032.98	2340.28	652.673	1090.95	678.571	665.706	1797.92	1186.63	244.476
GJC1	0.0859879	203.262	397.954	445.111	6205.09	11705.4	410.618	12043.4	2554.94	810.41	7456.27	4505.22	557.73	1195.58	386.718	254.527	1115.66	5473.46	404.072	4811.87	154.794	1432.75	211.043	262.339	485.101	12827.5	336.965	196.385	172.472	326.586	1567.86	1154.82	216.437	780.239	948.901	2191.57	2776.91	280.913	360.374	152.526	599.347	1217.42	725.34	366.667	286.294	483.593	1011.81	2018.3	330.446
AP5Z1	0.0859489	2475.63	1481.87	2463.91	1296.12	1272.97	2057.41	1072.14	2330.32	1668.96	1422.28	1760.19	1727.6	2414.45	2167.38	1277.35	2814.05	1206.87	1762.71	1530.04	3258.11	2685.59	3327.15	2251.86	2307.39	1110.67	3047.18	2515.85	965.18	2729.81	1497.91	1250.89	989.033	1819.32	1847.33	1811.14	2132.78	2334.16	1878.17	1841.13	8888.76	1686.58	3937.18	4821	2247.68	3264.25	1991.93	3362.11	2694.61
RP11-29G8.3	0.0858876	145.932	632.446	301.527	45.0266	73.3304	172.892	40.1943	94.9419	82.5311	62.5176	80.264	187.421	99.8166	91.406	249.814	140.556	28.7636	433.638	37.3465	130.979	181.525	167.973	143.223	84.3653	25.0267	144.931	205.231	199.006	119.971	54.7459	445.786	378.079	114.522	83.786	160.689	77.3752	250.419	142.79	146.035	182.747	55.087	284.058	205.213	123.877	147.68	115.172	61.4131	100.074
ZNF428	0.0858364	815.134	575.039	1349.69	1466.58	1635.04	1309.66	1723.11	1485.11	1526.83	1933.88	1717.65	1219.75	1025.89	1784.17	1002.4	1127.38	1559.22	816.592	2822	976.391	1105.36	1167.2	1296.1	938.564	1943.45	1681.2	1204.85	796.025	1132.1	1105.56	442.903	852.048	1566.06	1375.91	1119.98	1159.97	534.104	2059.49	629.575	609.413	801.517	918.235	2470.1	1530.57	1208.98	1200.42	1060.68	979.249
EPS8	0.0858242	11592.2	2517.13	8798.85	4569.13	2866.76	4309.33	3631.47	4184.39	3623.34	3612.48	3198.52	7190.03	8181.63	4656.43	3814.77	5540.25	4180.3	2468.08	1770.46	11783.7	6640.24	5859.67	2844.6	7314.47	5265.97	4010.98	7736.85	8553.95	7163	4096.82	4203.26	2230.12	5195.39	6029.56	9352.88	9320.73	11543.3	6257.06	7288.79	14732.8	5006.49	9083.26	4016.74	14755.1	7589.81	7812.36	4668.43	6482.65
HKDC1	0.0858021	11625.6	25.2978	10811.9	358.069	14.8952	64.8345	19.2234	802.761	97.4326	1221.18	10.4343	4467.88	318.304	149.414	51.8482	96.6322	25.1681	4.22375	19.8403	16941	384.119	5635.7	134.715	6930.61	9.49289	369.575	12121	268.658	101.88	60.8288	28.8223	5.47941	636.854	2155.22	1335.85	949.003	2571.65	120.88	1516.61	1585.09	428.761	3440.41	2043.08	2616.56	2810.5	1709.8	2376.37	2155.29
ECSCR	0.0857866	152.186	140.111	330.244	572.481	476.647	384.685	465.73	263.213	420.679	345.931	467.939	253.926	174.124	253.124	358.224	158.125	667.554	107.002	295.271	135.445	226.906	198.122	346.004	181.385	376.264	271.746	238.846	1276.96	154.248	184.007	105.682	76.7117	405.017	422.968	213.929	199.721	39.7344	132.968	48.6785	35.6201	392.954	124.193	81.4816	68.8206	136.202	165.415	360.151	72.537
GZMM	0.0857861	104.237	3.89197	137.841	26.8015	35.5194	384.685	13.9806	116.555	573.133	27.091	4.0132	160.215	144.18	337.499	6.28463	166.91	40.7484	15.4871	49.0173	184.562	155.593	170.126	716.114	191.931	42.2865	608.712	111.462	547.267	196.142	114.054	24.0186	0	35.3808	265.49	56.1444	134.249	9.24056	164.699	10.8174	15.487	62.432	1.3212	12.0714	359.243	60.4492	160.004	51.0041	34.9252
S100B	0.0857543	227.237	292.871	310.142	2452.88	4820.33	492.742	2492.05	1133.9	953.693	1791.13	2040.31	519.943	357.122	520.311	392.789	632.502	2127.3	440.678	3523.41	165.213	546.195	260.573	991.216	472.446	2191.13	402.185	872.232	815.926	201.855	778.608	349.711	282.19	80.0723	440.129	93.8966	299.581	53.5952	327.132	12.9809	79.7581	117.519	163.829	16.5981	861.633	282.351	97.3937	336.211	123.581
ZNF135	0.0857356	75.0507	245.194	54.562	812.623	748.199	121.024	859.808	521.023	179.964	366.77	833.141	114.871	188.542	117.773	262.383	339.677	721.486	223.859	759.769	50.6057	207.457	133.517	157.403	78.0379	907.003	105.075	70.7693	152.571	118.066	333.038	496.705	323.285	40.0361	293.756	203.281	468.88	33.266	62.7066	6.49046	42.5893	228.611	68.7025	79.9727	27.5282	55.8581	183.193	96.8037	16.791
PURB	0.0856539	3839.05	7062.96	3670.01	8087.63	8766.41	2973.74	10821	4530.97	3078.87	7660.49	6340.86	3612.4	3452.54	2932.02	6463.74	3320.63	8114.92	6962.15	8517.35	4100.55	3264.2	2999.82	2770.87	3205.88	12561.7	2808.05	3540.23	2374.81	3979.02	4581.93	8241.27	7243.78	5485.88	3246.45	6240.74	6056.43	2554.09	3474.55	2166.73	10531.9	4750.34	4345.43	8715.52	4477.47	5940.09	5995.12	4564.34	6895.04
KIAA1841	0.0856428	703.6	475.794	381.934	374.149	488.105	332.817	341.652	369.733	372.536	313.63	347.543	402.049	612.208	379.686	326.801	360.175	339.17	481.507	177.396	861.784	466.778	372.555	293.536	312.152	364.182	471.027	375.077	736.323	545.58	291.978	585.093	652.05	472.054	251.358	576.932	536.336	859.372	716.97	485.703	767.381	607.794	939.374	1760.91	891.915	912.859	994.034	1270.94	649.474
RP5-1159O4.1	0.0856315	195.966	132.327	175.173	101.846	144.369	605.122	88.2527	111.152	390.876	145.874	93.9089	234.277	285.032	309.374	81.7001	161.054	91.0846	121.081	72.3589	192.004	218.802	232.578	184.346	208.804	132.037	423.924	389.231	689.888	485.595	527.69	93.1922	254.792	247.665	71.6723	355.258	209.64	115.507	39.286	138.463	906.764	77.1219	126.835	526.613	81.2083	434.622	234.982	243.571	546.714
TLN1	0.0856157	25980	33681.1	32168.6	153846	118250	22821.7	170609	123451	28382.7	141116	225419	26155.9	42985.5	26430.4	26745.8	64705.5	146496	40564.9	232884	21513.4	75783.3	30637.8	22152.7	39854.2	136796	30359.5	36966.3	4447.79	27682.7	70807.7	103220	14731.4	19519.9	39367.3	39823.8	77578.2	28211.4	36387.9	16131	34714.1	53103	34871.8	13631.6	22928.3	15993	36595.3	47747.1	30301
SERINC3	0.0856096	9307.33	12909.7	8204.41	11080.8	10823.1	8385.26	10599.1	11095.1	7091.94	12561.9	14883.4	8361.41	9583.5	8191.38	10013	10383.6	10710.8	11960.3	12131.8	10978.4	8009.78	7442.49	6508.84	10197.7	10442.2	6927.72	8074.78	7751.29	10431.7	10950.7	11742.2	11306.8	8277.24	9993.75	17843.3	10354.4	6777.02	10385.1	8539.29	21104.9	12892.2	18265.6	15034.9	11356.8	13840.6	12631.8	11127.2	9863.68
CACNA1H	0.0855975	1504.14	2640.7	3032.5	31590.4	27934.3	1318.3	45719.3	28862.3	3912.2	32718.6	33183.6	2920.15	6585.68	1524.02	2685.11	12462.6	32116.9	3167.81	39951.5	669.781	12494.4	1509.6	1586.8	2834.68	46067.3	1326.12	1535.69	371.478	1376.8	17543	14383.3	1147.94	2729.91	3273.71	6766.37	12613.5	1269.65	1989.99	309.379	1352.79	4021.35	2304.18	1151.31	375.76	805.734	3341.53	2457.56	728.056
MYH11	0.0855495	30181.8	203494	73342.9	2.40306e+06	2.26948e+06	26876.1	3.12105e+06	971084	191283	1.94357e+06	2.40302e+06	124984	444663	23633.7	123878	634294	2.20266e+06	314163	3.06476e+06	22418.3	601920	28225.9	37507.4	126793	2.55247e+06	24207.2	23840.4	16451.2	20066.5	580825	1.01659e+06	103775	3903.99	102663	214996	586463	924.98	37087.5	1179.1	5638.82	132606	4526.44	28278.6	838.234	2683.48	79726	12898.8	2103.57
SPOP	0.0854835	2872.77	3530.02	2946.35	7957.91	10918.2	3916	13668.7	6144.21	4209.09	8772.27	9126.02	3929.8	4773.45	3710.73	2392.87	4512.43	7812.9	4801	14149.7	3826.68	5147.52	2431.3	3728.05	3800.66	10464.6	3619.66	3243	5920.44	3621.01	4402.48	4903.64	4230.1	3239.2	4041.92	4118.87	3264.31	1710.43	3154.22	2066.13	2003.24	3248.3	3040.08	3064.61	3348.81	3388.98	3311.38	2314.96	3734.98
TACR2	0.0854487	78.1778	624.662	815.559	14312	14235.3	103.735	23859.7	7569.11	2105.69	19674.3	16334.5	914.435	4047.01	112.5	1036.96	4565.14	16027.3	1426.22	28349.5	107.165	4787.71	83.9864	89.337	335.352	21776.7	148.555	90.2308	126.037	97.119	3115.95	2640.13	671.227	74.4858	409.845	2467.45	4020.86	37.8863	380.772	58.4142	53.4302	572.905	21.1392	27.1605	60.5621	82.6394	858.765	45.7996	30.8954
LINC01128	0.0854051	373.169	767.692	468.085	2498.98	1429.94	514.354	2414.28	1242.74	614.398	1449.37	1631.77	604.585	586.7	578.319	812.288	834.551	1499.3	798.289	1719.11	267.912	711.512	501.765	473.628	377.535	1551.66	637.698	590.924	411.28	493.212	819.668	984.763	742.46	565.161	604.672	563.38	883.532	609.877	457.833	598.204	271.023	743.675	739.873	356.105	448.71	377.999	787.652	500.673	1822.16
IYD	0.0853115	4868.91	11.6759	3836.57	118.999	10.3121	229.082	29.7088	628.315	91.7012	535.568	1.60528	2280.8	535.682	400.78	95.8406	486.089	33.5575	2.81583	0	6267.66	411.672	1205.96	124.788	3505.38	4.31495	344.212	2531.77	736.323	241.845	234.191	5.76447	0	1300.71	2546.89	1099.66	1905.94	543.345	852.205	437.025	5138.59	788.663	3096.9	1941.98	63.3149	938.11	797.7	225.875	3162.75
SPTBN1	0.0852917	48400.4	20315.1	37070.6	55954.1	35409.4	25769.5	43344.3	57180.5	15946.8	32028.8	65054.8	28491.1	29280.6	31499.9	21066.1	46576.7	50583.1	15164.7	50575.4	37580.6	35241.7	31906.2	14396	33710.3	44504.4	26921	32166.4	11141	33308	46990.2	24217.5	9578.01	39067.8	30493	59265.2	65017.6	66192.9	19474.5	76901.2	87080.3	39194.4	46869.6	37051.5	21443.1	36726.3	58186.5	49613.4	45467.9
TSPYL2	0.0852826	426.33	1337.87	715.05	5977.81	8648.4	912.005	6589.24	10610.3	2788.86	6095.47	6672.35	2094.89	1405.2	894.724	1007.11	1601.75	6478.99	1779.61	17635.7	236.656	2432.76	779.566	2460.31	1119.95	9711.23	1481.92	759.001	451.081	855.028	3680.14	1663.05	526.023	597.749	1586.89	914.766	1671.17	472.192	1322.88	189.305	354.652	1103.58	685.704	1231.28	978.628	1028.4	1171.04	409.074	337.834
C14orf159	0.0852756	2255.69	2431.51	1895.31	4795.33	4478.88	5147.86	4792.73	4074.78	3198.08	4205.35	7246.24	2442.52	3943.86	4271.47	2994.62	5551.96	4582.99	3067.85	5691.85	2220.7	3784.47	3004.13	3990.39	3212.21	5407.5	3641.4	2411.46	2597.03	5988.05	4531.74	3084.95	2008.2	2999.92	2342.98	1335.85	2649.27	1167.08	4032.86	3613.03	1549.47	1322.09	1008.08	606.585	1814.11	801.143	2225.37	2357.64	1805.36
ZNF771	0.0852336	330.431	382.386	364.704	917.685	1389.84	466.808	1147.28	1015.03	759.974	1115.94	810.667	479.134	503.519	444.725	375.506	538.798	1178.11	594.141	1258.11	311.076	470.019	413.471	527.514	348.007	1005.38	394.938	343.231	835.826	324.682	637.181	513.038	279.45	744.858	470.413	564.348	509.221	538.725	361.885	305.052	245.469	412.235	432.033	611.112	291.799	439.213	330.829	196.73	382.162
GPR183	0.0852317	609.787	187.788	717.921	1327.21	2323.66	1102.19	2258.74	1550.72	4189.6	1332.67	744.85	2716.1	1449.56	2610.34	725.874	1209.37	1429.79	152.055	2325.99	320.006	4043.79	1046.6	6355.69	1986.8	2013.36	2500.07	990.77	1681.6	1444.41	1400.58	337.221	191.779	495.331	2053.26	547.892	1184.44	374.243	744.924	104.929	348.458	1116.43	214.035	143.347	955.229	748.345	1110.75	1413.54	272.685
RGS9	0.0851455	113.618	56.4336	203.89	534.959	774.552	177.214	601.167	1042.05	502.064	1424.36	703.916	231.254	229.578	217.968	98.9829	281.112	366.735	157.687	725.923	183.073	411.672	314.411	384.291	242.55	516.068	369.575	198.154	179.106	122.827	550.5	206.56	46.575	39.1051	197.856	330.09	257.917	49.899	31.731	2.16349	34.0714	100.993	40.9572	42.2497	19.2698	26.7813	147.636	125.949	36.2685
GALNT16	0.0851282	318.965	330.818	333.116	1687.42	1290.16	302.561	1332.53	1487.42	364.512	960.688	1850.89	385.423	384.848	170.507	529.48	553.439	1191.29	177.397	1287.29	224.749	429.5	260.573	511.915	409.172	1287.58	260.876	369.77	189.056	171.386	807.502	647.542	63.0132	54.0022	812.623	124.873	1537.58	13.8608	179.809	16.2262	80.5324	616.057	18.4968	82.9905	39.9159	112.481	293.727	18.7362	26.8655
PALM	0.0850987	1360.29	1261.97	3506.33	5233.8	3506.11	1383.14	3550.2	6502.36	1549.75	3464.52	8414.08	1704.93	1697.99	856.052	1599.44	2316.25	4298.95	1640.22	6169.18	2582.38	2377.65	1315.79	1306.02	1581.85	3692.73	1221.05	4444.31	895.528	765.526	2153.34	1321.02	668.488	255.114	4490.12	1002.85	2712.1	218.077	1433.94	55.1689	628.772	1503.88	706.843	390.81	156.911	1007.74	966.207	171.748	130.298
RP11-532F6.3	0.0850263	26.0593	26.2708	278.554	924.117	532.791	198.826	915.731	297.176	217.79	414.7	896.549	134.52	431.429	156.445	21.9962	204.977	1265.6	18.3029	1568.55	50.6057	163.696	92.6004	253.831	200.368	995.028	112.322	93.7693	195.69	136.157	159.676	66.2914	21.9176	50.2779	46.4356	57.1124	67.4553	18.4811	176.787	9.7357	40.2662	117.519	30.3876	61.8657	34.4103	37.4938	150.728	31.227	18.8059
YPEL1	0.0850029	100.068	80.7584	74.6638	433.113	333.424	229.082	268.253	372.049	248.74	468.882	1137.34	129.986	110.907	193.359	65.9886	131.771	343.964	154.871	386.303	66.9781	175.042	107.675	229.724	109.675	295.143	213.774	79.6155	192.373	196.142	514.003	216.168	35.6162	80.0723	145.364	131.649	352.487	26.7976	135.99	44.3515	63.4967	125.782	38.3148	319.891	165.169	87.9956	169.279	92.6401	36.9401
ANGPTL2	0.0849931	2271.33	2521.03	4327.63	17850.9	21500.7	2035.8	18869.5	15632.2	3470.89	25986.5	10486.5	3146.87	4670.31	2072.45	4279.83	5824.29	14124.1	1658.53	20053.9	1317.24	5935.21	2269.79	1863.32	4804.61	19923	2050.78	4506.23	1509.13	3159.22	11333.9	2548.86	1372.59	5781.96	6924.96	24568	12538.1	7725.11	2516.57	507.338	1191.72	10957.7	4194.81	1297.67	679.947	5428.95	3854.78	10365.3	762.31
AC009495.4	0.0849804	34.3982	17.5139	25.8452	2.14412	0	4.3223	1.74758	10.0345	9.17012	5.2098	1.60528	12.0917	21.0724	12.3047	18.8539	2.92825	0	14.0792	2.33416	25.3028	11.3453	8.61399	8.50829	10.5457	7.76691	3.62328	12.3846	6.63354	10.4736	22.8108	6.72521	8.21911	6.51751	10.0947	7.74405	18.5171	18.4811	3.7775	10.8174	37.1688	6.42682	10.5696	9.05351	2.75282	21.425	10.0486	12.4908	13.4328
AMZ2P1	0.0849435	204.305	225.734	209.633	886.595	1407.03	363.073	1128.06	751.817	604.082	1157.62	915.813	347.636	324.958	349.804	207.393	240.116	1029.5	215.411	1534.71	172.655	405.189	200.275	582.818	394.408	995.028	485.52	260.077	706.472	366.577	597.643	301.674	271.231	397.568	573.379	368.81	473.51	97.0259	459.344	183.896	297.35	349.803	187.611	538.684	337.221	231.849	373.342	240.448	436.565
RERG	0.0849203	375.253	320.115	212.505	11267.4	12940.5	242.049	12109.8	7228.71	2616.92	6750.86	1635.78	1051.98	2147.17	203.906	1033.82	1396.77	7944.73	368.874	4320.53	157.771	2213.95	90.4469	438.177	432.372	13980.4	170.294	302.539	1041.47	241.845	4499.81	732.087	399.997	154.558	1840.26	924.446	4339.62	79.4688	406.459	12.9809	133.963	907.1	103.054	448.149	71.5734	1735.43	589	194.648	192.089
LINC00092	0.0848648	67.7541	97.2993	48.8187	115.783	75.6219	190.181	63.7866	250.091	105.456	107.322	219.923	101.268	124.216	133.593	59.704	81.991	94.68	57.7246	138.882	35.7216	90.7624	139.977	239.65	105.457	135.489	130.438	61.9231	155.888	154.248	117.095	130.661	38.3559	4.65536	292.746	16.4561	72.0846	1.84811	33.9975	6.49046	24.0049	22.0348	23.7816	33.1962	11.0113	4.59108	57.9724	7.2863	12.7611
RP11-169D4.2	0.0848528	5.21185	11.6759	51.6903	13.9368	9.16629	8.6446	10.4855	25.4722	60.7521	6.25176	8.0264	21.1605	21.0724	45.703	20.425	11.713	9.58785	1.40792	8.16956	5.95361	21.0698	40.9164	73.7385	14.7639	11.2189	61.5958	21.2308	13.2671	10.4736	34.9765	5.76447	0	13.035	45.4261	15.4881	9.25857	3.69622	7.55501	0	3.87175	16.5261	10.5696	1.50892	15.1405	9.18215	20.0971	18.7362	3.35819
BRCC3	0.0847799	2515.24	3467.75	1694.29	1351.87	1759.93	1495.52	1256.51	1318.38	1555.48	1519.18	1676.72	2261.15	2091.71	1434.37	1974.94	1841.87	1511.28	3301.56	1219.6	2835.4	1410.06	1640.96	1219.52	1782.22	1682.83	1597.87	1537.46	2122.73	2231.83	1406.67	2884.16	3794.49	1571.65	1880.64	1725.96	1595.12	5230.16	2389.65	3379.37	2566.2	2522.07	3918.68	2740.2	2682.63	1437.01	2391.56	517.327	2768.49
NPM1P26	0.0847765	13.5508	21.4059	11.4867	20.3692	8.02051	56.1899	10.4855	18.5253	5.73133	11.4616	8.82904	6.04585	16.6361	10.5468	34.5654	2.92825	17.9772	5.63167	9.33663	22.326	9.72454	8.61399	4.25414	21.0913	10.3559	10.8699	5.3077	13.2671	9.52147	13.6865	24.9794	27.397	27.0011	28.2651	6.77605	11.2425	21.2533	18.8875	78.9673	42.5893	17.4442	13.212	12.0714	15.1405	23.7206	20.0971	58.2904	41.6416
ITGA9	0.0847017	1012.14	1380.68	1633.99	7806.75	7055.76	1249.14	8972.94	8134.13	1735.45	11036.4	13362.4	1818.29	2093.93	1409.76	1910.53	2708.63	5936.08	1662.75	10672.9	698.06	3491.11	1298.56	1405.29	2336.92	5814.83	1047.13	973.078	547.267	1590.09	6300.34	6755	909.582	590.3	3266.64	1763.71	6804.39	538.725	1609.22	239.065	569.922	1693.93	792.721	454.185	671.689	487.419	2226.91	396.583	257.238
SNRPN	0.0846659	733.829	691.798	850.019	3052.16	3416.74	2334.04	3126.42	3653.33	3997.03	3880.26	4264.43	1553.78	2124.98	2765.03	1445.46	1836.01	3982.55	1234.74	6941.79	939.181	2367.93	1466.53	3435.93	1988.91	2834.06	2376.87	1449	3860.72	2283.25	3359.27	945.373	1276.7	530.711	2085.56	684.381	1431.11	236.558	472.188	42.188	169.583	1028.29	286.701	1223.73	463.851	562.407	958.477	339.333	136.343
AC011747.3	0.0846616	10.4237	0	5.74337	2.14412	0	4.3223	0	5.4032	2.29253	1.04196	4.0132	7.55731	1.10907	3.51561	0	5.8565	0	0	4.66832	7.44201	1.62076	0	2.8361	10.5457	0.86299	0	0	0	1.90429	0	0.960745	0	7.44858	9.08522	0	5.29061	16.633	0.755501	3.24523	77.435	0	17.1756	15.0892	1.37641	0.765179	18.5512	44.7587	2.68655
FERMT1	0.0846592	6033.24	3998.03	2685.03	294.817	151.244	3021.29	191.36	2757.18	2208.85	852.324	285.74	5453.36	5396.75	3329.29	3106.18	4834.54	159.398	4350.46	99.2017	5591.92	3436	4565.41	1742.78	3646.69	423.728	3358.78	3729.54	2905.49	5999.48	1307.82	4674.98	6071.18	4835.06	3536.17	6663.76	6214.48	15314.4	3441.31	8833.52	10203.6	1818.79	7668.25	21046.4	13922.4	4317.14	14637.6	8840.36	5011.09
DES	0.0846518	6108.29	51155.1	26408	654535	1.02873e+06	14043.2	739638	434253	120777	809375	953854	48291.2	176342	6060.92	49323.3	205177	501940	154905	994626	7907.88	337192	15500.9	22558.3	62453.6	700115	8858.93	7183.08	27728.2	9768.07	192748	243668	41731.2	1402.2	48376.8	106773	241494	182.039	29383.7	310.461	796.806	21577.6	400.324	8216.06	291.799	1601.52	30397.6	641.194	800.593
RP5-1125N11.2	0.084645	5.21185	3.89197	11.4867	114.711	264.677	8.6446	307.574	80.2761	51.5819	156.294	68.2244	16.6261	26.6178	10.5468	23.5674	55.6367	116.253	2.81583	163.391	4.4652	42.1397	6.46049	11.3444	14.7639	236.459	10.8699	3.53846	29.8509	13.3301	39.5387	5.76447	8.21911	0	25.2367	24.2002	73.4072	0.924056	37.775	1.08174	10.0666	4.59059	21.1392	10.5624	11.0113	1.53036	7.72965	6.2454	4.70147
CNN1	0.0846232	2166.05	10822.6	15153.9	191587	384403	3354.1	400256	159198	47174.6	279364	294415	20720.6	61524.7	3135.93	18066.7	69015.9	205837	34399.6	488255	1978.09	98279.4	4014.12	6653.48	15099.3	278466	2920.37	5454.54	8932.06	2612.69	66630.3	47436.8	10525.9	2709.42	18385.5	24573.8	65977.2	752.181	5998.68	108.174	400.339	6578.31	1319.88	2882.04	211.967	1538.01	7697.19	1656.07	345.222
GGTA1P	0.0845398	390.889	1336.89	267.067	1033.47	1133.18	544.61	724.371	1073.69	985.788	1448.33	862.036	571.333	495.756	673.24	909.7	448.022	538.118	2469.49	717.754	242.609	541.333	450.081	1230.87	525.174	736.131	735.527	435.231	981.764	422.753	714.738	1258.58	2210.94	194.594	1460.7	131.649	855.756	64.6839	255.359	34.6158	41.0406	325.014	107.017	36.2141	546.435	224.198	646.199	136.358	92.0145
HOOK1	0.0845335	3242.81	5839.91	2481.14	144.728	33.2278	1573.32	56.7963	673.084	837.92	370.938	253.634	2212.78	1583.76	1001.95	2565.7	1027.82	91.0846	3973.14	100.369	4349.11	815.24	1317.94	1269.15	1716.83	50.0534	1271.77	2422.08	1449.43	2178.51	1800.53	5407.07	4923.25	2380.75	985.242	1215.82	1136.16	2327.7	3417.13	3659.54	6067.81	1358.81	2828.69	2433.89	4481.6	2720.98	1548.25	2543.96	4191.7
RANBP3L	0.0845164	27.1016	30.1628	17.2301	286.24	226.866	34.5784	178.253	183.709	106.603	103.154	431.018	31.7407	53.2355	38.6718	10.9981	61.4932	69.5119	14.0792	43.1819	5.95361	50.2434	10.7675	80.8287	35.8553	263.212	76.089	35.3846	202.323	108.545	399.949	30.7438	0	15.8282	16.1515	14.5201	76.7138	139.532	9.82151	1.08174	6.96915	353.475	2.6424	3.01784	16.5169	58.9188	9.27559	1.0409	9.40294
DLC1	0.0845079	1916.92	1656.03	2817.12	21976.2	13108.9	1504.16	18232.5	11851.5	2940.17	10309.2	5428.26	2827.95	2927.95	2360.74	1282.06	6207.89	15595.8	533.6	11670.8	1038.9	4029.2	1701.26	1678.97	2836.78	17769.8	1851.5	3511.93	1243.79	2670.77	7754.15	1426.71	386.298	1873.32	3406.96	3389.96	7847.3	1483.11	1579.75	561.425	1452.68	5325.08	2329.28	899.316	948.347	2779.13	2403.15	2651.17	740.817
C1QTNF2	0.0844801	91.7286	62.2716	198.146	1995.11	1929.5	224.76	659.711	1391.71	537.598	352.183	791.403	204.047	225.142	207.421	131.977	327.964	310.407	45.0533	475.001	108.653	171.8	103.368	180.092	160.294	1104.63	177.541	159.231	421.23	125.683	523.127	57.6447	117.807	100.556	833.822	78.4085	685.134	19.4052	77.0611	10.8174	40.2662	146.899	117.587	69.4103	17.8933	73.4572	107.442	42.6769	54.4027
KLF5	0.0844441	41265.4	49225.7	47345.5	1226.44	403.317	13697.4	529.516	10206.6	6209.32	3464.52	4262.02	26001.7	19361.1	13976.3	68917.2	18951.6	406.285	67875.7	170.394	33889.4	15664.6	24207.5	5025.56	24923.6	258.034	10703.2	40099.7	14258.8	16688.3	6034.21	50008.7	74043.2	51508.8	17460.8	22361.9	15420.8	21817	16117.1	31562	35343.7	21793.4	30419.3	24154.8	15973.3	15915	15719	6490.01	21297.7
ADAMTS1	0.084423	2285.92	6169.75	7397.46	43254.5	17339.2	1313.98	21158.8	46109.4	9697.41	17731	14629.7	12462	9371.67	3700.18	7243.03	12582.7	35458.3	1921.81	30620.7	1796.5	11129.7	2082.43	8409.03	6795.63	39799.4	1652.22	14743	3847.45	4985.44	22666.3	6422.58	1668.48	2603.28	5692.4	3478.05	7512.67	1466.48	3159.5	329.932	1174.69	4426.24	1344.98	626.201	902.926	1440.07	2960.46	4439.44	623.952
GPRASP2	0.0844163	199.093	627.581	120.611	1298.27	1698.06	263.66	1915.35	1249.68	334.709	1387.89	1631.77	256.949	448.066	226.757	441.495	509.515	1440.57	557.535	1998.04	205.399	542.953	144.284	311.971	329.025	1752.73	195.657	152.154	321.727	300.878	647.826	691.736	704.104	129.419	646.06	259.426	930.486	127.52	243.271	177.406	213.721	355.311	165.15	295.748	19.2698	265.517	431.315	157.176	155.82
TMEM248	0.0844154	13460.1	6265.1	12299.4	8423.19	8588.82	8657.57	8915.27	8684.48	6828.3	9930.93	7749.49	10755.6	9752.08	10230.4	11287.2	9361.61	8631.46	6286.35	8041.18	16263.8	8364.72	10300.2	8444.48	12361.6	9032.92	9069.08	12094.5	9101.22	11356.3	10152.3	7097.02	7068.44	8524.9	10657	14027.4	12935.5	14691.6	7690.24	11157.1	21268.3	10366.5	7822.83	17271.1	10291.4	4213.08	15540.5	9876.06	9421.07
MICU3	0.0843714	97.9828	286.06	74.6638	876.946	1254.64	155.603	1239.91	691.609	460.799	1181.58	1484.88	179.864	216.269	161.718	94.2694	175.695	1035.49	160.502	776.108	46.1404	247.976	92.6004	395.635	90.6927	1130.52	148.555	130.923	464.348	218.994	596.122	435.217	295.888	93.1073	302.841	182.953	418.619	37.8863	33.9975	8.65395	36.3945	408.562	42.2784	102.606	44.0452	179.052	182.42	80.1493	26.8655
TRMT6	0.0843448	536.821	880.559	580.081	569.265	704.659	782.336	588.934	649.928	998.397	743.96	464.729	887.229	760.824	616.99	696.022	638.358	524.935	757.459	608.048	629.594	696.925	867.859	916.059	662.268	718.008	739.15	918.232	1131.02	821.703	638.702	657.149	915.061	1824.9	976.157	1089.01	725.475	1623.57	1846.44	1228.86	1023.69	897.919	1931.6	3969.97	1571.86	1374.26	1754.63	1210.57	1796.63
SORBS1	0.0843433	3755.66	20504.9	4319.02	129700	136810	5087.35	164392	63114.8	18905.4	116704	121804	10982.3	18872	4531.63	12749.9	23065.8	115019	23710.7	101614	2402.28	30656.6	3299.16	5923.19	8563.08	135687	4449.39	5546.54	4215.62	4570.3	49143.6	65535.3	14397.1	682.476	7706.29	19317.5	52734.8	335.432	6641.61	2125.63	2149.6	11112	1002.79	4163.11	2037.09	1590.04	9709.99	4389.47	852.309
FBXL18	0.0843414	877.676	1539.28	1059.65	867.298	473.21	708.857	671.944	508.673	340.441	637.68	909.392	639.349	414.793	903.513	1049.53	1098.09	856.914	1766.94	1035.2	698.06	868.725	1300.71	338.913	727.651	907.866	985.533	638.693	175.789	571.288	723.862	1475.7	1021.91	941.314	424.987	1699.82	1005.22	2440.43	915.667	824.289	3668.87	719.804	834.999	763.513	725.369	881.487	1113.07	1586.33	1461.49
FLT3LG	0.0842917	101.11	83.6774	143.584	230.493	210.825	185.859	216.7	166.727	241.862	214.644	192.634	140.566	147.507	179.296	103.696	128.843	299.62	84.475	299.939	90.7925	166.938	118.442	273.683	107.566	180.365	177.541	143.308	99.5031	90.454	171.841	76.8596	76.7117	63.3129	184.733	82.2806	130.943	35.1141	86.8826	37.861	54.2045	128.536	26.424	70.9192	154.158	55.8581	145.318	60.3722	52.3878
RP11-517C16.2	0.0842653	179.288	99.2453	25.8452	9.64855	2.29157	8.6446	6.99031	21.6128	10.3164	8.33568	4.81584	71.0387	24.3996	15.8203	105.267	23.426	13.1833	66.1721	2.33416	38.6984	19.4491	66.7584	39.7053	16.8731	11.2189	10.8699	35.3846	0	13.3301	9.12432	102.8	101.369	148.972	49.464	36.7842	14.5492	22.1773	0	146.035	27.1023	24.7892	68.7025	67.9014	19.2698	20.6598	33.2375	36.4315	132.984
PNOC	0.08425	115.703	5.83796	350.346	154.377	300.196	631.056	178.253	182.165	1124.49	201.098	8.0264	246.368	280.596	1121.48	45.5635	219.619	119.848	7.03958	148.219	84.8389	617.508	454.388	1131.6	489.319	220.062	1507.29	203.462	159.205	526.537	150.551	11.5289	10.9588	47.4847	219.055	41.6243	79.3591	0.924056	30.22	4.32698	15.487	114.765	6.60601	9.05351	27.5282	24.4857	237.3	31.227	30.8954
ADAM19	0.0842101	1443.68	1665.76	1875.21	3753.29	3524.44	1136.76	6457.3	3155.47	2939.02	3486.4	2689.65	1741.2	1254.36	3266.01	1194.08	2749.63	2471.27	1226.3	2873.35	541.778	3599.7	2433.45	4432.82	1972.04	4125.96	4460.26	737.77	394.696	1730.05	1881.13	1856.16	879.445	2733.63	2890.11	3962.05	4213.97	2553.17	1230.71	266.109	1453.46	3482.42	2412.51	810.289	1099.75	1414.82	3006.84	5812.38	546.714
LINC00094	0.0841572	454.474	576.012	792.585	2687.66	2757.91	821.237	3176.22	2336.5	1284.96	2352.75	3214.57	708.876	1176.73	1045.9	780.865	1294.29	2906.32	816.592	3224.64	470.335	1277.16	766.645	1308.86	965.983	2912.59	844.225	543.154	829.193	1098.78	1508.55	980.92	684.926	835.172	1235.59	1599.15	1584.54	720.763	735.102	521.401	1146.81	1259.66	541.693	724.281	746.015	763.649	766.782	867.069	815.369
SMTN	0.0840983	3940.16	7798.54	7742.06	114711	143521	3790.66	142768	81955.7	21750.4	115681	201464	12475.6	34240.4	4146.67	9351.52	41543.1	96918.8	15101.3	213115	2606.19	50551.4	4457.74	5465.16	8248.82	144913	4478.38	5088.31	2653.42	4848.33	36638.7	22573.7	6410.91	3982.2	10204.7	11922.9	29224.7	5539.71	7365.38	4573.61	3243.75	9027.85	4976.97	10207.8	2883.58	2814.33	6615.81	5692.68	2595.21
TMEM121	0.0840693	47.949	49.6227	91.8939	251.934	192.492	164.247	246.409	265.529	285.42	211.518	367.609	83.1304	246.214	369.14	141.404	219.619	158.2	97.1462	301.106	44.652	228.527	180.894	395.635	194.04	251.993	358.705	122.077	258.708	218.994	174.883	55.7232	54.7941	90.3141	284.67	122.937	212.286	41.5825	61.1956	9.7357	30.974	122.11	89.8417	28.6695	96.3488	107.89	99.7125	75.9857	20.8208
STMN4	0.0840247	3.12711	1.94599	0	87.909	189.055	34.5784	115.34	94.17	20.6328	127.119	40.9347	1.51146	4.43629	0	6.28463	38.0672	71.9089	0	86.3639	2.9768	43.7604	2.1535	0	10.5457	148.434	3.62328	8.84616	0	0.952147	47.1423	0	0	0.931073	26.2462	4.84003	20.5011	0	1.511	0	1.5487	0.918117	0	0	0	2.29554	4.63779	1.0409	1.34328
SPEG	0.08401	495.126	2037.45	1042.42	21236.5	18756.5	384.685	27471.9	19275.5	3254.25	17806.1	23589.6	1467.63	4086.93	186.328	1486.31	6620.77	21045.3	2380.79	34747.5	320.006	7040.57	460.848	1368.42	1022.93	27418.1	438.417	431.693	394.696	318.017	7523	6833.78	1087.66	484.158	1163.92	2053.14	6231.68	58.2155	568.136	44.3515	658.972	1851.84	623.607	1380.66	55.0565	221.137	1290.85	328.924	57.0893
VSTM4	0.0840006	533.694	654.824	692.076	4387.95	3635.58	458.164	5470.79	4301.72	1011.01	3954.24	3652.82	856.999	1003.71	780.466	835.855	1751.09	4234.23	733.525	5869.24	382.519	1482.99	549.142	802.615	1143.15	4885.39	619.582	674.078	281.926	503.686	2468.13	2576.72	254.792	693.649	2803.3	2299.98	3266.95	851.055	661.819	65.9864	259.407	2637.75	784.794	448.149	155.534	586.127	1309.4	283.125	73.8802
STON1	0.0839586	453.431	2109.45	516.903	10968.3	17387.3	267.983	19001.4	4767.17	1795.05	12703.6	7558.46	1198.59	1589.3	332.226	1313.49	1830.16	8851.98	1265.72	11507.4	206.888	1766.62	217.503	628.195	750.852	15136	195.657	690.001	384.745	305.639	5629.7	5855.74	742.46	491.606	1592.94	2716.23	4226.54	588.624	323.354	136.3	235.402	2717.63	373.9	484.363	104.607	713.912	799.246	212.344	95.3727
PDZRN4	0.0839413	63.5846	511.794	175.173	8049.04	8298.93	82.1237	8045.85	4801.9	1280.38	5235.85	6530.28	439.836	1289.85	12.3047	281.237	1311.86	6064.32	277.36	6797.07	49.1172	1716.38	30.149	92.1731	282.624	8660.97	72.4657	81.3847	135.988	44.7509	2591.31	1038.56	216.437	24.2079	179.686	358.162	1135.5	10.1646	175.276	1.08174	7.7435	399.381	22.4604	93.553	15.1405	13.7732	298.365	2.0818	2.01492
IGFBP7-AS1	0.0839156	18.7627	8.75694	2.87169	98.6297	64.1641	12.9669	54.1749	33.963	17.194	58.3498	50.5663	6.04585	6.65444	31.6405	4.71347	23.426	76.7028	4.22375	92.1993	1.4884	25.9321	12.921	2.8361	25.3096	35.3826	25.363	15.9231	26.5342	6.66503	48.663	6.72521	19.1779	15.8282	68.6439	36.7842	90.6017	4.62028	15.8655	2.16349	12.3896	37.6428	14.5332	12.0714	2.75282	12.2429	25.5079	26.0225	5.37311
RP11-867G23.10	0.0838838	13.5508	43.7847	66.0488	576.769	773.406	60.5122	858.935	829.777	317.516	1012.79	570.677	90.6878	166.361	33.3983	51.8482	225.475	467.408	32.3821	1238.27	8.93041	510.538	17.228	51.0497	48.5101	718.871	28.9863	46	33.1677	15.2343	282.854	71.0951	30.1367	14.8972	81.767	23.2322	55.5514	7.39245	15.11	1.08174	9.2922	24.7892	6.60601	1.50892	0	15.3036	5.41076	5.2045	2.68655
PKN2	0.0838757	5705.94	9375.76	4436.75	4262.52	3848.7	1979.61	4953.51	3417.14	2297.12	3420.76	4099.89	4345.46	3525.74	2251.75	4055.16	2433.37	4048.47	6425.73	3098.6	5454.99	2338.75	2343	2583.68	3366.18	4776.65	2076.14	3373.93	2709.8	3294.43	3344.06	7296.86	9627.32	3660.98	2624.62	3013.4	3776.17	5878.84	3908.96	5139.37	4208.59	3616.46	4472.27	3230.6	5877.28	4547.46	6060.82	4660.11	4399.23
MAL2	0.0838358	13079.7	45907.8	14522.1	384.87	195.93	22679.1	274.37	6092.49	11404.2	6328.87	2807.64	12774.9	17552.2	19868.5	44630.3	14913.6	53.9317	61061.3	107.371	20913.5	17047.1	13534.7	8945.05	12279.4	295.143	13007.6	13941.6	38119.7	26296.4	8514.51	46475.1	87541.8	21545	4771.76	26506	11381.4	15985.2	17042.6	33826.1	39058.2	20918.4	23657.4	24596.9	12131.7	30739.5	26342.7	23931.3	26345.7
CLEC10A	0.0838309	577.473	91.4614	732.28	601.426	539.666	1167.02	380.972	636.034	1142.83	335.511	328.28	869.091	585.591	972.067	304.804	1859.44	432.652	237.938	339.62	159.259	277.149	725.728	1185.49	1596.61	697.296	818.862	444.077	1134.34	198.047	354.328	227.696	276.71	31.6565	832.812	24.2002	946.358	15.7089	725.281	9.7357	57.3019	235.956	43.5996	13.5803	902.926	43.6152	243.484	73.9039	47.6863
FAM83B	0.0838217	2922.81	3522.24	1088.37	32.1618	6.87472	341.462	20.0971	312.614	199.45	207.35	129.225	1197.08	758.606	253.124	4171.42	594.435	16.7787	3119.94	1.16708	2329.35	562.402	753.724	154.567	746.633	3.45196	391.315	1031.46	474.298	737.914	267.647	4918.05	3739.7	408.741	455.271	982.527	925.857	3492.01	1362.17	3021.31	1349.69	803.353	1446.72	700.138	986.887	943.466	1048.91	389.296	605.818
MAP1B	0.0838047	2617.39	5468.22	2486.88	41735.4	50893.6	1512.8	48524.1	20381.6	4417.71	38501.5	40429.8	4179.19	3550.14	1650.58	6784.25	8122.96	42386.7	4427.9	18906.7	1137.14	11972.5	1873.54	1884.59	3022.39	51517.1	1608.74	1847.08	742.957	1799.56	24828.8	19443.5	2315.05	2701.04	7379.22	9354.81	28249.2	1516.38	2474.26	739.913	927.671	7501.02	1811.37	2788.48	609.75	2677.36	5467.18	7356.04	1241.86
PLN	0.0837967	727.575	1353.43	867.249	28811.7	29062.9	514.354	31659.1	14127.8	6462.64	24699.7	36740.9	2239.99	5871.43	551.951	2165.05	4342.59	37887.6	1659.93	42297.3	418.241	5983.83	262.727	2243.35	1276.03	38845.8	572.479	713.001	1552.25	492.26	13885.7	2767.91	1290.4	295.15	2278.37	2055.08	5408.99	85.0131	4851.83	30.2888	120.799	1542.44	103.054	659.398	96.3488	302.246	1248.34	60.3722	47.6863
CHRNA3	0.0837599	20.8474	121.624	11.4867	1655.26	4686.27	8.6446	3094.09	1201.05	253.325	1924.5	264.069	172.307	278.377	12.3047	18.8539	857.977	2320.26	39.4217	3503.57	52.0941	813.62	27.9955	68.0663	191.931	4428.87	39.8561	1.76923	9.95031	9.52147	714.738	97.996	43.8353	99.6248	136.278	1164.51	1886.76	59.1396	126.169	76.8038	7.7435	22.9529	66.0601	126.749	6.88206	21.425	156.912	14.5726	9.40294
SHE	0.0837257	595.194	384.332	425.009	2036.92	797.468	717.502	1287.09	1224.21	732.464	723.121	1543.48	622.723	825.15	646.873	364.508	629.574	2416.14	322.413	742.262	394.426	648.303	441.467	891.952	759.288	1361.8	471.027	447.616	603.652	756.957	837.916	485.176	287.669	406.879	1205.31	440.443	1567.34	217.153	341.486	130.891	154.096	1220.18	272.167	131.276	363.373	254.04	712.674	758.816	176.641
CBLN3	0.0837122	139.678	108.002	77.5355	347.348	280.718	242.049	334.661	243.144	280.835	216.728	431.018	204.047	170.797	214.452	64.4174	257.686	330.781	91.5146	399.141	111.63	252.838	183.047	360.184	141.312	338.292	358.705	157.462	86.2361	139.013	171.841	140.269	79.4514	111.729	222.083	83.2486	289	147.849	292.379	64.9046	263.279	124.864	79.2721	63.3746	77.079	141.558	207.155	284.166	126.268
LIFR	0.0836846	1513.52	2747.73	993.603	5173.77	4580.86	6332.17	3839.43	4440.66	3084.6	3069.62	6185.95	2102.44	3831.85	3948.04	1718.85	3197.65	8430.12	1603.62	3854.86	839.458	2393.86	1892.92	4048.53	2286.3	4193.27	3905.9	1809.92	4026.56	6402.24	9703.71	3094.56	660.269	226.251	2618.56	555.636	2192.3	102.57	530.361	996.286	2657.57	857.522	154.581	78.4638	233.99	1633.66	1366.6	392.419	2348.72
NEBL	0.0836826	530.567	13639.4	324.5	341.988	316.237	1607.9	275.244	790.411	641.909	221.938	1181.49	795.029	1129.04	854.294	9164.56	937.04	492.576	12750.1	173.895	363.17	619.129	445.774	589.908	636.958	314.128	1043.51	445.847	1260.37	1691.01	2145.73	12091.9	16060.1	2273.68	1519.25	2641.69	2098.39	47.1268	80.0831	46.515	1919.61	2411.89	2437.62	2755.29	1774.19	1379.62	142.226	48.9223	2786.63
KRT18P34	0.0835983	111.534	44.7577	34.4602	10.7206	11.4579	17.2892	9.61168	20.8409	14.9014	14.5874	13.6449	21.1605	12.1998	17.5781	36.1366	5.8565	14.3818	29.5662	9.33663	129.491	34.0359	47.3769	18.4346	40.0735	12.9449	14.4931	24.7693	16.5839	14.2822	12.1658	84.5455	43.8353	23.2768	13.1231	17.4241	34.389	16.633	22.665	30.2888	132.414	20.1986	11.8908	24.1427	24.7754	41.3197	71.1128	32.2679	19.4775
PLS1	0.083595	69707.5	3966.89	41518.8	1521.26	145.515	6340.81	340.778	5496.6	3426.19	14423.9	311.424	25048	11057.5	6375.57	3946.75	7109.79	79.0998	4626.41	78.1943	92932.8	8884.99	18537.3	3227.48	26986.4	134.626	4068.95	35692.5	14713.2	10104.2	2865.04	2314.43	7049.26	7524.93	5925.59	13780.5	8420.01	27115.5	5942.01	22236.3	10185.8	5227.76	18750.5	6183.55	13798.5	12731.8	13365.3	5720.78	18750.8
NTN1	0.0835829	2033.66	5823.36	4026.1	20958.8	17006.9	2718.73	22927.4	17282.5	4054.34	20883	22978	3547.4	4532.78	2156.83	7942.2	6020.48	9742.45	7345.1	25264.9	1266.63	8165.37	2080.28	2196.56	3174.25	17260.7	2300.79	2156.69	766.174	2267.06	10138.6	11692.3	4482.16	385.464	4636.49	3698.75	8347.26	506.383	2144.87	519.237	1478.23	2855.35	1829.86	1693.01	279.411	377.999	1620.14	503.795	163.208
HSPB8	0.0835598	652.524	16798.7	2532.83	26277.3	50601.4	1568.99	37005.8	43556	9320.28	42747.5	57824.6	3970.61	6325.04	1216.4	15807.4	6207.89	19377	20758.3	29627.5	433.125	16854.2	1027.22	3586.24	2503.54	25123.4	1409.46	1914.31	3449.44	1382.52	16654.9	13680	21060.1	344.497	3131.37	3559.36	10443.7	182.039	1330.44	102.766	113.829	1608.54	274.81	430.042	162.417	712.382	1166.4	471.528	203.506
SMAD3	0.0835509	7393.53	10885.8	4686.59	3812.25	2715.51	4616.22	3571.18	4746.32	2776.25	3138.38	4352.72	5077	6608.97	4522.84	13719.3	7191.78	3416.87	15171.7	2533.73	7910.85	6450.61	6387.27	3644.38	4667.51	3429.52	5840.73	4734.47	2620.25	4919.74	3902.17	9693.91	9038.28	1908.7	4311.44	7564.97	7133.06	4752.42	6256.3	4952.22	7563.08	3480.58	3424.55	3226.07	3062.52	7952.51	7528.68	5149.33	9290.78
RP5-881L22.5	0.0835361	218.898	0	83.2789	17.153	1.14579	25.9338	6.11652	7.71886	26.3641	2.08392	0	105.802	21.0724	26.3671	6.28463	35.139	23.9696	0	1.16708	74.4201	27.5529	73.2189	35.4512	12.6548	0	47.1027	65.4616	53.0683	19.0429	6.08288	0	0	438.535	113.061	8.71206	31.7437	50.8231	24.176	90.8665	72.7889	104.665	1072.82	172.017	33.0339	83.4045	42.5131	88.4765	94.701
CTIF	0.0835336	1144.52	4370.69	1720.14	4209.99	3869.32	4119.15	3782.63	3424.86	1885.61	3992.79	6936.42	1828.87	1740.14	2497.84	2738.53	3165.44	3524.73	5103.7	5847.07	1440.77	2570.52	2157.8	2240.52	2328.48	4702.43	5790.01	2024	1117.75	3147.8	4130.27	4953.6	3005.46	1521.37	2906.26	2253.52	3837.01	1112.56	2555.86	1533.91	1624.59	2112.59	1531.27	2133.61	1332.37	1254.89	2379.96	5575.06	1333.2
MAP3K12	0.0835329	524.312	576.985	402.036	1478.37	1109.12	207.47	1086.12	1822.42	745.072	987.779	1545.08	606.097	575.609	446.483	512.197	559.296	1621.55	401.256	985.015	288.75	797.412	450.081	1001.14	436.591	1425.66	485.52	291.923	278.609	453.222	839.437	622.563	304.107	498.124	1068.02	705.677	1406.64	325.268	401.926	247.719	446.8	1080.62	371.258	463.238	410.171	428.5	796.927	756.734	316.342
NALT1	0.0835247	22.9322	52.5416	28.7169	638.949	722.991	0	1184.86	303.351	218.937	662.687	607.599	42.321	149.725	3.51561	62.8463	199.121	1113.39	46.4612	1108.73	8.93041	150.73	10.7675	82.2468	25.3096	844.867	21.7397	15.9231	59.7019	14.2822	252.439	75.8988	68.4926	24.2079	33.3125	59.0484	111.103	10.1646	29.4645	16.2262	21.6818	22.9529	9.24841	22.6338	8.25847	7.65179	30.9186	9.3681	44.9998
ITGA6	0.0835153	28441.1	10257.3	16899.9	3886.22	2775.1	12124	2675.54	7622.37	6811.11	4660.69	4055.74	19027.8	14592.1	14074.8	10902.3	12067.3	3519.94	7521.09	2077.4	25146.5	10993.6	20402.2	8696.89	19977.7	2624.35	10007.5	23118.6	9194.09	21169.1	8674.18	10619.1	7104.05	11975.5	8477.52	32001.3	12098.3	17776.1	15068.5	23198	24910.8	15986.3	40164.5	8474.09	17652.5	23687.7	20585.6	42587.4	22152
PTGIR	0.0834957	219.94	75.8935	221.12	804.046	588.934	216.115	708.643	629.859	260.202	656.435	223.937	190.444	250.651	298.827	113.123	260.614	490.179	12.6712	378.134	138.421	275.529	219.657	384.291	208.804	547.136	351.459	207	126.037	158.056	401.47	25.9401	32.8764	250.459	406.816	398.819	745.976	134.912	191.897	60.5777	78.2094	582.086	224.604	285.186	137.641	234.91	422.039	705.73	154.477
PPIP5K1	0.0834925	1877.31	1110.19	1872.34	720.425	863.923	946.584	880.779	940.928	690.052	1028.41	967.182	1068.6	974.875	580.076	1043.25	1411.42	808.975	1062.98	830.96	2878.57	881.691	1740.03	886.28	1769.56	797.403	992.78	1330.46	593.702	1370.14	894.183	1346.96	1054.79	1680.59	798.49	813.125	876.919	1372.22	1237.51	1662.64	1683.44	851.095	1372.73	752.951	1128.66	941.171	1058.96	1166.85	1464.84
CAP2	0.0834669	273.101	885.424	255.58	11435.7	13897.2	133.991	16614.2	4895.3	2064.42	9137.99	9659.78	772.357	2194.86	117.773	1007.11	2169.83	10424.4	1078.46	10866.7	120.561	1987.05	144.284	380.037	459.791	14292	210.15	187.539	421.23	133.301	3108.35	1865.77	1326.02	244.872	772.244	1485.89	2950.84	101.646	459.344	32.4523	591.603	804.271	190.253	927.985	86.7139	896.79	571.221	856.66	39.6267
SLC9A9	0.0834605	503.465	1694.95	568.594	970.216	878.818	778.014	859.808	1286.73	1351.45	1098.23	1565.95	689.227	687.625	792.771	1396.76	746.704	789.799	2632.8	960.506	288.75	747.169	658.97	1825.03	1014.49	1146.05	938.431	463.539	1008.3	682.689	912.432	3168.54	2769.84	143.385	1119.5	352.354	909.985	111.811	369.44	44.3515	147.127	584.841	122.872	102.606	423.935	161.453	777.603	210.262	104.104
BNC2	0.083458	491.999	1407.92	404.908	4664.54	3810.89	466.808	6791.09	2351.16	643.055	3701.04	4357.53	550.172	905.004	356.835	840.569	1789.16	5225.38	1154.49	3978.57	253.028	1050.25	310.104	730.295	512.519	6082.35	485.52	214.077	291.876	293.261	1678.87	3019.62	564.379	866.829	2366.2	1946.66	4592.25	812.245	408.726	45.4333	126.993	2041.89	383.148	360.632	151.405	772.831	1314.81	180.076	68.5071
CTD-2260A17.2	0.0834553	115.703	110.921	109.124	237.998	201.658	69.1568	255.146	157.465	182.256	233.399	153.304	126.963	86.5077	91.406	65.9886	87.8475	231.307	126.712	239.251	117.584	85.9001	114.135	130.46	86.4745	233.87	141.308	92.0001	96.1864	91.4061	173.362	130.661	145.204	69.8305	80.7576	69.6965	162.686	38.8103	107.281	34.6158	78.2094	60.5958	55.4905	61.8657	71.5734	56.6233	96.6207	38.5133	68.5071
ST14	0.0834388	35739.8	14848.9	43977	902.676	183.326	19087.3	196.603	8950.78	8586.67	6494.54	1346.03	23046.8	22770.4	19024.7	21048.8	26128.8	86.2907	22308.4	341.954	59079.1	23141.2	35270	7273.17	32046.2	190.721	16681.6	37192.8	11403.1	19560	5193.26	16311.5	16419	13709.1	18944.7	13895.7	10313.4	27737.4	29825.7	23543.1	44902.2	12784.8	46403.2	16299.3	27780.1	30783.9	22251.4	7517.38	21804.1
TBRG4	0.0834261	3884.91	2747.73	4833.05	1394.75	1624.73	3077.48	1683.79	2101.07	2658.19	1141.99	2190.41	3636.58	2982.3	2422.26	2931.78	2670.56	1650.31	4051.98	2355.17	3351.88	2959.5	4522.34	2810.57	3678.33	1467.95	2985.59	5286.47	2988.41	3151.61	1683.44	2975.43	2723.27	6074.32	2888.09	3453.85	2298.77	11482.3	3419.4	4005.7	6790.28	1944.57	6834.57	5441.16	2869.82	4789.26	2554.65	2722.99	4044.61
CTD-2207O23.3	0.0834133	4.16948	0.972993	0	92.1973	52.7062	0	138.059	35.5067	32.0954	13.5455	2.40792	1.51146	19.9633	3.51561	20.425	46.852	82.6952	0	73.526	0	45.3812	4.30699	51.0497	2.10913	99.2439	7.24657	1.76923	0	2.85644	27.3729	0.960745	0	10.2418	13.1231	2.90402	25.1304	4.62028	3.022	0	0	0.918117	1.3212	0	0	3.8259	11.5945	10.409	0
TPD52	0.0834114	18508.3	5823.36	17261.7	3013.56	4037.75	10265.5	5043.51	4467.67	6827.16	7407.3	2465.71	16227.1	11365.8	10655.8	7128.34	8740.82	4785.54	6365.19	5109.47	17097.3	9925.51	7578.16	7335.56	12102.2	3777.31	9829.97	12839.3	20981.9	10696.4	6712.46	5111.16	8147.88	11560.2	6254.67	3996.9	5042.61	12063.5	10831.6	32049.9	6114.27	11002.7	19894.7	7458.59	3430.02	6350.22	6843.84	6729.42	6931.31
FENDRR	0.0834027	1477.04	380.44	2880.3	7699.55	8061.76	1439.33	10762.5	7038.05	1947.5	8066.86	8814.6	1801.66	2652.9	1872.06	879.848	3499.26	6033.15	642.01	6679.2	1022.53	3729.36	1382.55	2013.63	2568.92	10174.7	1619.61	1369.39	1409.63	1560.57	3505.26	2269.28	767.117	282.115	2047.2	1732.73	2895.29	186.659	381.528	356.976	1306.33	2050.16	914.271	341.016	426.688	105.595	851.808	628.703	200.148
CNR1	0.0833976	211.601	217.951	91.8939	2837.75	1952.42	181.537	1867.29	562.705	891.794	429.288	366.807	264.506	511.283	332.226	182.254	486.089	4201.88	118.265	2248.96	125.026	658.027	411.318	1066.37	379.644	3031.68	601.465	141.539	139.304	376.098	460.778	142.19	32.8764	115.453	586.502	51.3043	576.676	5.54433	42.308	3.24523	1345.82	157.916	10.5696	73.937	22.0226	61.9795	184.739	5.2045	478.878
PDXDC2P	0.0833954	582.685	511.794	71.7921	211.196	111.141	190.181	150.292	177.534	120.358	118.783	105.949	278.109	131.98	137.109	241.958	99.5605	149.81	198.516	96.8676	296.192	165.317	198.122	226.888	50.6192	126.86	134.062	141.539	72.969	192.334	130.782	244.99	361.641	446.915	209.97	83.2486	186.494	229.166	141.279	261.782	436.733	291.961	166.471	392.319	178.933	205.068	289.089	258.143	466.789
LRRC57	0.0833726	1530.2	1358.3	1427.23	1797.85	1675.14	1205.92	1773.79	1199.51	1048.83	1445.2	1515.39	1204.64	1385.23	1218.16	1437.61	1244.51	1631.13	1409.32	1232.44	1699.75	1003.25	1229.65	1008.23	1071.44	1633.64	1333.37	1562.23	2361.54	1332.05	1437.08	1560.25	1446.56	1618.2	1202.28	2244.81	1646.04	1684.55	1213.33	1539.32	1964.53	1224.77	2397.98	1403.29	1754.92	1118.69	1481.77	1800.76	2179.47
RP11-25K19.1	0.0833424	173.033	38.9197	422.138	640.021	743.616	177.214	634.371	311.07	457.36	618.925	440.65	350.659	186.324	214.452	50.277	237.188	687.928	46.4612	605.714	150.329	136.144	172.28	337.495	236.223	802.581	260.876	189.308	381.429	174.243	322.392	78.7811	8.21911	118.246	158.487	38.7203	111.103	2.77217	20.3985	63.8229	133.188	244.219	170.435	27.1605	63.3149	15.3036	54.8805	13.5317	102.089
CHRM2	0.0833233	62.5422	4.86497	255.58	13574.4	12125.9	43.223	8771.09	5683.39	1305.6	11379.3	4145.64	773.869	1069.15	77.3435	3.14231	2155.19	13665.1	22.5267	5379.07	50.6057	1495.96	99.0609	173.002	421.827	10702.8	112.322	61.9231	106.137	122.827	6286.65	16.3327	0	11.1729	82.7765	976.719	3522.88	3.69622	188.12	5.40872	25.5536	396.627	5.28481	220.302	4.12923	25.2509	408.899	320.597	9.40294
AC099342.1	0.0833229	3.12711	3.89197	2.87169	0	0	0	0	1.54377	0	0	0	4.53439	0	1.75781	4.71347	0	0	1.40792	0	4.4652	0	4.30699	0	2.10913	0	0	5.3077	0	0	0	0	0	0	11.1042	2.90402	0	0	0.755501	0	0.77435	0.918117	3.9636	7.54459	0	6.88661	0	3.1227	0.671639
AADACL2-AS1	0.0831712	18.7627	0.972993	0	1.07206	1.14579	0	0.873789	0	2.29253	5.2098	2.40792	0	5.54537	0	0	0	0	0	0	10.4188	21.0698	10.7675	1.41805	4.21827	0.86299	0	5.3077	0	0.952147	0	0	0	16.7593	2.01894	1.93601	17.1945	13.8608	3.7775	97.357	61.1737	1.83623	17.1756	22.6338	1.37641	0.765179	6.18372	1.0409	7.38802
RP11-348F1.2	0.083134	4.16948	7.78395	17.2301	31.0898	52.7062	0	37.5729	20.8409	8.02386	22.9231	36.1188	0	2.21815	1.75781	1.57116	0	49.1377	0	44.349	0	9.72454	8.61399	12.7624	2.10913	26.7527	0	5.3077	0	0	16.7279	4.80372	0	0	11.1042	12.5841	17.8558	0	1.511	0	1.5487	10.0993	1.3212	0	0	2.29554	1.54593	0	0
AC092667.2	0.0831126	2.08474	5.83796	2.87169	23.5854	58.4351	30.2561	41.0681	23.1566	10.3164	81.2729	58.5927	22.6719	16.6361	3.51561	9.42694	5.8565	21.5727	2.81583	66.5235	2.9768	11.3453	17.228	8.50829	4.21827	46.6015	43.4794	0	3.31677	1.90429	33.4558	14.4112	2.7397	1.86215	10.0947	0	17.8558	0	1.511	0	0.77435	0.918117	1.3212	1.50892	0	0	1.54593	0	1.34328
CC2D2A	0.0831088	581.643	817.314	488.187	4404.03	4508.67	419.263	4903.7	3820.83	1385.83	5483.84	4737.99	903.855	1045.86	733.006	768.296	954.609	3203.54	542.048	3880.54	623.64	1367.92	534.067	826.722	558.92	3552.07	550.739	590.924	965.18	777.904	2417.94	1364.26	594.516	413.396	877.229	807.317	1864.94	161.71	525.828	477.049	604.767	1126.53	235.174	537.175	422.558	643.516	820.889	741.121	718.653
CPEB1	0.0831012	123	72.9745	109.124	816.911	700.076	51.8676	649.225	684.662	178.817	782.512	546.598	111.848	158.597	54.492	54.9905	169.838	552.5	90.1067	916.157	55.0709	192.87	34.456	151.731	80.1471	818.115	97.8287	107.923	142.621	62.8417	462.299	195.031	79.4514	25.139	187.761	158.753	261.224	15.7089	20.3985	4.32698	24.7792	123.028	13.212	30.1784	26.1518	21.425	67.248	8.3272	16.1193
LINC01140	0.0830744	30.2287	123.57	40.2036	201.548	116.87	69.1568	155.534	147.43	59.6058	80.231	185.41	57.4356	67.6535	79.1013	84.8425	76.1345	97.077	67.58	113.207	20.8376	72.934	25.842	83.6648	27.4187	143.256	61.5958	61.9231	189.056	26.6601	104.93	90.31	104.109	22.3457	150.411	66.7924	236.755	17.5571	53.6405	1.08174	27.8766	83.5487	14.5332	36.2141	4.12923	74.2224	72.6588	5.2045	32.2386
KLHDC10	0.0830107	2738.31	5476.98	1892.44	2698.38	2460	1996.9	3610.5	2456.14	1489	2485.08	3646.4	2017.8	1871.01	2030.27	3706.36	2149.33	2888.34	4284.29	2513.89	2217.72	2011.36	1796.02	1863.32	2279.97	2933.3	1931.21	2009.85	1333.34	3006.88	3322.77	5431.09	4783.52	3098.61	1968.47	2742.36	2601.66	2648.34	2301.25	3942.96	3639.45	3058.25	2438.94	3461.46	2032.96	1815.01	2249.33	2715.71	2391.03
IRF6	0.082979	7033.92	11406.4	8342.25	171.53	38.9568	5346.68	104.855	2612.83	2357.87	823.149	1238.47	5610.55	5625.22	5043.15	20198.8	6181.53	107.863	21791.7	428.318	8820.27	5980.59	5754.14	2067.51	6021.58	56.0944	3623.28	9506.09	4547.29	7557.19	3525.03	15705.3	15449.2	4838.78	3418.06	3091.81	2425.74	8880.18	6626.5	8852.99	6723.68	2463.31	4603.07	5367.22	3117.57	4609.44	5505.83	6551.42	3497.89
ARHGEF17	0.0829668	1269.61	2434.43	1886.7	14160.9	10670.7	1780.79	15356.8	11747.3	2292.53	8578.46	13679.4	2067.68	3352.73	1966.99	3024.48	5411.4	11779.9	2033.03	13948.9	622.152	5338.77	1824.01	1981.01	2480.34	15694.3	2608.76	1325.16	374.795	2664.11	6488.91	5194.75	1238.35	1540.93	4431.57	6374.32	9779.69	1906.33	2010.39	1488.48	5388.7	5539.92	3148.42	2135.12	816.212	2653.64	3765.89	4652.82	1544.1
TSPOAP1-AS1	0.0829515	87.5591	55.4606	94.7656	195.115	162.702	159.925	166.894	292.545	506.649	205.266	386.873	117.894	67.6535	117.773	40.8501	99.5605	148.612	88.6987	368.797	62.5129	150.73	146.438	355.93	105.457	152.749	336.965	47.7693	69.6522	66.6503	161.196	112.407	71.2323	49.3469	209.97	49.3683	164.009	12.9368	46.0855	22.7166	23.2305	78.9581	21.1392	155.419	118.371	24.4857	194.787	175.912	71.1937
B4GAT1	0.0829255	1723.04	568.228	1832.14	3358.77	3217.37	2394.55	2971.76	3459.59	2204.27	3124.84	4955.5	1484.26	2180.44	2336.13	722.732	2612	3096.88	1116.48	5461.93	2746.1	1792.56	1737.87	1341.47	2309.5	3754.87	1547.14	1068.62	2245.45	2261.35	2927.38	860.827	687.666	1002.77	2047.2	1259.38	2273.64	1486.81	3673.24	3289.58	864.949	1442.36	1802.12	1341.43	1775.57	1130.17	1130.08	2811.47	809.324
MAP7D1	0.0828968	4531.18	8108.93	8885	20384.2	23105.9	5895.62	32319.7	17292.6	8027.3	22329.2	21136.7	5536.49	10270	6804.47	14915	11417.2	23227.8	11773	32444.8	6584.69	13505.8	9266.5	6023.87	6504.57	23473.3	8547.33	10116.5	2819.26	7564.81	10897.5	11139.8	7320.49	4045.51	7788.06	8237.74	11162.5	6080.29	5997.92	4076.01	11835.9	6419.48	7322.1	3176.27	4531.15	5282.8	9426.31	8387.57	6060.19
CPED1	0.0828515	1032.99	825.098	1728.75	20806.6	18717.6	1629.51	19393.7	8571.79	3616.47	14747.9	13255.6	2128.14	4094.7	1580.27	897.13	3229.86	19713.8	1233.33	21890.9	744.201	4653.19	852.785	1592.47	2305.28	19517.4	836.979	1387.08	2869.01	1260.64	8246.86	3884.29	624.653	550.264	3870.31	1753.06	7625.09	262.432	951.931	133.055	894.374	3254.73	443.924	858.575	700.593	784.309	2743.25	580.822	198.805
SLC35A3	0.0828249	12171.8	3629.27	8758.64	2326.37	2162.1	4110.51	2700.88	2746.37	2690.28	3673.95	2116.56	7626.84	4865.5	3846.08	3684.36	2761.34	1700.64	3730.98	1384.16	16735.6	2622.38	4744.15	2755.27	6593.15	2408.61	2851.52	7379.47	11449.5	5345.35	3702.95	3602.79	4493.11	4633.02	3778.44	2776.24	2245.2	11377.9	2487.86	17005	5309.72	2713.04	4558.14	3313.59	3734.2	4913.22	3755.84	4764.2	4507.37
RNA5SP156	0.0828219	0	0	8.61506	0	0	0	0	0	0	0	0	1.51146	0	1.75781	4.71347	0	0	0	0	2.9768	1.62076	0	0	2.10913	0	0	5.3077	0	0	1.52072	4.80372	0	0.931073	1.00947	0	0	1.84811	0	6.49046	0.77435	0.918117	3.9636	0	0	1.53036	1.54593	0	6.04475
DPT	0.0827854	2692.44	1721.23	3216.29	20005.7	17772.3	2442.1	13155.8	24057.4	10293.5	13743.5	23817.6	4943.99	6796.4	3011.12	1379.48	5338.2	23165.4	1189.69	27608.4	824.574	5520.3	1231.8	4315.12	2862.09	14325.6	2652.24	7754.55	10424.6	1217.8	13444.7	2686.24	435.613	847.276	3950.05	554.668	1389.45	454.635	409.481	18.3896	102.214	428.761	99.0901	31.6873	133.512	26.7813	322.327	21.8589	44.3281
HNF4A	0.0827571	27997	75.8935	34069.7	394.519	93.9545	5554.15	95.243	3539.1	1712.52	2724.73	3.21056	13219.3	6534.66	4786.51	370.793	8023.4	61.1225	2.81583	31.5111	37842.6	7351.75	19676.5	2039.15	20475.5	23.3007	5192.17	24935.6	3608.65	7764.76	1999.75	27.8616	35.6162	10586.3	7986.92	5178.83	4149.16	16416.8	6739.82	12892.2	17443	5364.56	17722.6	10257.6	5939.21	7926.49	6263.34	6433.8	5721.69
EIF3B	0.082752	7223.63	9267.76	8080.92	6526.71	7817.7	9707.88	7234.1	10148.8	6439.72	7878.26	8256.76	8914.61	10541.7	8425.17	9777.31	9818.42	6985.95	12698	10062.6	7622.1	10055.2	11185.3	7909.87	9733.65	7653	9112.56	9568.01	4195.72	11252.5	7395.26	8737.01	8851.98	9036.99	7697.2	13342	8119.1	29326.8	14616.7	11497.9	20101.4	6990.55	24248	16744.5	9644.51	16618.9	8170.25	7824.44	10110.2
FBXL22	0.0827502	154.271	183.896	160.814	4488.72	4280.66	112.38	3639.33	1299.86	467.676	2386.09	3248.29	337.056	656.571	142.382	307.947	980.963	3104.07	297.07	5246.02	117.584	570.506	107.675	229.724	242.55	5933.92	144.931	76.077	288.559	152.343	860.727	793.575	361.641	185.283	398.74	579.836	1518.4	289.229	139.012	90.8665	243.92	177.197	93.8053	126.749	44.0452	187.469	209.474	67.6585	143.731
RP1-292L20.3	0.0827499	5.21185	20.4329	14.3584	66.4678	53.852	25.9338	47.1846	20.069	25.2178	93.7764	31.303	7.55731	15.527	12.3047	31.4231	8.78475	33.5575	15.4871	80.5285	25.3028	21.0698	12.921	19.8527	2.10913	57.8203	10.8699	24.7693	9.95031	16.1865	16.7279	9.60745	41.0956	13.035	14.1326	18.3921	7.27459	3.69622	9.82151	2.16349	10.8409	13.7718	10.5696	3.01784	4.12923	7.65179	3.86483	9.3681	26.1939
NR2F1-AS1	0.0827149	167.822	220.869	301.527	1250.02	1636.18	155.603	1905.73	1158.6	544.476	1892.2	569.072	287.178	328.286	219.726	204.25	336.749	1795.32	229.49	1812.47	99.7229	421.397	105.521	480.718	147.639	1424.8	159.425	175.154	600.336	150.439	780.129	338.182	156.163	88.4519	749.026	400.755	660.004	48.975	91.4156	16.2262	70.4659	327.768	235.174	258.025	48.1744	316.784	233.436	52.045	75.8952
NACC2	0.0826685	2703.91	2340.05	8063.69	17028.6	13628	2342.69	20953.5	9699.51	2705.19	14862.5	17854.7	2843.06	4075.84	2195.5	3357.56	7730.58	15814	3111.5	19276.6	3092.9	6142.67	4446.97	1731.44	3640.36	21283.9	2583.4	3352.7	570.485	2323.24	6006.84	5595.38	1799.99	1004.63	2297.55	6632.78	8131.01	2821.14	3582.58	3288.5	2927.82	2876.46	2009.55	979.288	2553.24	1467.61	3824.63	4008.5	1965.21
CUEDC2	0.0826146	1231.04	1294.08	2182.48	2982.47	3716.93	2247.6	3125.54	2970.99	3041.04	3255.08	3703.38	2126.63	2218.15	3290.62	2163.48	2503.65	3058.52	2099.2	5960.27	1769.71	2236.64	2347.31	2816.24	2020.55	3196.52	2126.87	2015.16	2995.04	2351.8	2442.28	1440.16	1619.17	1859.35	2674.08	2347.42	1780.29	870.461	3201.81	1708.07	622.577	1895.91	886.526	1720.17	2041.22	2390.42	1423.03	1968.34	1321.78
SHANK2-AS1	0.0825706	5.21185	2.91898	8.61506	7.50443	0	8.6446	27.0875	2.31566	1.14627	1.04196	4.81584	12.0917	0	10.5468	3.14231	5.8565	8.38937	1.40792	3.50124	10.4188	8.10378	8.61399	1.41805	6.3274	18.9858	10.8699	7.07693	3.31677	0.952147	0	3.84298	2.7397	13.035	8.07576	2.90402	10.5812	1.84811	2.2665	7.57221	40.2662	6.42682	6.60601	18.107	4.12923	51.267	15.4593	15.6135	4.02983
TECPR2	0.0825548	2031.58	2319.62	2239.91	5485.74	4289.83	1694.34	4645.06	3959.77	1334.25	3635.4	7788.02	1772.95	2034.04	1835.15	2023.65	3581.25	4827.48	2494.83	5514.45	2079.3	3342	2147.04	1330.13	2657.51	5011.38	2177.59	1767.46	464.348	2033.79	3023.19	3777.65	2189.02	784.894	1677.74	1864.38	1633.48	1307.54	1829.82	1236.43	1945.17	1846.33	1240.61	906.86	823.094	618.265	1461.68	2212.95	1196.19
NMUR1	0.0825432	167.822	150.814	238.35	244.43	85.934	69.1568	111.845	605.158	132.967	442.833	1746.55	181.376	275.05	193.359	146.118	163.982	394.3	163.318	347.79	86.3273	188.008	64.6049	93.5912	151.858	311.539	173.918	166.308	149.255	105.688	459.257	326.653	183.56	31.6565	782.339	54.2084	343.228	15.7089	296.156	14.0627	22.4562	92.7299	23.7816	152.401	90.8431	117.838	248.895	60.3722	28.2088
GPSM3	0.0825033	776.566	166.382	1955.62	339.843	308.217	3825.23	279.612	1471.21	7835.87	413.658	382.859	2480.31	1953.08	4775.96	502.77	2304.53	228.91	304.11	422.483	604.291	3113.47	3116.11	9011.7	2822.02	360.73	8000.21	1650.69	1555.57	1976.66	942.846	217.128	164.382	1133.12	3779.45	553.7	980.747	545.193	1499.67	129.809	506.425	1123.78	842.926	265.57	1933.86	920.511	1385.93	1336.52	413.729
AFF3	0.0824995	380.465	1018.72	706.435	2488.25	1842.43	613.766	2629.23	2079.46	1804.22	2910.2	3220.19	720.968	611.099	664.451	534.193	717.421	1110.99	1388.21	1206.76	223.26	1158.84	732.189	1578.29	668.595	2009.9	1844.25	387.462	354.895	431.323	2507.67	3945.78	452.051	213.216	970.1	307.826	1682.41	28.6457	159.411	46.515	134.737	268.09	88.5205	46.7765	50.9272	73.4572	380.299	114.499	72.537
BEX3	0.0824964	680.668	1811.71	1461.69	4618.44	7123.36	4292.04	5594	3833.96	3464.01	7291.64	5109.61	3001.76	1803.35	3471.67	3461.26	2723.27	4138.36	2301.94	7828.77	626.617	1743.93	1699.11	3228.9	1756.91	5435.11	2329.77	1771	5044.81	1835.74	4013.18	1832.14	3810.93	1186.19	3037.49	1724.99	3656.47	874.157	348.286	126.564	2838.77	1546.11	646.067	594.514	258.765	1459.96	783.014	542.309	243.805
SH3BGRL	0.0824291	10386.2	7193.34	11007.2	32888.7	44007.4	8605.7	50805.6	21055.5	16507.4	41167.9	28680.7	11388.9	11432.3	9710.13	10336.6	8743.75	34714	7470.41	37575.3	12501.1	11891.5	6385.12	12732.7	10125.9	37291.5	7902.38	8556.01	18554	7901.87	18656.2	11130.2	9654.72	7719.52	18984.1	8440.05	16389	2301.82	8786.47	6483.97	7481.77	7571.71	5206.85	7268.46	3962.69	7230.18	12231.4	6830.38	4598.71
PLP1	0.0823831	307.499	508.875	404.908	6642.49	10312.1	358.751	6618.95	2853.66	989.227	2975.84	4018.02	705.853	552.318	346.288	496.486	2114.2	4858.64	195.7	6122.5	196.469	768.239	299.336	477.882	839.435	4446.99	293.486	429.923	1054.73	181.86	1762.51	625.445	167.122	11.1729	739.941	104.545	899.404	1.84811	58.9291	3.24523	3.0974	168.015	2.6424	39.2319	5.50565	21.425	123.674	0	6.04475
ANK2	0.0823734	945.43	1659.93	786.842	15503.1	14344.1	492.742	14587	7190.11	1664.38	7125.97	8370.74	1234.86	1938.66	718.943	1989.08	3308.92	8836.4	478.692	6931.28	379.542	2197.75	697.733	1494.62	1257.04	17306.4	894.951	806.77	693.205	512.255	5135.47	2129.01	353.422	236.492	2933.52	1172.26	5072.37	96.1018	769.1	90.8665	182.747	2660.7	144.011	325.926	156.911	196.651	1338	44.7587	58.4326
LURAP1	0.082315	41.6948	180.977	45.947	295.889	219.991	112.38	345.147	252.407	66.4834	211.518	386.873	63.4814	84.2896	40.4296	130.406	99.5605	349.957	111.225	364.129	19.3492	81.0378	21.535	70.9024	54.8375	313.265	83.3355	31.8462	99.5031	63.7938	173.362	122.975	115.068	27.0011	86.8144	76.4725	138.879	24.0254	27.198	12.9809	17.8101	68.8588	21.1392	18.107	6.88206	30.6072	41.7401	45.7996	29.5521
SIK3	0.08229	2992.65	3419.1	3692.99	7507.65	9538.68	3423.26	8832.26	6116.42	2639.85	6585.19	6580.85	3512.64	3830.74	3582.41	3783.35	4898.96	7624.74	3012.94	7596.52	3923.43	4888.2	3893.52	3203.37	3663.56	7980.93	4739.26	3425.23	1920.41	3733.37	5158.28	4508.77	2216.42	2215.95	3642.17	2150.91	4631.93	2278.72	4172.63	2880.68	4882.28	4636.49	2799.63	2150.21	2934.51	3244.36	2921.81	2324.33	1778.5
ANO9	0.0822757	7883.45	1737.77	6622.11	302.321	59.5809	838.526	49.806	1123.09	972.033	468.882	91.501	4120.25	1161.2	1181.25	1502.03	1027.82	73.1074	1298.1	39.6807	10485.8	1423.02	4617.1	1795.25	2944.35	37.9716	1445.69	6346.24	398.013	1700.53	833.354	1386.35	1326.02	3266.2	2831.56	526.596	1336.54	3289.64	1483.05	4457.87	3122.18	1036.55	4926.76	6547.2	1377.79	1513.52	2087.78	2248.34	3608.04
GLI3	0.0822525	637.931	2661.14	614.541	3940.9	2652.5	479.775	5662.15	1798.49	436.727	2368.38	1984.13	795.029	739.752	400.78	1401.47	1259.15	4304.94	1564.2	2518.56	267.912	857.38	394.09	616.851	552.593	5541.26	576.102	300.769	311.776	362.768	1399.06	3387.59	1227.39	720.65	1355.72	1652.39	3799.98	925.904	305.222	34.6158	166.485	1352.39	511.305	218.793	77.079	696.313	628.421	445.505	85.2981
DMD	0.0821965	1111.17	2098.75	1117.09	25800.2	17988.9	1534.42	28670.8	10589.5	3124.72	13109.9	21397.6	1721.56	3553.47	1200.58	2001.65	5317.7	23671.2	1847.19	19140.1	827.551	3977.34	742.956	1376.92	1406.79	26276.3	1380.47	911.155	1306.81	1830.03	8879.48	8491.06	1345.19	323.082	1981.59	2002.81	7769.26	153.393	908.867	161.18	734.858	2042.81	458.457	704.665	214.72	345.861	2339.77	2135.93	1908.12
DDR2	0.082159	3568.03	5465.3	3089.93	24572.7	17938.4	1698.66	18594.2	17565.8	4518.58	13389.2	28125.3	3603.33	5205.99	1898.43	2667.82	5300.13	16782.3	1978.12	19646.6	1463.1	5236.66	1550.52	2824.75	3302.9	17104.5	2163.1	3154.54	2199.02	1851.93	12774	7314.15	1041.09	2232.71	6837.14	7091.62	13905.7	2208.49	2222.68	359.139	804.55	8305.29	2146.95	1582.86	286.294	2217.49	3680.86	1432.28	507.087
GMFG	0.0821158	412.779	163.463	861.506	363.429	391.859	2001.22	328.545	520.251	3460.58	426.162	340.32	1340.67	778.569	1907.22	411.643	617.861	329.582	161.91	345.455	510.522	1050.25	1141.35	4456.93	987.074	317.58	2202.96	1036.77	2530.7	817.894	690.407	183.502	126.026	805.378	2036.1	484.971	486.736	263.356	514.496	102.766	183.521	927.299	368.615	159.945	1271.8	477.472	923.694	1076.29	268.655
GPR39	0.0820456	1036.12	44.7577	786.842	18.225	16.041	795.303	19.2234	373.593	350.757	131.287	15.2502	699.807	1041.42	666.209	125.693	814.053	9.58785	104.186	2.33416	1839.66	735.823	671.891	289.282	729.76	2.58897	782.629	569.693	616.919	1079.73	555.063	114.329	82.1911	187.146	391.674	405.595	425.894	378.863	842.383	404.572	790.611	96.4023	928.805	420.988	502.39	507.314	641.561	431.973	279.402
TMEM35A	0.0820115	75.0507	165.409	163.686	2456.09	3514.13	103.735	4348.85	1488.97	652.225	2669.5	3528.41	266.017	745.297	70.3123	323.658	1250.36	2142.88	387.177	2559.41	50.6057	606.163	40.9164	141.805	194.04	5026.05	83.3355	67.2308	232.174	39.9902	888.1	1013.59	301.367	14.8972	228.14	268.138	495.995	8.3165	48.352	0	10.0666	166.179	30.3876	58.8478	4.12923	22.1902	71.8858	2.0818	3.35819
STAC	0.0818952	36.483	133.3	2.87169	668.966	739.032	0	1121.95	342.717	75.6535	329.26	917.418	28.7178	150.834	19.3359	102.125	184.48	220.521	94.3304	149.386	1.4884	175.042	25.842	65.2302	35.8553	835.374	21.7397	30.0769	23.2174	18.0908	214.421	212.325	219.176	12.1039	61.5776	131.649	320.082	12.0127	30.9755	7.57221	52.6558	57.8414	92.4841	3.01784	55.0565	80.3438	45.605	118.663	3.35819
C14orf132	0.0818805	1001.72	2594.97	1252.06	6192.23	10257.1	1344.24	7733.03	8648.21	2129.76	12419.1	11204.1	1582.5	1421.83	945.7	1443.89	1956.07	4095.21	3305.79	5936.93	537.313	3280.41	648.203	952.928	1588.18	5497.25	956.547	769.616	932.013	807.421	7007.47	4114.87	1868.48	480.434	1919	2007.65	7351.96	315.103	643.687	91.9482	297.35	1653.53	364.652	378.739	66.0677	499.662	984.758	339.333	112.835
MAN1C1	0.0818764	1026.73	700.555	1269.29	3209.75	3022.59	968.195	2364.47	4853.62	1362.91	4496.06	3391.96	1178.94	1161.2	1369.33	1134.38	1267.93	2818.83	587.101	2620.09	616.198	1889.8	984.148	1738.53	1427.88	2398.25	1521.78	1035	577.118	868.358	2895.45	1199.01	369.86	251.39	3343.36	1392.96	3029.54	523.016	843.894	186.06	739.504	2716.71	1755.88	417.971	477.615	585.362	1649.51	399.705	703.877
ADAMTSL3	0.0818728	645.227	356.116	640.386	4327.91	3402.99	462.486	3030.3	5523.61	1110.73	4082.4	6352.1	736.082	1063.6	497.459	342.512	1159.59	3839.93	159.095	3620.28	236.656	859.001	372.555	551.621	529.393	3993.92	659.438	484.77	457.714	636.034	3827.65	571.643	128.766	110.798	903.475	289.434	2558.67	54.5193	516.762	30.2888	118.476	1234.87	121.551	270.096	103.231	157.627	1405.25	19.7771	31.567
ACSM5	0.0818612	36.483	39.8927	8.61506	138.296	107.704	90.7683	59.4177	125.045	85.9699	115.658	114.778	61.97	44.3629	61.5233	28.2808	67.3497	101.871	8.4475	141.217	17.8608	64.8303	34.456	153.149	73.8197	156.201	61.5958	99.077	76.2857	84.7411	94.2846	39.3905	2.7397	7.44858	88.8333	21.2961	91.9243	25.8736	56.6625	3.24523	3.0974	18.3623	1.3212	10.5624	44.0452	28.3116	108.215	1.0409	4.02983
RAB6B	0.081846	265.804	651.906	178.045	2204.16	2447.4	1084.9	2828.46	1272.07	613.252	2305.86	2799.61	574.356	674.317	912.302	435.21	1771.59	1918.77	613.852	2809.16	349.774	486.227	419.932	460.866	740.306	3508.92	1032.64	550.231	484.249	622.704	1139.02	589.897	906.842	274.666	530.981	1170.32	893.452	199.596	147.323	363.466	348.458	370.001	323.694	116.187	37.1631	1345.19	228.798	1226.18	305.596
NIPA2	0.0817942	3504.45	1955.72	2943.48	1450.5	1319.95	2589.06	1801.75	1917.36	2778.55	1461.87	1293.05	3112.1	3633.32	2601.55	2165.05	3174.22	1246.42	2349.81	1838.15	4227.06	3017.85	3316.39	2705.64	3910.33	1438.6	2514.56	3018.31	2583.76	3989.5	1917.63	1922.45	2567.1	1996.22	1943.23	2813.03	2345.06	6645.81	3118.71	4536.83	4549.31	1917.95	6107.91	1504.39	2796.87	1958.86	3527.81	3756.61	2045.14
SEC23B	0.0817653	5420.33	4331.77	5326.98	1228.58	1238.6	8117.28	1098.35	3826.24	4734.08	1989.1	1468.83	7374.43	7947.62	6250.76	6443.31	6805.25	1083.43	6038.55	1814.81	5602.34	6802.31	6326.97	5371.57	8508.24	1124.48	6319.01	6489.54	6361.57	9304.38	3832.21	4565.46	6399.95	6943.01	4057.06	3939.79	3704.75	9223.92	8915.66	6749	9404.48	3401.63	8931.32	6370.66	8405.74	3124.99	6812.14	7028.15	7142.2
GAB3	0.0817448	314.796	113.84	267.067	601.426	614.142	293.916	459.613	612.877	573.133	319.882	466.334	321.942	367.103	367.382	136.691	351.39	661.562	152.055	376.967	251.54	397.085	368.248	869.263	409.172	471.193	565.232	233.539	132.671	343.725	404.511	228.657	60.2735	172.248	516.848	187.793	609.743	166.33	319.577	33.5341	107.635	490.275	216.677	61.8657	602.868	141.558	646.199	438.219	94.0294
LRRC4B	0.0817446	197.008	138.165	206.761	430.969	443.419	255.016	311.069	791.183	198.304	378.232	1663.07	344.613	140.852	240.82	182.254	325.036	257.673	147.831	446.991	110.142	354.946	269.187	382.873	284.733	505.712	278.993	159.231	59.7019	241.845	436.446	379.494	227.395	87.5208	630.918	153.913	398.118	48.975	154.122	42.188	93.6964	469.158	114.945	73.937	100.478	73.4572	231.117	414.278	114.85
ABCC9	0.0817211	556.626	752.124	514.032	8251.66	8489.13	315.528	10243.4	5566.84	1362.91	7381.25	6968.52	823.747	1160.09	268.945	930.125	1666.17	7308.34	332.268	7490.32	267.912	1585.1	221.81	733.131	674.923	9503.25	293.486	553.77	258.708	396.093	5428.97	1715.89	252.053	499.986	1966.45	3048.25	5738.33	679.181	331.665	59.4959	183.521	4417.06	359.367	591.496	206.462	602.961	1460.13	168.626	87.313
VIPR1-AS1	0.0817091	278.313	120.651	80.4072	35.378	8.02051	60.5122	16.602	16.9815	6.87759	15.6294	14.4475	139.055	41.0357	59.7654	54.9905	43.9237	33.5575	52.0929	28.0099	208.376	34.0359	73.2189	12.7624	59.0557	10.3559	47.1027	69.0001	39.8013	19.0429	16.7279	85.5063	49.3147	146.178	116.089	26.1362	61.5033	7.39245	3.022	267.191	39.4919	63.3501	14.5332	89.0262	48.1744	55.0929	38.6483	20.818	179.327
DEXI	0.081673	127.169	137.192	189.531	345.204	236.032	181.537	358.254	294.86	204.035	325.092	348.346	188.933	202.96	223.242	196.395	193.264	347.56	205.556	568.368	148.84	205.836	200.275	165.912	221.459	272.705	217.397	194.616	205.64	179.004	304.144	176.777	232.875	127.557	230.159	194.569	222.206	394.572	207.763	107.093	123.896	105.584	179.683	274.623	101.854	90.2912	146.863	160.299	73.2086
TRAC	0.0816696	1715.74	293.844	1777.57	739.722	468.627	6275.98	434.273	2121.14	7260.44	438.665	589.941	3039.55	2624.07	5821.86	529.48	3338.2	548.904	672.984	403.809	1732.5	3970.85	2870.61	9251.35	4456.6	508.301	9808.23	1365.85	3058.06	2244.21	2915.22	630.248	241.094	1661.96	6005.33	1155.8	2571.9	535.952	2606.48	148.199	588.506	3703.69	399.003	633.746	5870.39	1513.52	4750.65	2757.34	503.057
GPR182	0.0816614	30.2287	2.91898	8.61506	61.1075	41.2483	21.6115	69.0293	47.8569	79.0923	35.4267	16.0528	13.6032	2.21815	28.1249	48.7059	26.3542	58.7256	9.85542	23.3416	7.44201	16.2076	17.228	69.4844	8.43653	40.5605	65.2191	3.53846	9.95031	10.4736	28.8937	12.4897	5.47941	2.79322	19.1799	14.5201	14.5492	3.69622	4.533	7.57221	5.42045	21.1167	10.5696	1.50892	11.0113	13.008	21.643	3.1227	7.38802
KRBA1	0.0816375	182.415	864.018	338.859	1155.68	1457.44	401.974	1546.61	1664.96	633.885	1205.55	1287.44	427.744	672.098	548.436	854.709	1074.67	1134.96	1036.23	1638.58	190.515	810.378	499.611	663.647	468.228	1374.74	557.986	201.692	159.205	605.565	959.574	785.889	536.982	487.882	421.958	387.203	975.456	79.4688	392.86	372.12	1032.21	670.226	126.835	1044.17	261.518	317.549	288.316	867.069	428.505
ZBTB33	0.081616	1711.57	3636.08	1639.73	787.965	1164.12	1828.33	1156.9	1020.43	1401.88	885.666	926.247	1500.88	1429.6	1814.06	2402.3	1226.94	889.273	3864.73	868.307	1644.68	1045.39	1578.51	1905.86	1556.54	1025.23	1822.51	1371.16	1369.83	1908.1	1724.5	3780.53	3964.35	1784.87	2704.37	1489.76	1935.04	3885.65	2569.46	2444.74	3391.65	4057.16	2831.33	2467.08	3105.18	1924.43	3000.65	1897.56	1961.18
RP11-486G15.2	0.0815873	5.21185	17.5139	0	68.6119	132.911	0	150.292	25.4722	42.4118	68.7694	85.8825	12.0917	17.7452	10.5468	25.1385	5.8565	119.848	16.895	113.207	2.9768	8.10378	21.535	38.2873	6.3274	91.477	3.62328	7.07693	26.5342	13.3301	25.8522	31.7046	16.4382	7.44858	19.1799	2.90402	29.7597	0	5.2885	0	8.51785	15.608	1.3212	10.5624	0	36.7286	6.18372	4.1636	10.7462
C17orf49	0.0815562	77.1354	55.4606	137.841	102.918	113.433	95.0906	79.5148	59.4352	123.797	84.3988	116.383	102.779	83.1805	108.984	73.8444	120.058	63.5195	109.817	115.541	78.8853	97.2454	150.745	107.772	109.675	84.573	108.699	86.6924	82.9193	85.6932	72.9945	38.4298	41.0956	89.383	127.193	157.785	65.4713	55.4433	123.147	56.2507	115.378	83.5487	64.7389	90.5351	137.641	125.489	64.9291	123.867	36.2685
RP11-395B7.2	0.081512	991.294	3.89197	462.341	37.5222	8.02051	0	0.873789	8.49074	1.14627	31.2588	0	270.552	33.2722	12.3047	34.5654	8.78475	11.9848	0	1.16708	410.799	24.3113	150.745	5.67219	90.6927	1.72598	7.24657	297.231	16.5839	4.76073	4.56216	0	0	426.431	141.326	2.90402	15.2105	129.368	2.2665	56.2507	308.966	250.646	327.658	131.276	17.8933	120.133	7.72965	2.0818	262.611
RP11-486P11.1	0.0814768	8.33896	0.972993	0	0	0	0	0	0.771886	5.73133	0	0	7.55731	3.32722	0	3.14231	0	8.38937	0	0	5.95361	3.24151	2.1535	4.25414	6.3274	1.72598	7.24657	0	0	0	1.52072	0	0	6.51751	3.02841	4.84003	0.661326	0	0	1.08174	15.487	1.83623	1.3212	7.54459	2.75282	0	3.09186	6.2454	22.8357
ATP1A2	0.0814318	504.507	2766.22	844.276	13082.4	10495.4	190.181	14668.3	8269.98	1898.22	20168.2	13501.2	1219.75	2323.51	267.187	1000.83	2969.24	11181.8	3371.96	17868	258.982	3275.55	187.354	416.906	904.818	13800.1	333.342	914.693	182.422	254.223	10389.6	14158.5	879.445	50.2779	558.237	1188.71	2381.44	33.266	271.98	12.9809	28.651	1016.36	9.24841	105.624	31.6575	32.1375	480.012	22.8998	22.1641
THTPA	0.0813878	266.847	195.572	470.956	323.763	309.362	449.519	434.273	436.887	578.864	252.154	557.835	391.469	459.156	485.155	292.235	439.237	330.781	315.373	699.081	546.243	410.051	456.541	439.595	445.027	390.935	474.65	461.77	547.267	472.265	293.499	232.5	238.354	207.629	347.257	176.177	273.128	245.799	498.63	285.58	429.764	283.698	177.041	209.74	350.985	131.611	189.377	115.54	133.656
IL16	0.0813431	1153.9	385.305	1835.01	1114.94	646.224	3336.82	518.157	2079.46	6113.03	565.785	2083.65	2356.37	2068.42	4058.78	587.613	4064.41	1360.28	344.94	890.482	910.902	3915.75	2907.22	8470	4020.01	566.985	7895.14	1227.85	1077.95	4115.18	1660.63	550.507	191.779	659.199	3124.31	410.435	1581.89	413.977	966.285	96.2752	199.782	1468.99	335.585	104.115	1474.14	518.792	2138.8	883.724	305.596
SDPR	0.0813325	1353	2415.94	1203.24	9612.1	8446.74	1858.59	9426.44	6518.57	3137.33	4028.22	12687.3	2841.55	3676.58	1404.49	2410.15	3674.95	9867.1	2597.61	11571.6	1034.44	2246.37	779.566	2572.34	2115.46	9745.75	1086.99	1521.54	3860.72	2080.44	4834.37	2982.15	1180.81	296.081	3857.18	882.822	4734.43	175.571	1132.5	115.747	806.873	2675.39	299.913	546.229	345.479	325.201	1130.08	222.753	563.505
RP11-588K22.2	0.0812995	370.042	234.491	318.757	6407.71	6809.41	250.693	5532.83	2189.84	1035.08	5533.85	4907.34	630.28	929.403	365.624	560.903	726.206	7275.98	83.0671	6846.09	209.865	1188.01	191.661	765.746	295.279	7317.29	362.328	215.846	563.851	297.07	2255.23	276.694	106.848	1233.67	5395.61	1581.72	3202.14	334.508	681.462	51.9237	181.198	3805.6	1037.14	1527.03	207.838	573.119	2410.88	156.135	681.713
ROCK2	0.0812942	9931.71	4734.59	5143.19	7324.32	7539.28	3630.73	8403.23	5612.38	2138.93	7231.21	8863.56	5675.54	4228.9	2645.5	3597.95	3557.82	5371.59	3270.59	4915.74	9009.29	3640.22	3480.05	2865.88	4770.86	7302.62	2358.76	4881.31	3217.27	3923.8	5244.96	6818.4	3471.2	3451.49	5460.22	3946.56	6035.92	6011.91	1932.57	7390.48	6763.95	5581.24	7444.97	10136.9	6431.97	5524.59	5036.64	8361.55	4000.95
PRELP	0.0812894	4470.73	11133	4212.76	31897	17922.4	2442.1	19399.9	26682.5	4810.88	25938.6	24782.3	5658.92	7109.16	875.388	7898.2	7991.19	21811.2	11605.5	25372.3	1927.48	7363.1	1994.14	4537.75	3450.54	41940.5	2579.78	11155	2225.55	606.518	7959.44	23262.5	2399.98	988.799	12870.7	3181.84	25596	168.178	2994.8	5.40872	346.134	7130.1	372.579	3853.78	67.4442	2825.04	5490.37	379.928	121.567
BAG2	0.081257	274.143	626.608	680.59	9437.36	14867.7	445.197	15335	4104.89	2228.34	7980.38	5945.96	1079.18	2496.52	634.568	895.559	2128.84	14692.2	581.47	9664.58	203.911	2628.87	305.797	968.527	702.341	12919.8	489.143	506	1661.7	493.212	3140.29	1668.81	679.447	511.159	1684.8	2257.39	4182.89	3783.08	1844.18	1352.18	215.269	1335.86	3020.27	466.256	907.055	3252.78	928.332	978.446	159.85
RP11-354M1.2	0.0812518	11.4661	9.72993	0	6.43237	1.14579	8.6446	2.62137	2.31566	0	0	0	1.51146	0	0	1.57116	5.8565	0	4.22375	3.50124	5.95361	3.24151	4.30699	0	2.10913	0	0	0	0	0	1.52072	6.72521	5.47941	2.79322	3.02841	0.968006	1.98398	7.39245	3.7775	2.16349	5.42045	1.83623	0	7.54459	6.88206	3.8259	2.3189	0	8.05966
PRICKLE2	0.0811764	739.041	2171.72	809.815	10922.2	10437	445.197	16994.3	5339.13	1143.97	9439.12	7193.26	923.504	1412.96	541.405	1560.16	1856.51	12524.1	1585.31	9286.45	351.263	1729.35	618.054	545.949	934.346	12618.6	380.445	401.616	215.59	596.996	4334.05	5380.17	1301.36	526.056	1119.5	1900.2	4864.05	579.383	322.599	75.7221	364.719	2058.42	321.052	402.881	395.03	564.702	940.699	364.315	801.265
ARL4A	0.0811461	2391.2	1944.04	3239.26	1031.32	1270.68	976.84	835.342	1254.31	933.06	1469.16	821.904	2138.72	919.422	889.45	2309.6	799.412	918.037	3518.38	1084.22	3520.07	1032.42	1384.7	1086.22	2385.43	1190.06	503.637	3522.54	2172.49	939.769	1120.77	2048.31	3580.79	1376.13	1323.41	1213.88	942.39	1609.71	600.623	520.319	2800.05	640.846	1901.21	1966.12	1047.45	1779.04	759.052	494.427	1744.92
ENPP7P7	0.0811267	59.4151	0	74.6638	9.64855	0	4.3223	1.74758	4.63131	6.87759	12.5035	1.60528	27.2063	24.3996	17.5781	7.85578	11.713	17.9772	0	0	47.6288	9.72454	10.7675	4.25414	12.6548	0	0	28.3077	19.9006	0	15.2072	1.92149	0	27.9322	34.322	3.87203	38.3569	4.62028	0	21.6349	24.7792	17.4442	36.9936	12.0714	6.88206	21.425	6.95669	4.1636	16.791
AP000892.6	0.0811076	195.966	589.634	301.527	4316.12	6446.2	133.991	7339.83	3789.19	641.909	7626.11	9506.47	476.111	1396.32	38.6718	1663.85	969.25	2996.2	702.55	12285.8	117.584	1327.4	185.201	331.823	413.39	3271.6	137.685	233.539	159.205	166.626	1611.96	1367.14	257.532	169.455	1356.73	1154.83	1708.87	51.7471	224.384	65.9864	185.844	476.503	141.369	214.266	33.0339	432.326	261.262	151.971	42.9849
NAP1L5	0.0811018	139.678	211.14	350.346	1376.53	2361.47	190.181	1251.27	1520.61	637.324	2863.31	1153.39	527.5	494.647	202.148	353.51	371.888	1266.79	154.871	2012.04	108.653	448.95	228.271	324.733	324.807	2231.69	202.904	398.077	384.745	247.558	1058.42	252.676	112.328	94.0383	387.636	356.226	374.311	203.292	81.5941	120.074	208.3	243.301	251.028	190.124	72.9498	293.829	139.907	130.112	308.954
SEPT1	0.0810479	706.727	362.927	1275.03	538.175	661.119	2325.4	516.409	1214.18	5122.66	673.106	381.254	1506.93	1213.33	3005.85	454.064	1537.33	528.53	498.402	702.582	846.9	2510.55	2052.28	6141.57	1809.64	548.862	4876.94	1169.46	749.59	1604.37	859.206	412.159	265.751	686.201	2091.62	337.834	485.413	195.9	818.963	90.8665	222.238	636.255	175.72	309.328	1251.16	310.663	1011.04	640.153	372.759
SIX2	0.0810348	141.762	42.8117	31.5885	7286.8	6308.7	69.1568	8080.8	4476.94	858.553	726.246	170.16	415.652	2726.1	149.414	386.505	3578.32	11374.8	26.7504	11276.3	77.3969	1320.92	269.187	112.026	331.134	13911.4	54.3493	210.539	613.603	138.061	921.556	13.4504	2.7397	269.08	946.882	469.483	2751.78	103.494	214.562	11.8992	65.0454	41.3153	10.5696	191.633	0	133.906	319.235	81.1902	673.653
TUFT1	0.0810147	894.354	5580.12	1125.7	483.5	491.543	851.493	692.041	1058.26	640.762	1032.58	1229.65	903.855	1487.27	1140.82	3679.65	1613.47	360.743	7267.67	455.161	1463.1	1513.79	1180.12	547.367	1153.7	510.89	1003.65	1220.77	1004.98	1933.81	880.496	3994.78	4986.26	969.247	1367.83	1487.83	964.214	2708.41	1556.33	1411.68	2848.06	945.661	1417.65	1994.79	1008.91	2084.35	1954.83	1572.8	2992.82
RGAG4	0.0810114	326.262	347.359	465.213	2375.69	2712.08	337.139	2156.51	2537.96	867.723	2285.02	2467.32	462.508	703.152	553.709	364.508	898.972	2088.95	325.229	2554.74	129.491	1037.28	437.16	636.704	491.428	2187.68	510.883	288.385	225.54	533.202	1155.75	429.453	106.848	124.764	655.146	311.698	1382.83	71.1523	219.095	17.3079	114.604	563.724	116.266	147.874	74.3262	186.704	407.353	191.526	65.1489
TRMT2B	0.0810078	1114.29	1325.22	1033.81	1025.96	816.946	1495.52	941.071	1137.76	1245.99	772.093	1045.04	1268.12	1618.14	1341.21	1096.67	1566.61	1009.12	1785.24	1100.56	1664.03	1247.98	1399.77	1440.74	1265.48	943.248	1717.44	937.693	1280.27	1727.19	1379.29	1490.11	1446.56	1416.16	1739.32	1028.02	1212.87	1554.26	2038.34	1386.8	2642.86	1773.8	3277.9	2287.52	1631.05	1242.65	1838.11	909.746	2061.93
PYGM	0.0809888	174.076	290.925	284.297	5222.01	5102.19	146.958	6010.79	3632.49	717.562	5988.15	10524.2	453.439	886.15	114.257	747.871	1604.68	2704.97	356.203	6401.43	108.653	1196.12	124.903	296.372	316.37	5058.85	170.294	194.616	102.82	83.7889	2171.59	1488.19	271.231	39.1051	403.788	500.459	1005.88	12.9368	139.012	49.7602	36.3945	283.698	40.9572	98.0797	33.0339	67.3358	175.463	84.3129	32.2386
GRASP	0.0809853	498.253	481.632	649.001	3266.57	1360.05	401.974	1281.85	2588.13	1422.52	1237.85	1637.39	1314.97	1313.14	968.552	512.197	942.896	3119.65	450.533	1716.77	497.126	1254.47	646.049	1233.7	624.304	2009.9	452.911	1498.54	623.553	774.095	1137.5	575.486	298.628	645.233	1165.94	559.508	1176.5	248.571	573.425	178.488	495.584	712.459	421.463	206.722	257.389	348.157	585.135	775.47	273.357
LNX2	0.0809484	5793.49	6459.7	4821.56	1911.49	2045.23	2264.88	2496.42	1786.14	1233.38	1609.83	1486.49	2543.79	2492.09	1789.45	3481.68	2055.63	1132.56	6555.26	524.019	6004.21	2278.78	2224.56	1228.03	3486.4	1479.17	1612.36	3066.08	2331.69	3107.81	2542.64	3860.27	6868.44	1776.49	1799.88	1387.15	2109.63	4173.96	2985.74	3121.91	3626.28	1851.84	4312.4	3319.62	2550.49	1946.62	1906.13	1421.87	1865.81
TUBB6	0.0809365	1246.68	19413.2	1961.36	14215.5	16765.2	1435	17583.3	11370.6	4376.44	15915.9	16402.8	2694.94	4425.2	2130.46	16937.1	4863.82	13220.4	26205.6	24958	766.527	5439.26	2047.98	2877.22	2155.53	13450.6	1286.27	3113.85	2908.81	1387.28	4761.37	14799.3	17882	2969.19	5715.62	3591.3	6405.61	1179.1	1819.25	312.624	3096.63	3251.97	1845.72	914.405	640.031	2345.27	2266.33	3455.79	467.46
RP11-74C1.4	0.0809355	13.5508	55.4606	8.61506	6.43237	1.14579	4.3223	2.62137	3.85943	9.17012	11.4616	5.61848	9.06878	3.32722	1.75781	18.8539	5.8565	0	19.7108	2.33416	20.8376	16.2076	12.921	2.8361	2.10913	6.90392	14.4931	5.3077	9.95031	3.80859	3.04144	23.0579	16.4382	18.6215	19.1799	12.5841	14.5492	16.633	3.022	15.1444	45.6867	17.4442	0	37.723	20.6462	12.2429	8.50262	18.7362	52.3878
FAM129A	0.0808857	2520.45	14335.1	2886.04	55824.4	78452	4071.61	82967.1	36430.7	11938.4	91298.7	62794.6	6914.94	8850.4	3037.49	12759.4	13692.5	40728	15513.8	47592.3	1838.18	17805.6	2973.98	3111.2	8284.68	42858.7	3996.48	1725	1442.8	3562.93	30923.8	39643.2	9427.32	2197.33	6687.73	9021.82	13376	705.055	2865.61	478.131	2119.4	5872.28	3095.57	1646.23	1284.19	5944.68	6550.88	4490.44	2317.82
CLEC14A	0.0808843	1232.08	754.07	783.97	2400.35	1594.94	1802.4	1289.71	2035.46	1682.72	954.436	2448.05	1278.7	1697.99	1548.63	1137.52	1525.62	3001	989.765	1699.27	1034.44	1359.81	783.873	1415.21	1697.85	1821.77	1014.52	1424.23	1578.78	1838.6	1987.58	658.11	358.901	1298.85	3391.82	1206.14	1931.73	591.396	946.642	322.36	532.753	2578.07	947.301	476.818	809.33	607.552	1559.84	1776.82	569.549
LINC00456	0.0808764	4.16948	0	5.74337	0	2.29157	0	0	0	0	0	0	0	0	3.51561	0	0	1.19848	1.40792	1.16708	7.44201	1.62076	2.1535	0	6.3274	0	7.24657	1.76923	0	0	0	0.960745	0	0	4.03788	0	0	0.924056	1.511	0	6.1948	1.83623	3.9636	4.52676	0	0	6.95669	8.3272	8.05966
RNU6-704P	0.0808711	18.7627	0	0	0	0	0	0	1.54377	1.14627	0	0	0	2.21815	0	0	0	1.19848	0	0	4.4652	0	0	0	0	0	0	0	0	1.90429	0	0	0	0	1.00947	0	1.98398	0	0	4.32698	27.8766	0	0	0	1.37641	0	6.18372	2.0818	10.7462
LDB3	0.0808687	289.779	744.34	381.934	10319.7	11085.5	280.949	12905.9	5133.04	1333.11	10414.4	13945.1	627.257	1621.47	130.078	925.411	1935.57	9648.97	1108.03	13129.6	180.097	2552.69	221.81	245.322	404.954	15040.2	253.63	316.693	165.839	119.971	2814.85	4309.9	1016.43	36.3118	653.127	501.427	2729.95	12.9368	201.719	43.2698	65.0454	405.808	15.8544	98.0797	64.6913	39.7893	489.287	122.826	53.7311
CDCP1	0.0808222	10765.6	14129.8	8747.15	235.854	58.4351	4840.98	110.097	2038.55	1546.31	1708.82	1702.4	6411.62	6551.3	4169.52	17397.4	8248.88	110.26	13831.4	161.057	13178.3	6363.09	7903.33	1795.25	6732.35	69.0392	4818.97	7448.47	2242.14	5424.38	2588.26	16809.2	11975.2	2928.22	2767.97	8613.32	4670.95	11909.2	4824.63	14909.7	10669	4262.82	6656.21	1966.12	7736.81	9882.29	7967.73	7488.23	11974.6
CDC42BPG	0.0808116	3868.24	8077.79	3471.87	232.637	45.8315	3332.49	67.2818	1686.57	1134.8	717.911	357.978	2365.44	3696.54	4144.91	5258.66	4942.88	91.0846	9654.08	39.6807	6123.28	4233.42	5407.43	1447.83	3733.17	61.2723	4311.71	5155.54	653.404	6239.42	3172.22	8628.45	6671.18	1387.3	680.382	2965	1049.52	1924.81	2237.79	4367	2686.99	936.48	3041.41	2568.18	1263.55	2166.22	1655.69	1911.09	4771.32
COL4A5	0.0807547	1484.34	1771.82	2013.05	12727.5	12101.8	950.906	13742.1	10364.9	2049.52	15306.4	27783.4	1580.99	2490.98	2139.25	1285.21	2439.23	14512.4	1579.68	14616.5	692.107	4401.97	1141.35	1104.66	2075.39	10661.4	1289.89	1130.54	669.988	2413.69	6163.48	3560.52	1167.11	349.152	534.009	1001.89	4857.44	24.9495	181.32	406.736	1712.09	1411.15	496.772	134.294	523.036	10269.5	508.611	488.182	2015.59
PNCK	0.0807538	109.449	225.734	651.873	6331.6	6718.89	69.1568	9040.22	4395.89	1553.19	7203.07	7179.62	589.47	1702.43	8.78904	400.645	2298.68	5759.9	563.167	14275.7	209.865	2247.99	88.2934	310.553	371.207	7810.06	18.1164	17.6923	119.404	25.708	1642.38	800.3	257.532	70.7615	223.093	447.219	1128.22	21.2533	92.9266	8.65395	6.1948	114.765	33.03	39.2319	6.88206	133.141	92.7559	6.2454	37.6118
RBM24	0.0807345	65.6693	124.543	123.482	1390.46	1203.08	47.5453	2379.33	429.168	161.623	551.197	1374.12	119.406	288.359	52.7342	91.1271	404.098	1330.31	156.279	1022.36	31.2564	213.94	27.9955	187.182	97.0201	2009.04	32.6096	92.0001	208.957	19.9951	416.677	428.492	82.1911	32.5875	141.326	139.393	337.276	10.1646	42.308	6.49046	48.7841	118.437	60.7753	21.1249	16.5169	27.5465	51.7887	95.7628	10.0746
TOR1AIP1	0.0807263	3202.16	5990.72	3032.5	12785.4	16379	5415.84	15594.5	11018.7	6905.1	12830.7	15174.7	4285	7185.69	5023.81	6765.4	6407.01	13761	6265.23	13751.7	2627.03	5782.86	3464.98	5701.97	4838.35	15766	5000.13	3099.7	9691.61	6335.59	10483.8	8979.12	6597.21	4204.72	6796.76	4171.14	8925.92	5607.17	4574.56	3058.09	4872.98	5329.67	3678.22	3864.34	4542.16	4755.59	6811.37	3542.18	6042.06
FRZB	0.0807193	600.405	150.814	1567.94	21178.6	23693.7	618.089	17245.1	14876.5	4950.72	34274.2	4423.35	2654.13	2542	986.13	276.524	3361.63	8931.08	101.37	6087.49	803.737	6332.3	803.254	1365.58	2111.24	15848	717.41	964.232	1817.59	711.254	11181.8	173.895	194.519	256.045	8032.35	1213.88	3932.91	83.165	2098.78	205.531	336.068	2177.77	920.877	677.505	799.695	249.448	5832.8	462.159	369.401
PALLD	0.0807109	6882.77	31585.3	6963.84	105242	133758	7140.44	152867	49736.4	18865.2	71899.4	160022	11103.2	26028.8	7968.14	22904.3	19999.9	131229	33319.8	103275	7648.9	26680.9	6128.85	6921.49	9731.54	124101	6761.05	6176.39	8673.36	11847.6	36845.5	69976.8	24035.4	13088.1	16659.3	25924.2	45904.6	12865.6	11998.9	4921.94	9339.44	22244.1	10271	5466.81	4001.23	10214.4	13996.1	4049.1	4201.77
TRO	0.0806793	140.72	617.851	106.252	810.478	575.185	34.5784	541.749	669.225	161.623	455.337	607.599	148.123	185.215	73.8279	256.099	231.332	545.309	222.451	720.088	71.4433	188.008	86.1399	165.912	109.675	756.842	126.815	70.7693	102.82	127.588	336.079	320.889	306.847	227.182	425.996	265.234	683.15	111.811	137.501	31.3706	128.542	370.001	215.356	111.66	39.9159	233.38	180.874	204.016	36.9401
CALD1	0.0805905	12832.6	46631.7	14206.2	356210	684871	10611.2	558861	115302	40681	472421	237448	20554.4	45588.5	8776.73	30777.4	47308.8	348090	39135.9	427872	6303.38	79376.5	6576.78	14515.1	18345.2	435121	8257.46	9286.7	11340	7393.42	89357.5	104168	24860.1	38355.5	43705	74522.9	102531	14859.7	15232.4	2403.64	9228.7	61250.4	17726.6	27913.5	4657.78	30425.1	36848.8	28572.7	7488.77
CNTN2	0.0805365	47.949	26.2708	45.947	511.373	611.85	12.9669	495.438	419.134	51.5819	314.672	265.674	102.779	59.89	59.7654	48.7059	348.462	761.036	5.63167	785.444	14.884	189.628	58.1444	109.19	90.6927	621.353	90.5821	33.6154	9.95031	10.4736	290.457	70.1344	2.7397	6.51751	297.793	7.74405	220.222	2.77217	35.5085	3.24523	3.87175	18.3623	3.9636	4.52676	12.3877	4.59108	61.0643	2.0818	2.01492
IL17B	0.0804879	13.5508	21.4059	20.1018	103.99	111.141	4.3223	105.728	77.9604	28.6566	139.623	142.067	15.1146	22.1815	3.51561	133.548	38.0672	68.3134	40.8296	140.05	8.93041	34.0359	15.0745	34.0332	10.5457	122.545	7.24657	10.6154	36.4845	11.4258	44.1009	32.6653	41.0956	13.9661	60.5682	15.4881	30.421	6.46839	5.2885	3.24523	2.32305	19.2805	21.1392	10.5624	2.75282	6.12143	18.5512	56.2086	9.40294
ELOVL7	0.0804056	3653.51	1297.97	1852.24	424.536	327.695	350.106	413.302	488.604	426.411	539.736	506.466	1567.39	301.668	328.71	809.146	134.699	780.211	580.062	290.603	6057.79	371.153	1035.83	338.913	1438.43	307.224	427.548	1714.39	593.702	774.095	732.987	534.174	621.913	1670.34	1666.63	2121.87	960.246	819.637	2716.78	535.463	511.071	538.935	1610.54	1991.77	1149.3	609.083	1559.84	789.002	864.399
MYOCD	0.0804025	598.321	2144.48	1140.06	13594.8	16974.8	834.204	23780.2	5673.36	1227.65	8549.29	12083.8	1479.72	2892.46	936.911	1572.73	4081.98	11914.1	1983.75	12341.9	437.59	3051.88	566.37	680.663	1687.31	18317.8	626.828	525.462	301.826	743.627	4110.5	5544.46	1232.87	162.938	1868.53	1763.71	6676.09	43.4306	372.462	59.4959	369.365	1496.53	158.544	193.142	85.3375	37.4938	827.846	477.773	94.701
PPP1R18	0.0803467	1917.96	2420.81	3026.76	4871.45	4018.27	3643.7	9309.35	6410.51	7536.69	10679.1	5522.97	3013.86	2853.65	5111.7	4063.01	4040.98	3523.53	3497.26	5221.51	1285.98	5107	4360.83	8566.43	3530.69	4226.93	9449.53	2929.85	1213.94	2447.97	3459.64	2783.28	1715.05	4068.79	6069.94	3858.47	4398.48	2348.95	3141.37	329.932	885.082	5745.58	3791.85	2599.87	2889.09	3946.03	4164.74	4881.82	2276.85
ATOH8	0.0802892	407.567	261.735	591.567	1733.52	1278.7	795.303	941.071	1728.25	751.95	1234.72	3159.19	594.005	1104.64	722.459	428.926	1206.44	1845.66	612.444	2219.78	291.727	1014.59	630.975	672.155	982.856	1089.09	532.623	608.616	789.392	682.689	988.468	523.606	126.026	65.1751	608.71	239.098	880.225	36.9622	175.276	38.9428	168.808	235.956	114.945	61.8657	181.686	56.6233	187.831	1050.27	674.997
COL21A1	0.0802853	106.322	436.874	40.2036	2776.64	2646.77	43.223	2521.76	1220.35	304.907	1348.3	1584.41	114.871	237.342	65.0389	190.11	366.031	2877.55	222.451	1572.06	58.0477	379.257	58.1444	43.9595	78.0379	2442.26	32.6096	63.6924	59.7019	64.746	1035.61	342.986	117.807	20.4836	430.034	117.129	1099.79	2.77217	27.9535	75.7221	56.5276	450.796	93.8053	66.3924	83.9611	38.259	134.496	197.771	54.4027
NRXN1	0.0802091	182.415	311.358	209.633	3731.85	3289.55	350.106	4393.41	1326.1	212.059	1195.13	2284.31	314.384	258.414	189.843	144.546	878.475	1966.71	97.1462	1657.25	83.3505	390.602	155.052	157.403	345.898	2948.84	231.89	148.616	82.9193	123.779	1055.38	575.486	35.6162	13.9661	362.4	72.6005	734.072	4.62028	33.242	2.16349	6.1948	145.981	3.9636	22.6338	66.0677	8.41697	61.8372	5.2045	14.1044
BCL2	0.0801909	1173.71	1125.75	1760.34	2521.49	2785.41	1551.71	2596.03	2329.55	1785.88	2257.93	2346.12	1741.2	1045.86	1645.31	623.749	1745.24	2497.63	1423.4	2553.57	809.69	2076.19	1333.01	2633.32	2242.01	2639.02	2322.53	976.616	371.478	910.252	1631.73	1972.41	619.173	861.242	2167.33	543.052	1857.67	664.396	512.229	258.537	201.331	873.13	270.846	282.168	528.542	273.169	1602.36	876.437	202.835
ADH1B	0.080188	7166.3	5839.91	4812.95	25619.1	19995.1	4006.77	12647.2	24735.1	6977.32	7341.65	16999.9	6177.35	7110.27	1481.83	3439.26	4073.19	16512.7	2127.36	9693.76	3657	4761.78	2086.74	9473.98	4587.37	13007	3166.75	16414.9	11900.6	3363.93	16153.1	4052.42	1123.28	73.5547	8899.48	426.891	4895.8	1.84811	1146.09	85.4578	50.3328	1174.27	43.5996	27.1605	377.137	1304.63	1128.53	5.2045	38.2834
ATPAF1	0.0801277	2635.11	2610.54	2937.73	5852.38	8549.86	4075.93	5221.76	3644.84	3641.69	5653.68	6394.64	3453.69	3338.31	3422.45	2375.59	3393.84	5586.12	3581.74	6131.83	3408.44	3426.28	2691.87	3993.22	3522.25	6546.64	3735.61	3062.54	5237.18	4387.49	4528.7	2750.61	3262.99	2457.1	2380.33	2362.9	2284.88	2659.43	4238.36	3328.53	3315.77	2759.86	3244.87	1718.66	3165.75	3072.19	2160.44	1793.47	3730.28
RP11-736K20.4	0.0800889	100.068	129.408	109.124	852.289	556.852	129.669	549.613	366.646	134.113	580.372	460.716	133.009	103.144	131.836	106.839	46.852	719.089	64.7642	470.333	65.4897	110.211	75.3724	107.772	105.457	626.531	130.438	194.616	268.658	111.401	401.47	177.738	95.8896	50.2779	519.877	101.641	437.137	30.4938	42.308	25.9619	55.7532	211.167	29.0664	110.151	46.798	68.101	211.793	40.5951	14.1044
STK39	0.0800436	4248.7	6839.17	3176.08	4048.1	4677.1	3323.85	5047.01	2867.55	2850.76	3651.03	4884.87	4579.73	6749.82	2972.45	5151.82	4125.9	3578.67	9934.26	4820.04	5508.57	3714.77	3495.13	2197.97	3490.62	4250.23	2532.68	4658.39	4354.92	5650.04	2740.34	5904.74	7254.74	4542.7	2834.59	2920.48	3196.85	5448.23	15305.7	7051.89	3822.19	2874.63	4024.38	4824.01	4952.33	4701.26	3209.35	3528.65	5732.43
C6orf222	0.0800134	6121.84	16.5409	3322.54	17.153	18.3326	1123.8	13.9806	329.595	586.888	374.064	0.80264	1249.98	2011.86	1117.97	51.8482	2805.26	16.7787	0	15.172	4419.06	1171.81	1003.53	1032.34	875.29	0	1318.88	1268.54	364.845	775.048	375.618	4.80372	5.47941	850.069	461.328	277.818	463.59	1743.69	21358.8	1215.88	5662.82	2475.24	583.971	1433.47	980.005	2924.52	1677.34	7855.67	514.475
CBX3	0.0800031	7268.45	4366.79	7724.83	3969.84	5622.38	5796.2	4701.86	3407.1	6580.71	5681.81	4212.26	6821.23	4691.38	5006.23	3935.75	3622.24	3601.44	4098.45	4117.46	7958.48	4436.01	5192.08	5279.39	4722.35	4789.6	4869.69	8646.24	9787.79	5157.78	3379.04	3633.54	5030.1	13740.8	6919.91	8222.25	4959.29	14157.5	10606.5	9141.82	12145.7	6450.69	15299.5	14829.7	10642.4	18881.6	8518.85	6457.74	12035.1
HOXA10	0.0799817	448.219	36.9737	301.527	10.7206	9.16629	4.3223	4.36895	23.9285	48.1431	17.7133	4.0132	612.142	7.76351	29.8827	168.114	20.4977	1.19848	11.2633	0	245.586	8.10378	36.6094	19.8527	94.911	1.72598	3.62328	311.385	26.5342	12.3779	12.1658	25.9401	117.807	770.928	281.642	317.506	554.191	3635.24	3.022	3090.54	2110.1	403.972	2342.49	1715.64	2.75282	2391.19	142.226	334.129	2384.32
ARHGAP31	0.0799549	1422.84	2759.41	1766.09	4614.15	3483.19	1996.9	4466.81	3776.84	2055.25	2356.91	4933.03	1881.77	2205.95	1891.4	1690.56	3206.43	8234.76	2366.71	10962.4	762.062	2479.76	1679.73	2219.25	2691.25	4572.12	1978.31	1277.39	656.721	2049.02	2518.31	2581.52	1999.98	1665.69	3283.8	2132.52	4903.73	1551.49	1537.44	405.654	669.813	3689	1726.81	677.505	1146.55	1325.29	3057.08	4399.88	954.398
FBLN1	0.0799503	21718.8	26328.2	28544.6	67412.3	35805.8	11471.4	41434.2	124761	16814.6	22978.4	79817	25190	26872.8	15778.1	23872.2	21590	56649.8	14931	92464.2	10186.6	25740.9	14195.9	19224.5	17739.9	42266.7	16366.4	41017.9	14195.8	9191.07	45294.6	16253.9	3709.56	5794.07	85355.7	12653.8	50608	5874.22	7226.36	91.9482	1680.34	39272.5	6253.25	16462.3	1088.74	7400.05	6965.19	1996.45	477.535
ADGRF4	0.0799377	3.12711	2136.69	14.3584	1.07206	0	12.9669	0	3.85943	3.4388	5.2098	116.383	4.53439	3.32722	7.03123	1439.18	17.5695	1.19848	2980.56	5.8354	14.884	47.0019	19.3815	1.41805	4.21827	0	10.8699	10.6154	13.2671	14.2822	0	1610.21	2728.75	130.35	172.619	277.818	31.0823	532.256	46.841	0	39.4919	25.7073	257.634	618.657	134.888	175.226	119.037	937.851	138.358
TPM1	0.0799347	14922.6	10989	18232.3	216890	307174	9383.71	244043	118230	54217.2	225709	314250	25782.5	54080.6	9114.23	12116.8	56386.4	196193	24169.7	341489	23542	59948.5	13205.2	12349.8	18990.6	242118	8279.2	13449.7	20550.7	12694	66309.4	42920.3	13632.8	15945.6	20538.7	23514.8	51455.8	17737.3	11048.4	17261.4	11432.5	14552.2	12136.6	9661.61	5983.26	11208.3	15307	8116.94	11927
RP11-756G12.1	0.079889	2.08474	0.972993	20.1018	43.9545	61.8725	0	27.0875	9.26263	9.17012	41.6784	36.9215	0	2.21815	0	9.42694	23.426	51.5347	2.81583	44.349	0	27.5529	2.1535	0	0	31.9306	0	7.07693	0	0	21.2901	7.68596	0	0	2.01894	4.84003	7.27459	0	3.022	0	0	2.75435	0	0	0	2.29554	0	1.0409	0
RAP1A	0.0798615	7925.14	5435.14	7004.04	14417.1	25954.4	6448.87	30878.8	9197.02	8021.57	27458.8	18230.4	6255.94	8394.58	7133.18	4862.73	7452.39	13636.3	7881.52	22944.8	11459.2	7609.45	4563.26	6900.22	6131.25	21214	5427.68	6022.47	15005.1	5998.53	8525.15	7529.36	8654.72	5261.49	6107.29	5066.55	6178.11	4185.05	4894.13	5199.94	2369.51	4549.27	3476.08	2883.54	5350.11	6120.67	4790.84	4072	5545.05
SEMA3G	0.0798258	721.32	440.766	496.802	1277.9	1129.75	1577.64	1128.94	1760.67	644.201	431.372	3142.34	921.992	1008.15	1125	468.205	1039.53	1673.08	682.84	1457.68	461.404	615.887	704.194	1467.68	1084.09	1073.56	804.369	1135.85	374.795	1163.52	1187.68	496.705	131.506	424.569	2154.21	352.354	1145.42	203.292	703.371	283.417	329.873	1005.34	601.147	229.356	317.951	353.513	981.666	273.757	239.103
OLFM3	0.0798058	5.21185	0	2.87169	84.6929	155.827	25.9338	110.971	86.4512	81.3848	81.2729	37.7241	18.1376	6.65444	0	0	61.4932	63.5195	0	82.8626	2.9768	45.3812	6.46049	9.92634	10.5457	182.954	0	1.76923	16.5839	14.2822	50.1837	0.960745	2.7397	0	21.1989	0.968006	22.4851	1.84811	1.511	0	23.2305	0	0	1.50892	5.50565	0.765179	0	0	0
MEIS1	0.0797924	599.363	3132.07	720.793	9629.26	12871.8	743.435	11703.5	7078.96	2197.39	12143	9809.07	1272.65	2859.19	525.584	2554.7	3683.74	8395.36	3340.99	8639.89	418.241	2309.58	910.929	1349.98	693.905	10476.7	510.883	543.154	2242.14	763.622	3658.85	4470.34	3517.78	1053.97	2954.72	1781.13	5041.95	295.698	3454.15	2992.1	1071.7	2189.71	425.427	1253.91	693.711	876.13	1690.48	758.816	983.95
IGSF11	0.0797902	22.9322	460.226	20.1018	1077.42	1244.32	64.8345	1128.94	470.85	112.334	672.064	862.838	69.5273	130.871	22.8515	150.831	234.26	981.556	691.287	1099.39	10.4188	307.944	32.3025	49.6317	37.9644	910.455	28.9863	24.7693	29.8509	16.1865	272.209	262.283	561.639	11.1729	39.3693	60.9844	175.251	4.62028	10.577	1.08174	95.2451	29.3798	36.9936	13.5803	12.3877	14.5384	25.5079	0	30.2237
FMNL1	0.0797798	1541.67	735.583	1723.01	1746.39	775.698	2308.11	1020.59	2946.29	4580.48	809.603	1623.74	2425.9	2571.94	3215.03	1065.24	2796.48	1438.18	705.366	1942.02	870.715	3935.2	3208.71	6364.2	2781.95	1090.82	6087.12	1866.54	421.23	2883.1	1983.02	1034.72	397.257	1517.65	4867.66	760.853	2530.23	1133.82	2115.4	308.297	700.787	3376.84	1226.07	1401.79	2818.89	1039.11	3412.64	5618.78	832.16
ITPR1	0.0797394	1415.54	2814.87	2653.44	5260.61	3805.16	2567.45	5408.75	7649.39	2571.07	6849.85	17511.2	2407.76	2204.84	2257.02	2713.39	3762.8	4442.77	2596.2	5340.56	773.969	2802.29	1864.93	3231.73	3541.24	5489.48	3000.08	1380	1655.07	2204.22	5964.26	9914.88	1980.81	748.582	3117.24	1232.27	3950.76	1005.37	999.527	839.433	955.548	3290.53	700.237	674.487	1187.84	472.881	2045.27	1613.39	726.041
MDGA1	0.0797108	290.821	1130.62	192.403	1519.11	967.044	397.652	1803.5	1783.83	931.914	1131.57	753.679	244.857	476.901	390.233	384.933	934.111	1245.22	244.977	833.295	235.167	789.308	342.406	435.341	567.357	1758.77	572.479	341.462	66.3354	350.39	518.565	3393.35	515.064	261.631	1000.38	334.93	671.246	439.851	296.912	27.0436	163.388	378.264	173.077	131.276	339.974	173.696	660.113	87.4356	81.9399
[truncated: 1,941 more rows]
[truncated: 359 more columns]
