# Supplementary material for: The lncRNA MACC1-AS1 promotes gastric cancer cell metabolic plasticity via AMPK/Lin28 mediated mRNA stability of MACC1
Source: Mol Cancer. 2018 Mar 6;17:69. doi: 10.1186/s12943-018-0820-2 (PMC5838949; doi:10.1186/s12943-018-0820-2)
Supplement: Supplementary file 8 — Table S5. Mass spectrometry analysis of potential proteins binding with MACC1-AS1 followed by RNA pull down assays. (XLSX 58 kb) [file 12943_2018_820_MOESM8_ESM.xlsx]

## Sheet: proteinGroups
Majority protein IDs	Peptide counts (all)	Peptide counts (unique)	Protein names	Gene names	Number of proteins	Peptides	Unique peptides	Peptides fan 201702278	Peptides zheng 201702277	Unique peptides fan 201702278	Unique peptides zheng 201702277	Sequence coverage [%]	Unique sequence coverage [%]	Mol. weight [kDa]	Sequence length	Sequence lengths	Q-value	Score	Sequence coverage fan 201702278 [%]	Sequence coverage zheng 201702277 [%]	Intensity	Intensity fan 201702278	Intensity zheng 201702277	LFQ intensity fan 201702278	LFQ intensity zheng 201702277
P19338	23	23	Nucleolin	NCL	1	23	23	18	20	18	20	31	31	76.613	710	710	0	323.31	28.3	29.4	1106300	223840	882420	260490	459040
Q00839	23	23	Heterogeneous nuclear ribonucleoprotein U	HNRNPU	1	23	23	19	15	19	15	28.4	28.4	90.583	825	825	0	273.2	25.8	20	237190	78052	159130	77825	90201
Q00341	22	22	Vigilin	HDLBP	1	22	22	10	17	10	17	19.3	19.3	141.45	1268	1268	0	167.11	9.4	17	79122	16015	63107	12669	39026
Q08211	22	22	ATP-dependent RNA helicase A	DHX9	1	22	22	10	20	10	20	20.2	20.2	140.96	1270	1270	0	186.95	8.2	18.4	92596	17281	75315	25061	34803
Q12906	22	19	Interleukin enhancer-binding factor 3	ILF3	1	22	19	16	17	14	14	30.3	27.2	95.337	894	894	0	180.44	21.9	21.1	266910	91708	175200	91675	90641
P22626	21	21	Heterogeneous nuclear ribonucleoproteins A2/B1	HNRNPA2B1	1	21	21	18	14	18	14	52.1	52.1	37.429	353	353	0	255.03	49.9	34.3	607380	223940	383440	245120	183580
O43390	19	14	Heterogeneous nuclear ribonucleoprotein R	HNRNPR	1	19	14	16	16	11	11	35.5	28	70.942	633	633	0	184.79	28.8	30.3	291330	116010	175310	124260	87565
Q9NR30	18;1	18;1	Nucleolar RNA helicase 2	DDX21	2	18	18	5	18	5	18	30.1	30.1	87.343	783	783;737	0	163.37	8.9	30.1	80053	12913	67140	18146	32727
Q96AE4	17	14	Far upstream element-binding protein 1	FUBP1	1	17	14	8	15	6	14	30.4	27.8	67.56	644	644	0	323.31	13.4	28.9	268810	27395	241410	29901	131800
P09651;Q32P51	16;9	16;9	Heterogeneous nuclear ribonucleoprotein A1;Heterogeneous nuclear ribonucleoprotein A1, N-terminally processed;Heterogeneous nuclear ribonucleoprotein A1-like 2	HNRNPA1;HNRNPA1L2	2	16	16	12	16	12	16	46.8	46.8	38.746	372	372;320	0	323.31	41.7	46.8	675680	283870	391810	272400	204410
P52272	16	16	Heterogeneous nuclear ribonucleoprotein M	HNRNPM	1	16	16	9	12	9	12	24	24	77.515	730	730	0	157.46	14.8	20	118760	25884	92878	31771	46625
Q92945	16	14	Far upstream element-binding protein 2	KHSRP	1	16	14	7	13	6	12	26.9	24.6	73.114	711	711	0	146.53	15.5	24.6	63875	8487.2	55388	10683	29120
P04259	15	1	Keratin, type II cytoskeletal 6B	KRT6B	1	15	1	15	3	1	0	25.9	1.6	60.066	564	564	0.0035842	5.9444	25.9	5.5	1751.2	1751.2	0	1751.2	0
P17844	15	9	Probable ATP-dependent RNA helicase DDX5	DDX5	1	15	9	14	11	8	7	27.4	16.8	69.147	614	614	0	166.16	26.1	19.9	114800	43562	71236	45284	38554
P26599	15;1	15;1	Polypyrimidine tract-binding protein 1	PTBP1	2	15	15	10	14	10	14	44.8	44.8	57.221	531	531;552	0	150.79	28.1	43.1	196460	47339	149120	59984	70067
P61978	15	15	Heterogeneous nuclear ribonucleoprotein K	HNRNPK	1	15	15	14	12	14	12	40.2	40.2	50.976	463	463	0	186.43	38	33.7	204800	80600	124200	79157	70343
Q15046	15	15	Lysine--tRNA ligase	KARS	1	15	15	6	14	6	14	26.1	26.1	68.047	597	597	0	129.16	11.1	25	87552	6873	80679	8701.9	43787
P26038	14	9	Moesin	MSN	1	14	9	2	14	0	9	27	19.1	67.819	577	577	0	93.091	2.9	27	73833	4520.5	69312	4686.1	39023
O60506	13	8	Heterogeneous nuclear ribonucleoprotein Q	SYNCRIP	1	13	8	10	11	5	6	23.4	15.7	69.602	623	623	0	96.615	18.9	18	70420	18057	52363	24974	22688
P41091;Q2VIR3	13;10	13;10	Eukaryotic translation initiation factor 2 subunit 3;Putative eukaryotic translation initiation factor 2 subunit 3-like protein	EIF2S3;EIF2S3L	2	13	13	6	11	6	11	36.2	36.2	51.109	472	472;472	0	128.09	15.7	30.1	101420	13878	87541	19326	44048
Q12905	13	13	Interleukin enhancer-binding factor 2	ILF2	1	13	13	7	11	7	11	49.7	49.7	43.062	390	390	0	137.77	28.7	44.1	196890	50424	146460	65275	66151
Q92841	13	7	Probable ATP-dependent RNA helicase DDX17	DDX17	1	13	7	10	10	4	6	21.1	12.2	80.272	729	729	0	56.856	17.3	15.9	9529.1	2869.7	6659.4	3099.5	3535.4
P07814	12	12	Bifunctional glutamate/proline--tRNA ligase;Glutamate--tRNA ligase;Proline--tRNA ligase	EPRS	1	12	12	3	12	3	12	10.6	10.6	170.59	1512	1512	0	80.045	1.8	10.6	18269	1209.5	17059	2331.2	8523.4
Q7KZF4	12	12	Staphylococcal nuclease domain-containing protein 1	SND1	1	12	12	0	12	0	12	17.6	17.6	102	910	910	0	122.84	0	17.6	35889	0	35889	0	20291
P07355;A6NMY6	11;8	11;8	Annexin A2;Putative annexin A2-like protein	ANXA2;ANXA2P2	2	11	11	9	7	9	7	37.5	37.5	38.604	339	339;339	0	116.26	32.7	21.2	45814	20475	25339	18781	16021
P35241	11	6	Radixin	RDX	1	11	6	2	11	0	6	20.4	12.5	68.563	583	583	0	40.552	2.9	20.4	13361	0	13361	0	7554.2
P51991	10	10	Heterogeneous nuclear ribonucleoprotein A3	HNRNPA3	1	10	10	6	7	6	7	31.5	31.5	39.594	378	378	0	123.03	20.6	27.2	86499	38589	47910	34651	25504
P61247	10	10	40S ribosomal protein S3a	RPS3A	1	10	10	4	9	4	9	40.2	40.2	29.945	264	264	0	77.09	16.3	35.2	69489	6884.8	62604	11726	28506
P62081	10	10	40S ribosomal protein S7	RPS7	1	10	10	8	6	8	6	42.3	42.3	22.127	194	194	0	80.418	37.1	33.5	74175	22745	51430	0	29078
P67809	10;3	6;0	Nuclease-sensitive element-binding protein 1	YBX1	2	10	6	9	9	6	5	50.3	37.7	35.924	324	324;364	0	253.26	50.3	50	191230	92332	98902	82440	52730
Q14103	10	9	Heterogeneous nuclear ribonucleoprotein D0	HNRNPD	1	10	9	9	9	8	8	31.3	29	38.434	355	355	0	117.66	27	29	591240	231300	359940	203360	176570
Q9NZI8	10	8	Insulin-like growth factor 2 mRNA-binding protein 1	IGF2BP1	1	10	8	10	9	8	7	21.8	17.9	63.48	577	577	0	95.635	21.8	19.4	35887	17000	18888	16874	10805
O14979	9	8	Heterogeneous nuclear ribonucleoprotein D-like	HNRNPDL	1	9	8	6	7	5	6	21.4	19.5	46.437	420	420	0	95.391	18.6	13.6	114940	39318	75624	37887	44188
O43809	9	9	Cleavage and polyadenylation specificity factor subunit 5	NUDT21	1	9	9	6	7	6	7	40.1	40.1	26.227	227	227	0	73.911	33.9	28.2	31868	15257	16611	15988	8660.7
P07910	9;4;4;4;4	9;4;4;4;4	Heterogeneous nuclear ribonucleoproteins C1/C2	HNRNPC	5	9	9	8	8	8	8	28.8	28.8	33.67	306	306;293;293;293;293	0	85.361	25.5	23.5	81324	46401	34923	39707	24801
P14866	9	9	Heterogeneous nuclear ribonucleoprotein L	HNRNPL	1	9	9	7	6	7	6	21.4	21.4	64.132	589	589	0	79.575	17.5	14.4	27223	13814	13409	13814	0
P14868	9	9	Aspartate--tRNA ligase, cytoplasmic	DARS	1	9	9	0	9	0	9	20.4	20.4	57.136	501	501	0	63.159	0	20.4	11765	0	11765	0	6651.6
P23246	9	8	Splicing factor, proline- and glutamine-rich	SFPQ	1	9	8	4	8	4	7	19.1	18	76.149	707	707	0	74.524	6.6	17.4	39537	11729	27808	11962	15489
P35637	9;2	9;2	RNA-binding protein FUS	FUS	2	9	9	9	8	9	8	16.7	16.7	53.425	526	526;592	0	138	16.7	15.2	101860	47558	54298	44841	33417
P46940	9	9	Ras GTPase-activating-like protein IQGAP1	IQGAP1	1	9	9	2	8	2	8	5.9	5.9	189.25	1657	1657	0	60.832	1.2	5.4	6618.7	400.77	6217.9	400.77	0
P62701	9;4;3	9;4;3	40S ribosomal protein S4, X isoform	RPS4X	3	9	9	4	9	4	9	34.6	34.6	29.597	263	263;263;263	0	70.093	14.1	34.6	59951	13588	46363	16716	23086
Q08J23	9	9	tRNA (cytosine(34)-C(5))-methyltransferase	NSUN2	1	9	9	1	9	1	9	15.6	15.6	86.47	767	767	0	73.684	1.4	15.6	14427	1945.1	12482	0	7057.3
Q8NC51	9	9	Plasminogen activator inhibitor 1 RNA-binding protein	SERBP1	1	9	9	1	8	1	8	28.2	28.2	44.965	408	408	0	73.549	2.7	27.9	30416	1425.2	28991	0	15384
O00571;O15523	8;5;1	7;4;1	ATP-dependent RNA helicase DDX3X;ATP-dependent RNA helicase DDX3Y	DDX3X;DDX3Y	3	8	7	5	7	4	6	14.8	13.1	73.243	662	662;660;724	0	66.649	9.4	13	22666	6209.1	16456	7192.6	8320.8
P09874	8	8	Poly [ADP-ribose] polymerase 1	PARP1	1	8	8	4	8	4	8	10.8	10.8	113.08	1014	1014	0	60.355	5.6	10.8	27800	3297.3	24503	6721	10430
P16989	8	4	Y-box-binding protein 3	YBX3	1	8	4	6	7	3	3	32.3	21.2	40.089	372	372	0	48.969	27.2	28.2	15041	4963.4	10078	4673.7	5987.5
P31943;P55795	8;4;2	8;4;2	Heterogeneous nuclear ribonucleoprotein H;Heterogeneous nuclear ribonucleoprotein H, N-terminally processed;Heterogeneous nuclear ribonucleoprotein H2	HNRNPH1;HNRNPH2	3	8	8	6	6	6	6	25.8	25.8	49.229	449	449;449;415	0	99.215	19.2	20	63435	16778	46656	17387	23235
P54136	8	8	Arginine--tRNA ligase, cytoplasmic	RARS	1	8	8	0	8	0	8	13.8	13.8	75.378	660	660	0	50.967	0	13.8	9638.2	0	9638.2	0	5449.4
Q15717	8;1;1	8;1;1	ELAV-like protein 1	ELAVL1	3	8	8	3	7	3	7	27.9	27.9	36.091	326	326;359;380	0	70.269	9.5	25.8	47666	10773	36893	0	20859
Q9UHX1	8	8	Poly(U)-binding-splicing factor PUF60	PUF60	1	8	8	4	7	4	7	19.1	19.1	59.875	559	559	0	56.825	8.2	17.4	24461	6645.8	17816	7056.4	9662.2
P07437;P68371;P04350;Q9BVA1;Q13885	7;6;5;5;5;3;3;2;2;1;1	7;6;5;5;5;3;3;2;2;1;1	Tubulin beta chain;Tubulin beta-4B chain;Tubulin beta-4A chain;Tubulin beta-2B chain;Tubulin beta-2A chain	TUBB;TUBB4B;TUBB4A;TUBB2B;TUBB2A	11	7	7	4	5	4	5	17.1	17.1	49.67	444	444;445;444;445;445;444;444;446;450;536;451	0	54.316	8.6	12.8	5495.3	925.86	4569.5	0	2583.5
P18124	7	7	60S ribosomal protein L7	RPL7	1	7	7	4	6	4	6	33.1	33.1	29.225	248	248	0	65.015	21.4	27.4	25652	7896.6	17756	8809.1	9126.4
P26368	7	7	Splicing factor U2AF 65 kDa subunit	U2AF2	1	7	7	2	6	2	6	15.4	15.4	53.5	475	475	0	45.249	7.2	15.4	19749	2276.3	17472	0	9878.7
P43243	7	7	Matrin-3	MATR3	1	7	7	2	6	2	6	10	10	94.622	847	847	0	44.018	3.5	9	9304.6	0	9304.6	0	5260.7
P63261;P60709;P68133;P68032;P63267;P62736	7;7;5;5;4;4;3;3;2;2;2;1	7;7;5;5;4;4;3;3;2;2;2;1	Actin, cytoplasmic 2;Actin, cytoplasmic 2, N-terminally processed;Actin, cytoplasmic 1;Actin, cytoplasmic 1, N-terminally processed;Actin, alpha skeletal muscle;Actin, alpha cardiac muscle 1;Actin, gamma-enteric smooth muscle;Actin, aortic smooth muscle	ACTG1;ACTB;ACTA1;ACTC1;ACTG2;ACTA2	12	7	7	4	5	4	5	22.4	22.4	41.792	375	375;375;377;377;376;377;1075;1075;375;376;1075;1038	0	53.43	12	17.6	40939	8461.7	32478	13295	13529
Q5VTE0;P68104;Q05639	7;7;4	7;7;4	Putative elongation factor 1-alpha-like 3;Elongation factor 1-alpha 1;Elongation factor 1-alpha 2	EEF1A1P5;EEF1A1;EEF1A2	3	7	7	5	7	5	7	22.5	22.5	50.184	462	462;462;463	0	52.899	14.5	22.5	61258	16319	44938	18000	23727
Q13148	7	7	TAR DNA-binding protein 43	TARDBP	1	7	7	6	4	6	4	23.2	23.2	44.739	414	414	0	155.08	20.8	11.8	49630	18702	30929	15917	20272
Q13283	7	6	Ras GTPase-activating protein-binding protein 1	G3BP1	1	7	6	2	7	2	6	18.7	16.1	52.164	466	466	0	48.321	6	18.7	32332	2616.2	29716	4382.7	15035
Q15233	7	6	Non-POU domain-containing octamer-binding protein	NONO	1	7	6	4	5	4	4	14.9	13.2	54.231	471	471	0	62.385	10.6	10.8	8292.4	3606.9	4685.5	0	2649.1
Q9BQE3;Q71U36;Q13748;P68363;Q6PEY2	7;7;6;6;5;3;3	7;7;6;6;5;3;3	Tubulin alpha-1C chain;Tubulin alpha-1A chain;Tubulin alpha-3C/D chain;Tubulin alpha-1B chain;Tubulin alpha-3E chain	TUBA1C;TUBA1A;TUBA3C;TUBA1B;TUBA3E	7	7	7	4	5	4	5	23.8	23.8	49.895	449	449;451;450;451;450;448;449	0	42.981	14.3	18	9111.5	4530.6	4580.9	0	2590
Q96AG4	7	7	Leucine-rich repeat-containing protein 59	LRRC59	1	7	7	1	7	1	7	33.9	33.9	34.93	307	307	0	70.223	3.9	33.9	81017	4566.2	76451	0	43225
Q99729	7	7	Heterogeneous nuclear ribonucleoprotein A/B	HNRNPAB	1	7	7	7	6	7	6	21.1	21.1	36.224	332	332	0	158.26	21.1	14.8	281950	110580	171360	114410	88536
P05198	6	6	Eukaryotic translation initiation factor 2 subunit 1	EIF2S1	1	6	6	3	6	3	6	25.1	25.1	36.112	315	315	0	114.07	10.5	25.1	34061	6240	27822	7961.5	13081
P11021	6	6	78 kDa glucose-regulated protein	HSPA5	1	6	6	3	6	3	6	13.1	13.1	72.332	654	654	0	38.07	5.7	13.1	11330	1202.2	10127	0	5725.9
P11498	6	6	Pyruvate carboxylase, mitochondrial	PC	1	6	6	0	6	0	6	7.1	7.1	129.63	1178	1178	0	63.364	0	7.1	8767.4	0	8767.4	0	4957
P15311	6	1	Ezrin	EZR	1	6	1	2	6	0	1	10.4	2.6	69.412	586	586	0	6.8562	2.9	10.4	0	0	0	0	0
P25705	6	6	ATP synthase subunit alpha, mitochondrial	ATP5A1	1	6	6	1	5	1	5	15.6	15.6	59.75	553	553	0	72.734	1.8	13.7	1024.9	0	1024.9	0	579.49
P47897	6	6	Glutamine--tRNA ligase	QARS	1	6	6	0	6	0	6	9	9	87.798	775	775	0	53.976	0	9	10194	0	10194	0	5763.8
P78347	6	6	General transcription factor II-I	GTF2I	1	6	6	0	6	0	6	7	7	112.42	998	998	0	37.709	0	7	3173.3	0	3173.3	0	1794.2
P82650	6	6	28S ribosomal protein S22, mitochondrial	MRPS22	1	6	6	3	3	3	3	22.5	22.5	41.28	360	360	0	34.738	10.6	11.9	4324.7	1440.6	2884.1	0	1630.7
Q00059	6	6	Transcription factor A, mitochondrial	TFAM	1	6	6	3	4	3	4	26	26	29.096	246	246	0	39.476	15.9	20.7	24392	8219.5	16173	0	9143.8
Q96KR1	6	6	Zinc finger RNA-binding protein	ZFR	1	6	6	3	4	3	4	8.2	8.2	117.01	1074	1074	0	44.959	4.4	5.4	5606.9	1541.1	4065.7	1541.1	0
O00425	5	3	Insulin-like growth factor 2 mRNA-binding protein 3	IGF2BP3	1	5	3	3	5	1	3	11.4	7.4	63.704	579	579	0	29.665	6.2	11.4	9593.2	1415.3	8177.8	0	4623.7
P05141;P12236;P12235	5;4;3;1	5;4;3;1	ADP/ATP translocase 2;ADP/ATP translocase 2, N-terminally processed;ADP/ATP translocase 3;ADP/ATP translocase 3, N-terminally processed;ADP/ATP translocase 1	SLC25A5;SLC25A6;SLC25A4	4	5	5	2	4	2	4	16.8	16.8	32.852	298	298;298;298;315	0	32.079	7.4	12.8	9257.8	1285.2	7972.6	0	4507.7
P12956	5	5	X-ray repair cross-complementing protein 6	XRCC6	1	5	5	1	5	1	5	10.7	10.7	69.842	609	609	0	28.874	2.8	10.7	11807	1085.5	10721	0	6061.9
P16403;P10412;P16402;P22492;Q02539	5;4;4;3;3	5;4;4;3;3	Histone H1.2;Histone H1.4;Histone H1.3;Histone H1t;Histone H1.1	HIST1H1C;HIST1H1E;HIST1H1D;HIST1H1T;HIST1H1A	5	5	5	0	5	0	5	21.1	21.1	21.364	213	213;219;221;207;215	0	35.65	0	21.1	42034	0	42034	0	23766
P23396	5	5	40S ribosomal protein S3	RPS3	1	5	5	1	5	1	5	22.2	22.2	26.688	243	243	0	39.091	3.7	22.2	7388.2	2220	5168.2	2220	0
P30419	5;1	5;1	Glycylpeptide N-tetradecanoyltransferase 1	NMT1	2	5	5	1	5	1	5	12.5	12.5	56.806	496	496;498	0	36.146	2.6	12.5	31449	692.81	30756	0	17389
P33992	5	5	DNA replication licensing factor MCM5	MCM5	1	5	5	2	5	2	5	9.3	9.3	82.285	734	734	0	34.58	3.5	9.3	11162	1596.1	9565.9	2589.8	4414.7
P35659	5	5	Protein DEK	DEK	1	5	5	1	4	1	4	14.7	14.7	42.674	375	375	0	30.028	2.7	12	1931.9	0	1931.9	0	1092.3
P38159	5;2;1	5;2;1	RNA-binding motif protein, X chromosome;RNA-binding motif protein, X chromosome, N-terminally processed	RBMX	3	5	5	5	3	5	3	13.3	13.3	42.331	391	391;390;392	0	63.463	13.3	7.4	29115	13851	15264	12419	10063
P38646	5	5	Stress-70 protein, mitochondrial	HSPA9	1	5	5	1	4	1	4	9.3	9.3	73.68	679	679	0	59.283	1.8	7.5	6141.7	1474.8	4666.8	0	2638.6
Q09666	5	5	Neuroblast differentiation-associated protein AHNAK	AHNAK	1	5	5	0	5	0	5	1.3	1.3	629.09	5890	5890	0	33.673	0	1.3	4146.1	0	4146.1	0	2344.2
Q13151	5	5	Heterogeneous nuclear ribonucleoprotein A0	HNRNPA0	1	5	5	4	5	4	5	24.6	24.6	30.84	305	305	0	98.769	22.3	24.6	72429	23771	48658	25300	25982
Q14444	5	5	Caprin-1	CAPRIN1	1	5	5	2	5	2	5	7.3	7.3	78.365	709	709	0	44.884	3.2	7.3	26236	1869.6	24367	0	12537
Q86UE4	5	5	Protein LYRIC	MTDH	1	5	5	0	5	0	5	11.9	11.9	63.836	582	582	0	34.819	0	11.9	10948	0	10948	0	6190.1
Q8TEQ6	5	5	Gem-associated protein 5	GEMIN5	1	5	5	2	3	2	3	3.2	3.2	168.59	1508	1508	0	27.625	1.7	1.6	7236.2	1459.7	5776.6	0	3266
Q92879	5	5	CUGBP Elav-like family member 1	CELF1	1	5	5	2	5	2	5	11.5	11.5	52.063	486	486	0	33.202	4.9	11.5	24453	4388.9	20064	0	11344
Q96I24	5	4	Far upstream element-binding protein 3	FUBP3	1	5	4	2	4	1	4	10.3	8.7	61.64	572	572	0	27.654	4	8.7	7869.1	1506.9	6362.2	0	3597.2
Q9UN86	5	4	Ras GTPase-activating protein-binding protein 2	G3BP2	1	5	4	1	5	1	4	13.3	10.8	54.12	482	482	0	120.27	2.7	13.3	10648	1368.5	9279.7	0	5246.6
Q13765;E9PAV3	4;4;1	4;4;1	Nascent polypeptide-associated complex subunit alpha;Nascent polypeptide-associated complex subunit alpha, muscle-specific form	NACA	3	4	4	0	4	0	4	26.5	26.5	23.384	215	215;2078;213	0	123.73	0	26.5	21830	0	21830	0	12343
P06748	4	4	Nucleophosmin	NPM1	1	4	4	1	4	1	4	23.5	23.5	32.575	294	294	0	36.257	2.4	23.5	19639	2580	17059	0	7238.4
P11940;Q9H361;Q13310	4;2;2;1	4;2;2;1	Polyadenylate-binding protein 1;Polyadenylate-binding protein 3;Polyadenylate-binding protein 4	PABPC1;PABPC3;PABPC4	4	4	4	0	4	0	4	8.2	8.2	70.67	636	636;631;644;614	0	25.519	0	8.2	8047.6	0	8047.6	0	4550.1
P15880	4	4	40S ribosomal protein S2	RPS2	1	4	4	4	3	4	3	15.7	15.7	31.324	293	293	0	65.782	15.7	11.9	7407.8	3317.5	4090.4	2255.5	3374.6
P26196	4	4	Probable ATP-dependent RNA helicase DDX6	DDX6	1	4	4	1	3	1	3	13.7	13.7	54.416	483	483	0	25.573	2.3	11.4	5896.6	929.12	4967.4	0	2808.6
P26373	4	4	60S ribosomal protein L13	RPL13	1	4	4	1	4	1	4	19.9	19.9	24.261	211	211	0	53.468	5.2	19.9	9243.3	1287.7	7955.6	0	4498
P31942	4	4	Heterogeneous nuclear ribonucleoprotein H3	HNRNPH3	1	4	4	3	3	3	3	15	15	36.926	346	346	0	34.032	10.4	11.6	12162	8149.8	4012.4	8149.8	0
P46781	4	4	40S ribosomal protein S9	RPS9	1	4	4	3	2	3	2	18.6	18.6	22.591	194	194	0	27.372	13.9	8.8	13104	7285.9	5818.6	7285.9	0
Q01844	4	4	RNA-binding protein EWS	EWSR1	1	4	4	3	2	3	2	9.6	9.6	68.477	656	656	0	31.111	6.7	5.2	30411	9170.5	21240	0	12009
Q07666	4	4	KH domain-containing, RNA-binding, signal transduction-associated protein 1	KHDRBS1	1	4	4	3	4	3	4	10.2	10.2	48.227	443	443	0	27.846	10.2	10.2	16578	3401	13177	5675	5176.3
Q12849	4	4	G-rich sequence factor 1	GRSF1	1	4	4	0	4	0	4	11	11	53.126	480	480	0	25.596	0	11	4045	0	4045	0	2287
Q14258	4	4	E3 ubiquitin/ISG15 ligase TRIM25	TRIM25	1	4	4	0	4	0	4	8.7	8.7	70.973	630	630	0	44.017	0	8.7	2029.9	0	2029.9	0	1147.7
Q14498	4	4	RNA-binding protein 39	RBM39	1	4	4	1	4	1	4	9.4	9.4	59.379	530	530	0	34.07	2.8	9.4	11363	897.92	10465	0	5917.1
Q16630	4	4	Cleavage and polyadenylation specificity factor subunit 6	CPSF6	1	4	4	3	2	3	2	9.4	9.4	59.209	551	551	0	25.616	6.9	4.9	5599.7	4575.6	1024	4575.6	0
Q7L0Y3	4	4	Mitochondrial ribonuclease P protein 1	TRMT10C	1	4	4	0	4	0	4	9.9	9.9	47.346	403	403	0	36.217	0	9.9	5901.1	0	5901.1	0	3336.4
Q8N684	4	4	Cleavage and polyadenylation specificity factor subunit 7	CPSF7	1	4	4	3	4	3	4	9.3	9.3	52.049	471	471	0	41.969	6.8	9.3	22234	7629.1	14605	7705	8181.6
Q8NE71	4	4	ATP-binding cassette sub-family F member 1	ABCF1	1	4	4	1	3	1	3	6	6	95.925	845	845	0	30.757	1.3	4.7	5318.4	0	5318.4	0	3007
Q92499	4	4	ATP-dependent RNA helicase DDX1	DDX1	1	4	4	1	4	1	4	8.2	8.2	82.431	740	740	0	29.214	1.5	8.2	2282.2	0	2282.2	0	1290.3
Q96SI9	4	1	Spermatid perinuclear RNA-binding protein	STRBP	1	4	1	3	4	1	1	5.2	1	73.652	672	672	0	21.649	4.8	5.2	9093.5	0	9093.5	0	5141.4
Q9Y3D9	4	4	28S ribosomal protein S23, mitochondrial	MRPS23	1	4	4	2	4	2	4	21.1	21.1	21.77	190	190	0	27.3	10.5	21.1	5730.5	1339.4	4391.1	0	2482.7
Q9Y3I0	4	4	tRNA-splicing ligase RtcB homolog	RTCB	1	4	4	1	3	1	3	8.1	8.1	55.21	505	505	0	27.163	2.2	5.9	1563.1	0	1563.1	0	883.77
O00442	3	3	RNA 3-terminal phosphate cyclase	RTCA	1	3	3	2	2	2	2	10.1	10.1	39.336	366	366	0	19.825	6.3	6.6	5382.4	1582.3	3800.1	0	2148.5
O43684	3	3	Mitotic checkpoint protein BUB3	BUB3	1	3	3	0	3	0	3	11.3	11.3	37.154	328	328	0	30.734	0	11.3	0	0	0	0	0
O75475	3	3	PC4 and SFRS1-interacting protein	PSIP1	1	3	3	0	3	0	3	7.9	7.9	60.103	530	530	0	17.274	0	7.9	3470.1	0	3470.1	0	1962
O76094	3	3	Signal recognition particle subunit SRP72	SRP72	1	3	3	0	3	0	3	6.1	6.1	74.605	671	671	0	27.067	0	6.1	1036.4	0	1036.4	0	585.96
P11142;P54652	3;2	2;1	Heat shock cognate 71 kDa protein;Heat shock-related 70 kDa protein 2	HSPA8;HSPA2	2	3	2	1	3	1	2	6.3	4.3	70.897	646	646;639	0	13.43	2.6	6.3	6107	0	6107	0	3452.8
P13010	3	3	X-ray repair cross-complementing protein 5	XRCC5	1	3	3	1	2	1	2	3.8	3.8	82.704	732	732	0	17.198	1.1	2.7	1584.7	852.17	732.52	0	414.16
P63162;P14678	3;3	3;3	Small nuclear ribonucleoprotein-associated protein N;Small nuclear ribonucleoprotein-associated proteins B and B	SNRPN;SNRPB	2	3	3	1	3	1	3	6.7	6.7	24.614	240	240;240	0	22.063	3.3	6.7	12431	0	12431	0	7028.5
P16401	3	3	Histone H1.5	HIST1H1B	1	3	3	0	3	0	3	12.8	12.8	22.58	226	226	0	18.004	0	12.8	4540.2	0	4540.2	0	2567
P17066;P48741;P0DMV9;P0DMV8	3;2;2;2;1	2;1;1;1;0	Heat shock 70 kDa protein 6;Putative heat shock 70 kDa protein 7;Heat shock 70 kDa protein 1B;Heat shock 70 kDa protein 1A	HSPA6;HSPA7;HSPA1B;HSPA1A	5	3	2	2	2	2	1	6.2	4.2	71.027	643	643;367;641;641;641	0	21.445	4.2	3.7	8450.7	3101.3	5349.4	3101.3	0
P25205	3	3	DNA replication licensing factor MCM3	MCM3	1	3	3	0	3	0	3	4	4	90.98	808	808	0	22.282	0	4	5895.3	0	5895.3	0	3333.2
P31327	3	3	Carbamoyl-phosphate synthase [ammonia], mitochondrial	CPS1	1	3	3	0	3	0	3	2.1	2.1	164.94	1500	1500	0	18.226	0	2.1	0	0	0	0	0
P31483	3	2	Nucleolysin TIA-1 isoform p40	TIA1	1	3	2	1	2	1	1	8.3	5.4	42.963	386	386	0	10.884	3.4	4.9	2129.6	1017.2	1112.4	0	628.93
P34897	3	3	Serine hydroxymethyltransferase, mitochondrial	SHMT2	1	3	3	0	3	0	3	6.3	6.3	55.992	504	504	0	20.461	0	6.3	7833	0	7833	0	4428.7
P35269	3	3	General transcription factor IIF subunit 1	GTF2F1	1	3	3	0	3	0	3	9.5	9.5	58.24	517	517	0	19.104	0	9.5	1559.9	0	1559.9	0	881.94
P39023	3	3	60S ribosomal protein L3	RPL3	1	3	3	1	3	1	3	6.7	6.7	46.108	403	403	0	21.586	1.7	6.7	5231.7	0	5231.7	0	2958
P41252	3	3	Isoleucine--tRNA ligase, cytoplasmic	IARS	1	3	3	0	3	0	3	2.4	2.4	144.5	1262	1262	0	24.249	0	2.4	3857.4	0	3857.4	0	2181
P46063	3	3	ATP-dependent DNA helicase Q1	RECQL	1	3	3	0	3	0	3	5.9	5.9	73.457	649	649	0	20.58	0	5.9	1871.6	0	1871.6	0	1058.2
P46777	3	3	60S ribosomal protein L5	RPL5	1	3	3	2	1	2	1	9.1	9.1	34.362	297	297	0	17.823	5.7	3.4	3742.8	3742.8	0	3742.8	0
P62424	3	3	60S ribosomal protein L7a	RPL7A	1	3	3	0	3	0	3	9.4	9.4	29.995	266	266	0	17.717	0	9.4	10856	0	10856	0	6137.8
Q01085	3	2	Nucleolysin TIAR	TIAL1	1	3	2	0	3	0	2	8.5	5.6	41.59	375	375	0	20.632	0	8.5	0	0	0	0	0
Q01130	3;1	3;1	Serine/arginine-rich splicing factor 2	SRSF2	2	3	3	1	3	1	3	18.6	18.6	25.476	221	221;282	0	33.003	3.6	18.6	28556	3899.1	24657	0	13941
Q06830	3;1	3;1	Peroxiredoxin-1	PRDX1	2	3	3	2	3	2	3	16.1	16.1	22.11	199	199;198	0	20.757	10.6	16.1	12893	3836.3	9056.2	0	5120.3
Q12797	3	3	Aspartyl/asparaginyl beta-hydroxylase	ASPH	1	3	3	0	3	0	3	4.1	4.1	85.862	758	758	0	20.719	0	4.1	2940.1	0	2940.1	0	1662.3
Q86U42	3;1	3;1	Polyadenylate-binding protein 2	PABPN1	2	3	3	2	3	2	3	13.1	13.1	32.749	306	306;278	0	70.777	8.8	13.1	37124	11901	25223	12670	13492
Q8N1G4	3	3	Leucine-rich repeat-containing protein 47	LRRC47	1	3	3	0	3	0	3	6.3	6.3	63.472	583	583	0	18.643	0	6.3	0	0	0	0	0
Q92552	3	3	28S ribosomal protein S27, mitochondrial	MRPS27	1	3	3	3	3	3	3	7.2	7.2	47.611	414	414	0	19.854	7.2	7.2	5576.6	1920.1	3656.5	1926.4	2061.1
Q92979	3	3	Ribosomal RNA small subunit methyltransferase NEP1	EMG1	1	3	3	1	2	1	2	18	18	26.72	244	244	0	19.82	8.2	9.8	6362.7	393.63	5969	0	3374.8
Q96EP5	3	3	DAZ-associated protein 1	DAZAP1	1	3	3	0	3	0	3	12.8	12.8	43.383	407	407	0	18.539	0	12.8	10138	0	10138	0	5732.1
Q96PZ0	3	3	Pseudouridylate synthase 7 homolog	PUS7	1	3	3	0	3	0	3	5.9	5.9	75.035	661	661	0	23.789	0	5.9	2794.5	0	2794.5	0	1580
Q99459	3	3	Cell division cycle 5-like protein	CDC5L	1	3	3	0	3	0	3	5.2	5.2	92.25	802	802	0	21.443	0	5.2	4209.9	0	4209.9	0	2380.3
Q9UJA5	3	3	tRNA (adenine(58)-N(1))-methyltransferase non-catalytic subunit TRM6	TRMT6	1	3	3	3	2	3	2	7	7	55.799	497	497	0	24.778	7	5.6	4547.3	2459.1	2088.3	0	1180.7
Q9UMS4	3	3	Pre-mRNA-processing factor 19	PRPF19	1	3	3	0	3	0	3	11.3	11.3	55.18	504	504	0	20.709	0	11.3	11327	0	11327	0	6404.3
Q9Y2R9	3	3	28S ribosomal protein S7, mitochondrial	MRPS7	1	3	3	0	3	0	3	10.7	10.7	28.134	242	242	0	17.491	0	10.7	566.17	0	566.17	0	320.11
O00622	2	2	Protein CYR61	CYR61	1	2	2	1	1	1	1	7.1	7.1	42.026	381	381	0	11.822	3.4	3.7	692.8	692.8	0	692.8	0
O43148	2	2	mRNA cap guanine-N7 methyltransferase	RNMT	1	2	2	0	2	0	2	4	4	54.843	476	476	0	12.548	0	4	1632.4	0	1632.4	0	922.92
O43660	2	2	Pleiotropic regulator 1	PLRG1	1	2	2	0	2	0	2	4.9	4.9	57.193	514	514	0	11.016	0	4.9	1940.4	0	1940.4	0	1097.1
O43670	2	2	BUB3-interacting and GLEBS motif-containing protein ZNF207	ZNF207	1	2	2	0	2	0	2	5.4	5.4	50.75	478	478	0	13.667	0	5.4	1952.1	0	1952.1	0	1103.7
O60306	2	2	Intron-binding protein aquarius	AQR	1	2	2	0	2	0	2	1.5	1.5	171.29	1485	1485	0	11.467	0	1.5	1294.7	0	1294.7	0	732.02
O75643	2	2	U5 small nuclear ribonucleoprotein 200 kDa helicase	SNRNP200	1	2	2	0	2	0	2	1.3	1.3	244.5	2136	2136	0	12.149	0	1.3	747.5	0	747.5	0	422.63
P01834	2	2	Ig kappa chain C region	IGKC	1	2	2	2	0	2	0	35.8	35.8	11.609	106	106	0	11.557	35.8	0	831.02	831.02	0	831.02	0
P02760	2	2	Protein AMBP;Alpha-1-microglobulin;Inter-alpha-trypsin inhibitor light chain;Trypstatin	AMBP	1	2	2	2	0	2	0	6.5	6.5	38.999	352	352	0	12.89	6.5	0	1926	1926	0	1926	0
P04406	2	2	Glyceraldehyde-3-phosphate dehydrogenase	GAPDH	1	2	2	0	2	0	2	8.4	8.4	36.053	335	335	0	28.043	0	8.4	4779.1	0	4779.1	0	2702.1
P05455	2	2	Lupus La protein	SSB	1	2	2	0	2	0	2	7.4	7.4	46.836	408	408	0	15.44	0	7.4	2249.2	0	2249.2	0	1271.7
P07911	2	2	Uromodulin;Uromodulin, secreted form	UMOD	1	2	2	0	2	0	2	4.8	4.8	69.76	640	640	0	42.556	0	4.8	1754.3	0	1754.3	0	991.89
P09661	2	2	U2 small nuclear ribonucleoprotein A	SNRPA1	1	2	2	0	2	0	2	10.2	10.2	28.415	255	255	0	17.173	0	10.2	2009.4	0	2009.4	0	1136.1
P11387;Q969P6	2;1	2;1	DNA topoisomerase 1;DNA topoisomerase I, mitochondrial	TOP1;TOP1MT	2	2	2	0	2	0	2	2.4	2.4	90.725	765	765;601	0	11.449	0	2.4	3944	0	3944	0	2229.9
P13533;P12883;Q9UKX3;Q9Y623;P12882;Q9UKX2	2;1;1;1;1;1	2;1;1;1;1;1	Myosin-6;Myosin-7;Myosin-13;Myosin-4;Myosin-1;Myosin-2	MYH6;MYH7;MYH13;MYH4;MYH1;MYH2	6	2	2	0	2	0	2	0.8	0.8	223.73	1939	1939;1935;1938;1939;1939;1941	0	11.02	0	0.8	3998.7	0	3998.7	0	2260.8
P13639	2	2	Elongation factor 2	EEF2	1	2	2	0	2	0	2	2.3	2.3	95.337	858	858	0	11.709	0	2.3	2431.3	0	2431.3	0	1374.6
P20042	2	2	Eukaryotic translation initiation factor 2 subunit 2	EIF2S2	1	2	2	1	2	1	2	6.6	6.6	38.388	333	333	0	12.983	3.6	6.6	9062.3	1185.6	7876.6	0	4453.4
P23368	2	2	NAD-dependent malic enzyme, mitochondrial	ME2	1	2	2	0	2	0	2	3.3	3.3	65.443	584	584	0	11.72	0	3.3	0	0	0	0	0
P27695	2	2	DNA-(apurinic or apyrimidinic site) lyase;DNA-(apurinic or apyrimidinic site) lyase, mitochondrial	APEX1	1	2	2	0	2	0	2	10.1	10.1	35.554	318	318	0	33.701	0	10.1	6777.7	0	6777.7	0	3832.1
P29558;Q6XE24	2;1	2;1	RNA-binding motif, single-stranded-interacting protein 1;RNA-binding motif, single-stranded-interacting protein 3	RBMS1;RBMS3	2	2	2	2	1	2	1	7.4	7.4	44.505	406	406;437	0	12.775	7.4	3.7	0	0	0	0	0
P30876	2	2	DNA-directed RNA polymerase II subunit RPB2	POLR2B	1	2	2	0	2	0	2	1.8	1.8	133.9	1174	1174	0	11.976	0	1.8	2707.5	0	2707.5	0	1530.8
P35268	2	2	60S ribosomal protein L22	RPL22	1	2	2	0	2	0	2	18.8	18.8	14.787	128	128	0	12.892	0	18.8	0	0	0	0	0
P40429;Q6NVV1	2;1	2;1	60S ribosomal protein L13a;Putative 60S ribosomal protein L13a protein RPL13AP3	RPL13A;RPL13AP3	2	2	2	0	2	0	2	10.8	10.8	23.577	203	203;102	0	13.29	0	10.8	0	0	0	0	0
P48729	2	2	Casein kinase I isoform alpha	CSNK1A1	1	2	2	0	2	0	2	6.2	6.2	38.914	337	337	0	11.096	0	6.2	1007.9	0	1007.9	0	569.84
P49590	2	2	Probable histidine--tRNA ligase, mitochondrial	HARS2	1	2	2	1	1	1	1	3.8	3.8	56.888	506	506	0	11.611	2.2	1.6	3469.4	0	3469.4	0	1961.5
P51398	2	2	28S ribosomal protein S29, mitochondrial	DAP3	1	2	2	0	2	0	2	5.8	5.8	45.566	398	398	0	14.73	0	5.8	0	0	0	0	0
P55265	2	2	Double-stranded RNA-specific adenosine deaminase	ADAR	1	2	2	0	2	0	2	1.7	1.7	136.06	1226	1226	0	11.909	0	1.7	2136.9	0	2136.9	0	1208.2
P62753	2	2	40S ribosomal protein S6	RPS6	1	2	2	1	2	1	2	8	8	28.68	249	249	0	16.097	3.2	8	0	0	0	0	0
P62826	2	2	GTP-binding nuclear protein Ran	RAN	1	2	2	1	2	1	2	10.2	10.2	24.423	216	216	0	12.078	5.1	10.2	3158.8	0	3158.8	0	1785.9
Q02878	2	2	60S ribosomal protein L6	RPL6	1	2	2	0	2	0	2	8.7	8.7	32.728	288	288	0	15.219	0	8.7	2842	0	2842	0	1606.9
Q12996	2	2	Cleavage stimulation factor subunit 3	CSTF3	1	2	2	0	2	0	2	3.5	3.5	82.921	717	717	0	11.916	0	3.5	1634.3	0	1634.3	0	924
Q13155	2	2	Aminoacyl tRNA synthase complex-interacting multifunctional protein 2	AIMP2	1	2	2	0	2	0	2	6.9	6.9	35.348	320	320	0	13.859	0	6.9	0	0	0	0	0
Q13724	2	2	Mannosyl-oligosaccharide glucosidase	MOGS	1	2	2	0	2	0	2	3.1	3.1	91.916	837	837	0	11.319	0	3.1	1121.6	0	1121.6	0	634.14
Q15020	2	2	Squamous cell carcinoma antigen recognized by T-cells 3	SART3	1	2	2	0	2	0	2	3	3	109.93	963	963	0	11.92	0	3	0	0	0	0	0
Q15029	2	2	116 kDa U5 small nuclear ribonucleoprotein component	EFTUD2	1	2	2	0	2	0	2	2.6	2.6	109.43	972	972	0	18.011	0	2.6	2200.7	0	2200.7	0	1244.3
Q15365;Q15366;P57721	2;1;1	2;1;1	Poly(rC)-binding protein 1;Poly(rC)-binding protein 2;Poly(rC)-binding protein 3	PCBP1;PCBP2;PCBP3	3	2	2	2	0	2	0	6.7	6.7	37.497	356	356;365;371	0	13.828	6.7	0	1052.7	1052.7	0	1052.7	0
Q15637	2	2	Splicing factor 1	SF1	1	2	2	2	1	2	1	4.5	4.5	68.329	639	639	0	13.693	4.5	2.5	1623.8	550.77	1073	0	606.66
Q5SSJ5	2	2	Heterochromatin protein 1-binding protein 3	HP1BP3	1	2	2	0	2	0	2	5.1	5.1	61.206	553	553	0	12.138	0	5.1	0	0	0	0	0
Q6P2Q9	2	2	Pre-mRNA-processing-splicing factor 8	PRPF8	1	2	2	1	1	1	1	0.7	0.7	273.6	2335	2335	0	11.705	0.3	0.3	3909.9	3284.9	625.02	0	353.38
Q6PI48	2	2	Aspartate--tRNA ligase, mitochondrial	DARS2	1	2	2	0	2	0	2	2.6	2.6	73.562	645	645	0	11.871	0	2.6	2156.4	0	2156.4	0	1219.2
Q86V81	2	2	THO complex subunit 4	ALYREF	1	2	2	2	1	2	1	9.3	9.3	26.888	257	257	0	23.61	9.3	4.3	6178.2	6178.2	0	6178.2	0
Q8NBJ5	2	2	Procollagen galactosyltransferase 1	COLGALT1	1	2	2	1	2	1	2	2.6	2.6	71.635	622	622	0	13.13	1.3	2.6	6010.2	0	6010.2	0	3398.1
Q8WVM0	2	2	Dimethyladenosine transferase 1, mitochondrial	TFB1M	1	2	2	0	2	0	2	6.6	6.6	39.542	346	346	0	14.733	0	6.6	2328.4	0	2328.4	0	1316.5
Q96CT7	2	2	Coiled-coil domain-containing protein 124	CCDC124	1	2	2	0	2	0	2	10.3	10.3	25.835	223	223	0	11.635	0	10.3	1595.1	0	1595.1	0	901.87
Q96DV4	2	2	39S ribosomal protein L38, mitochondrial	MRPL38	1	2	2	0	2	0	2	4.5	4.5	44.596	380	380	0	12.059	0	4.5	0	0	0	0	0
Q96EY7	2	2	Pentatricopeptide repeat domain-containing protein 3, mitochondrial	PTCD3	1	2	2	1	2	1	2	3	3	78.549	689	689	0	13.007	1.2	3	4674.6	1090.4	3584.2	0	2026.5
Q96PK6	2	2	RNA-binding protein 14	RBM14	1	2	2	0	2	0	2	4.3	4.3	69.491	669	669	0	15.276	0	4.3	989.09	0	989.09	0	559.23
Q96QR8	2	2	Transcriptional activator protein Pur-beta	PURB	1	2	2	0	2	0	2	5.1	5.1	33.24	312	312	0	11.089	0	5.1	0	0	0	0	0
Q99714	2	2	3-hydroxyacyl-CoA dehydrogenase type-2	HSD17B10	1	2	2	1	2	1	2	12.3	12.3	26.923	261	261	0	22.059	4.6	12.3	1962.7	0	1962.7	0	1109.7
Q9BQG0	2	2	Myb-binding protein 1A	MYBBP1A	1	2	2	0	2	0	2	2	2	148.85	1328	1328	0	12.547	0	2	0	0	0	0	0
Q9H078	2	2	Caseinolytic peptidase B protein homolog	CLPB	1	2	2	0	2	0	2	3.4	3.4	78.728	707	707	0	11.458	0	3.4	3247.2	0	3247.2	0	1835.9
Q9P2N5;Q5T8P6	2;1	2;1	RNA-binding protein 27;RNA-binding protein 26	RBM27;RBM26	2	2	2	0	2	0	2	2.1	2.1	118.72	1060	1060;1007	0	14.233	0	2.1	1900.6	0	1900.6	0	1074.6
Q9UBU9	2	2	Nuclear RNA export factor 1	NXF1	1	2	2	1	2	1	2	4.7	4.7	70.182	619	619	0	13.234	1.9	4.7	1671.1	603.06	1068	603.06	0
Q9UKM9	2	2	RNA-binding protein Raly	RALY	1	2	2	2	2	2	2	5.2	5.2	32.463	306	306	0	12.993	5.2	5.2	4439.1	2578.6	1860.5	2578.6	0
Q9UNQ2	2	2	Probable dimethyladenosine transferase	DIMT1	1	2	2	0	2	0	2	6.7	6.7	35.236	313	313	0	13.674	0	6.7	2284.5	0	2284.5	0	1291.6
Q9Y262	2	2	Eukaryotic translation initiation factor 3 subunit L	EIF3L	1	2	2	0	2	0	2	3	3	66.726	564	564	0	13.143	0	3	1192.4	0	1192.4	0	674.15
Q9Y4F1	2	2	FERM, RhoGEF and pleckstrin domain-containing protein 1	FARP1	1	2	2	2	0	2	0	2.5	2.5	118.63	1045	1045	0	12.654	2.5	0	0	0	0	0	0
Q9Y676	2	2	28S ribosomal protein S18b, mitochondrial	MRPS18B	1	2	2	0	2	0	2	7.8	7.8	29.395	258	258	0	13.934	0	7.8	0	0	0	0	0
Q9Y6M1	2	1	Insulin-like growth factor 2 mRNA-binding protein 2	IGF2BP2	1	2	1	2	1	1	0	4.3	2.2	66.121	599	599	1	-2	4.3	2.2	968.06	968.06	0	968.06	0
A0FGR8	1	1	Extended synaptotagmin-2	ESYT2	1	1	1	0	1	0	1	1	1	102.36	921	921	0.0035587	5.9382	0	1	1410.8	0	1410.8	0	797.64
A2A368	1	1	Melanoma-associated antigen B16	MAGEB16	1	1	1	0	1	0	1	4.6	4.6	36.178	324	324	0.0037879	6.1795	0	4.6	1358.5	0	1358.5	0	768.11
A4D0S4	1	1	Laminin subunit beta-4	LAMB4	1	1	1	0	1	0	1	0.6	0.6	193.54	1761	1761	1	-2	0	0.6	0	0	0	0	0
A6NKB5	1	1	Pecanex-like protein 2	PCNXL2	1	1	1	0	1	0	1	1.2	1.2	237.27	2137	2137	0.0098361	5.5762	0	1.2	55487	0	55487	0	31372
A8TX70	1	1	Collagen alpha-5(VI) chain	COL6A5	1	1	1	1	1	1	1	0.4	0.4	289.92	2615	2615	0.0039062	6.3175	0.4	0.4	5405.4	5405.4	0	5405.4	0
O14490	1	1	Disks large-associated protein 1	DLGAP1	1	1	1	1	0	1	0	1.6	1.6	108.87	977	977	0.0037453	6.1155	1.6	0	3761.4	3761.4	0	3761.4	0
O14556	1	1	Glyceraldehyde-3-phosphate dehydrogenase, testis-specific	GAPDHS	1	1	1	1	1	1	1	2.7	2.7	44.501	408	408	0.0035714	5.9394	2.7	2.7	10191	4553.8	5637	0	3187.1
O43143	1	1	Pre-mRNA-splicing factor ATP-dependent RNA helicase DHX15	DHX15	1	1	1	0	1	0	1	1.5	1.5	90.932	795	795	0	9.1527	0	1.5	787.39	0	787.39	0	445.18
O43172	1	1	U4/U6 small nuclear ribonucleoprotein Prp4	PRPF4	1	1	1	0	1	0	1	1.7	1.7	58.449	522	522	0	10.867	0	1.7	0	0	0	0	0
O43395	1	1	U4/U6 small nuclear ribonucleoprotein Prp3	PRPF3	1	1	1	0	1	0	1	1.5	1.5	77.528	683	683	0.0038911	6.2782	0	1.5	0	0	0	0	0
O43818	1	1	U3 small nucleolar RNA-interacting protein 2	RRP9	1	1	1	0	1	0	1	2.1	2.1	51.84	475	475	0.0037175	6.0892	0	2.1	0	0	0	0	0
O60841	1	1	Eukaryotic translation initiation factor 5B	EIF5B	1	1	1	0	1	0	1	1.7	1.7	138.83	1220	1220	0	7.2334	0	1.7	1223.7	0	1223.7	0	691.86
O75971	1	1	snRNA-activating protein complex subunit 5	SNAPC5	1	1	1	0	1	0	1	13.3	13.3	11.328	98	98	0.003876	6.259	0	13.3	953.26	0	953.26	0	538.96
O94973;O95782	1;1	1;1	AP-2 complex subunit alpha-2;AP-2 complex subunit alpha-1	AP2A2;AP2A1	2	1	1	1	0	1	0	1.1	1.1	103.96	939	939;977	0.003937	6.3253	1.1	0	0	0	0	0	0
P00519	1	1	Tyrosine-protein kinase ABL1	ABL1	1	1	1	0	1	0	1	1.9	1.9	122.87	1130	1130	0.010204	5.7321	0	1.9	2902.4	0	2902.4	0	1641
P02545	1	1	Prelamin-A/C;Lamin-A/C	LMNA	1	1	1	1	0	1	0	1.5	1.5	74.139	664	664	0	6.5252	1.5	0	0	0	0	0	0
Q99878;Q96KK5;Q71UI9;P0C0S5;Q9BTM1;Q16777;Q93077;Q8IUE6;Q7L7L0;Q6FI13;P20671;P0C0S8;P04908;Q96QV6;P16104	1;1;1;1;1;1;1;1;1;1;1;1;1;1;1	1;1;1;1;1;1;1;1;1;1;1;1;1;1;1	Histone H2A type 1-J;Histone H2A type 1-H;Histone H2A.V;Histone H2A.Z;Histone H2A.J;Histone H2A type 2-C;Histone H2A type 1-C;Histone H2A type 2-B;Histone H2A type 3;Histone H2A type 2-A;Histone H2A type 1-D;Histone H2A type 1;Histone H2A type 1-B/E;Histone H2A type 1-A;Histone H2AX	HIST1H2AJ;HIST1H2AH;H2AFV;H2AFZ;H2AFJ;HIST2H2AC;HIST1H2AC;HIST2H2AB;HIST3H2A;HIST2H2AA3;HIST1H2AD;HIST1H2AG;HIST1H2AB;HIST1H2AA;H2AFX	15	1	1	1	1	1	1	7	7	13.936	128	128;128;128;128;129;129;130;130;130;130;130;130;130;131;143	0.0036496	6.0459	7	7	1843.3	0	1843.3	0	1042.2
P06576	1	1	ATP synthase subunit beta, mitochondrial	ATP5B	1	1	1	0	1	0	1	2.5	2.5	56.559	529	529	0.0099338	5.5931	0	2.5	0	0	0	0	0
P09012	1	1	U1 small nuclear ribonucleoprotein A	SNRPA	1	1	1	0	1	0	1	6.7	6.7	31.279	282	282	0	6.9991	0	6.7	4496.7	0	4496.7	0	2542.4
P62987;P62979;P0CG47;P0CG48	1;1;1;1	1;1;1;1	Ubiquitin-60S ribosomal protein L40;Ubiquitin;60S ribosomal protein L40;Ubiquitin-40S ribosomal protein S27a;Ubiquitin;40S ribosomal protein S27a;Polyubiquitin-B;Ubiquitin;Polyubiquitin-C;Ubiquitin	UBA52;RPS27A;UBB;UBC	4	1	1	1	0	1	0	12.5	12.5	14.728	128	128;156;229;685	0	9.9465	12.5	0	1032.6	1032.6	0	1032.6	0
P60891;P21108;P11908	1;1;1	1;1;1	Ribose-phosphate pyrophosphokinase 1;Ribose-phosphate pyrophosphokinase 3;Ribose-phosphate pyrophosphokinase 2	PRPS1;PRPS1L1;PRPS2	3	1	1	0	1	0	1	5.3	5.3	34.834	318	318;318;318	0	6.6802	0	5.3	819.61	0	819.61	0	463.4
P13984	1	1	General transcription factor IIF subunit 2	GTF2F2	1	1	1	0	1	0	1	4.4	4.4	28.38	249	249	0	16.386	0	4.4	0	0	0	0	0
P14618	1	1	Pyruvate kinase PKM	PKM	1	1	1	0	1	0	1	2.4	2.4	57.936	531	531	0	7.1269	0	2.4	0	0	0	0	0
Q9NRW1;P20340;Q14964	1;1;1	1;1;1	Ras-related protein Rab-6B;Ras-related protein Rab-6A;Ras-related protein Rab-39A	RAB6B;RAB6A;RAB39A	3	1	1	0	1	0	1	5.3	5.3	23.461	208	208;208;217	0.0037594	6.1569	0	5.3	2662.1	0	2662.1	0	1505.1
P21359	1	1	Neurofibromin;Neurofibromin truncated	NF1	1	1	1	0	1	0	1	0.4	0.4	319.37	2839	2839	0.0096154	5.5421	0	0.4	0	0	0	0	0
P23588	1	1	Eukaryotic translation initiation factor 4B	EIF4B	1	1	1	0	1	0	1	2.1	2.1	69.15	611	611	0	8.3555	0	2.1	374.47	0	374.47	0	211.72
P26641	1	1	Elongation factor 1-gamma	EEF1G	1	1	1	0	1	0	1	3	3	50.118	437	437	0.0070423	5.9018	0	3	1340.3	0	1340.3	0	757.8
P27816	1	1	Microtubule-associated protein 4	MAP4	1	1	1	1	0	1	0	1.3	1.3	121	1152	1152	0	6.4759	1.3	0	379.39	379.39	0	379.39	0
P29692	1	1	Elongation factor 1-delta	EEF1D	1	1	1	0	1	0	1	4.3	4.3	31.121	281	281	0.0036765	6.0644	0	4.3	0	0	0	0	0
P30048	1	1	Thioredoxin-dependent peroxide reductase, mitochondrial	PRDX3	1	1	1	0	1	0	1	4.3	4.3	27.692	256	256	0	6.7708	0	4.3	0	0	0	0	0
P34896	1	1	Serine hydroxymethyltransferase, cytosolic	SHMT1	1	1	1	0	1	0	1	1.9	1.9	53.082	483	483	0.0068729	5.7678	0	1.9	1840.7	0	1840.7	0	1040.7
P35568	1	1	Insulin receptor substrate 1	IRS1	1	1	1	1	0	1	0	2.3	2.3	131.59	1242	1242	0.0098684	5.5847	2.3	0	3267.8	3267.8	0	3267.8	0
P42285	1	1	Superkiller viralicidic activity 2-like 2	SKIV2L2	1	1	1	0	1	0	1	1	1	117.8	1042	1042	0	6.6117	0	1	0	0	0	0	0
P43004	1	1	Excitatory amino acid transporter 2	SLC1A2	1	1	1	0	1	0	1	5.4	5.4	62.104	574	574	0.0095541	5.5362	0	5.4	6519.7	0	6519.7	0	3686.2
P46782	1	1	40S ribosomal protein S5;40S ribosomal protein S5, N-terminally processed	RPS5	1	1	1	0	1	0	1	7.4	7.4	22.876	204	204	0	9.8676	0	7.4	703.63	0	703.63	0	397.83
P49411	1	1	Elongation factor Tu, mitochondrial	TUFM	1	1	1	0	1	0	1	2.7	2.7	49.541	452	452	0	8.0443	0	2.7	0	0	0	0	0
Q9UNX3;P61254	1;1	1;1	60S ribosomal protein L26-like 1;60S ribosomal protein L26	RPL26L1;RPL26	2	1	1	0	1	0	1	6.2	6.2	17.256	145	145;145	0.0036101	5.9843	0	6.2	0	0	0	0	0
P63010	1	1	AP-2 complex subunit beta	AP2B1	1	1	1	0	1	0	1	1.1	1.1	104.55	937	937	0.010239	5.7351	0	1.1	0	0	0	0	0
P78371	1	1	T-complex protein 1 subunit beta	CCT2	1	1	1	0	1	0	1	2.2	2.2	57.488	535	535	0	8.4107	0	2.2	0	0	0	0	0
P82673	1	1	28S ribosomal protein S35, mitochondrial	MRPS35	1	1	1	1	1	1	1	3.1	3.1	36.844	323	323	0.0037736	6.1594	3.1	3.1	855.3	0	855.3	0	483.58
P82930	1	1	28S ribosomal protein S34, mitochondrial	MRPS34	1	1	1	0	1	0	1	3.7	3.7	25.65	218	218	0.0069686	5.8378	0	3.7	0	0	0	0	0
P84098	1	1	60S ribosomal protein L19	RPL19	1	1	1	0	1	0	1	9.2	9.2	23.466	196	196	0	8.1727	0	9.2	1809.5	0	1809.5	0	1023.1
P84103	1	1	Serine/arginine-rich splicing factor 3	SRSF3	1	1	1	1	0	1	0	5.5	5.5	19.329	164	164	0.003663	6.0533	5.5	0	2126	2126	0	2126	0
Q00325	1	1	Phosphate carrier protein, mitochondrial	SLC25A3	1	1	1	0	1	0	1	3.3	3.3	40.094	362	362	0	6.5581	0	3.3	0	0	0	0	0
Q00577	1	1	Transcriptional activator protein Pur-alpha	PURA	1	1	1	1	1	1	1	2.8	2.8	34.91	322	322	0	6.5961	2.8	2.8	3024.9	1207.5	1817.4	0	1027.5
Q13243;Q13247;Q08170	1;1;1	1;1;1	Serine/arginine-rich splicing factor 5;Serine/arginine-rich splicing factor 6;Serine/arginine-rich splicing factor 4	SRSF5;SRSF6;SRSF4	3	1	1	0	1	0	1	3.3	3.3	31.263	272	272;344;494	0	6.478	0	3.3	4288.3	0	4288.3	0	2424.6
Q16576;Q09028	1;1	1;1	Histone-binding protein RBBP7;Histone-binding protein RBBP4	RBBP7;RBBP4	2	1	1	0	1	0	1	1.9	1.9	47.82	425	425;425	0.0035971	5.9781	0	1.9	2265.7	0	2265.7	0	1281
Q12912	1	1	Lymphoid-restricted membrane protein;Processed lymphoid-restricted membrane protein	LRMP	1	1	1	1	0	1	0	1.4	1.4	62.121	555	555	0.0039216	6.3243	1.4	0	304390	304390	0	304390	0
Q13435	1	1	Splicing factor 3B subunit 2	SF3B2	1	1	1	1	1	1	1	2	2	100.23	895	895	0	9.1706	2	2	2879.7	0	2879.7	0	1628.1
Q13813	1	1	Spectrin alpha chain, non-erythrocytic 1	SPTAN1	1	1	1	0	1	0	1	0.3	0.3	284.54	2472	2472	0.0039526	6.3619	0	0.3	11200	0	11200	0	6332.1
Q14157	1	1	Ubiquitin-associated protein 2-like	UBAP2L	1	1	1	0	1	0	1	0.8	0.8	114.53	1087	1087	0.0070175	5.8767	0	0.8	517.65	0	517.65	0	292.67
Q14839;Q8TDI0	1;1	1;1	Chromodomain-helicase-DNA-binding protein 4;Chromodomain-helicase-DNA-binding protein 5	CHD4;CHD5	2	1	1	0	1	0	1	0.7	0.7	218	1912	1912;1954	0	6.9496	0	0.7	0	0	0	0	0
Q14D04	1	1	Ventricular zone-expressed PH domain-containing protein homolog 1	VEPH1	1	1	1	1	0	1	0	0.8	0.8	94.744	833	833	0.0069204	5.79	0.8	0	7315	7315	0	7315	0
Q15393	1	1	Splicing factor 3B subunit 3	SF3B3	1	1	1	0	1	0	1	0.6	0.6	135.58	1217	1217	0	9.9963	0	0.6	0	0	0	0	0
Q15427	1	1	Splicing factor 3B subunit 4	SF3B4	1	1	1	0	1	0	1	3.3	3.3	44.385	424	424	0	7.1418	0	3.3	0	0	0	0	0
Q16629	1	1	Serine/arginine-rich splicing factor 7	SRSF7	1	1	1	1	1	1	1	5	5	27.366	238	238	0.006993	5.8391	5	5	0	0	0	0	0
Q1KMD3	1	1	Heterogeneous nuclear ribonucleoprotein U-like protein 2	HNRNPUL2	1	1	1	0	1	0	1	2	2	85.104	747	747	0	9.801	0	2	0	0	0	0	0
Q49A26	1	1	Putative oxidoreductase GLYR1	GLYR1	1	1	1	0	1	0	1	3.1	3.1	60.556	553	553	0.0096463	5.5483	0	3.1	461.14	0	461.14	0	260.72
Q52LJ0	1	1	Protein FAM98B	FAM98B	1	1	1	0	1	0	1	3.9	3.9	37.19	330	330	0	8.8837	0	3.9	987.03	0	987.03	0	558.06
Q6NYC8	1	1	Phostensin	PPP1R18	1	1	1	1	1	1	1	1.5	1.5	67.942	613	613	0.0068966	5.7708	1.5	1.5	1306.4	0	1306.4	0	738.65
Q76NI1	1	1	Protein very KIND	KNDC1	1	1	1	1	0	1	0	0.5	0.5	191.39	1749	1749	0.0037037	6.07	0.5	0	304390	304390	0	304390	0
Q7Z2W4	1	1	Zinc finger CCCH-type antiviral protein 1	ZC3HAV1	1	1	1	0	1	0	1	1.4	1.4	101.43	902	902	0.0097087	5.5594	0	1.4	2080.3	0	2080.3	0	1176.2
Q7Z7H3	1	1	Ciliogenesis-associated TTC17-interacting protein	CATIP	1	1	1	1	0	1	0	3.4	3.4	43.9	387	387	0.0036364	5.9962	3.4	0	0	0	0	0	0
Q86TB9	1	1	Protein PAT1 homolog 1	PATL1	1	1	1	0	1	0	1	1.3	1.3	86.849	770	770	0.0038168	6.219	0	1.3	0	0	0	0	0
Q86TJ5	1	1	Zinc finger protein 554	ZNF554	1	1	1	0	1	0	1	2.8	2.8	60.581	538	538	0.0068493	5.7646	0	2.8	0	0	0	0	0
Q86VV8	1	1	Rotatin	RTTN	1	1	1	0	1	0	1	0.3	0.3	248.63	2226	2226	0.009772	5.5614	0	0.3	2582	0	2582	0	1459.8
Q8IYW2	1	1	Cilia- and flagella-associated protein 46	CFAP46	1	1	1	0	1	0	1	0.3	0.3	303.5	2715	2715	0.0036232	5.9958	0	0.3	497140	0	497140	0	281080
Q8N163	1	1	Cell cycle and apoptosis regulator protein 2	CCAR2	1	1	1	0	1	0	1	1.1	1.1	102.9	923	923	0.010101	5.6723	0	1.1	0	0	0	0	0
Q8NF91	1	1	Nesprin-1	SYNE1	1	1	1	1	1	1	1	0.1	0.1	1011.1	8797	8797	0.0035461	5.9266	0.1	0.1	46876	12785	34090	0	19274
Q8TBF4	1	1	Zinc finger CCHC-type and RNA-binding motif-containing protein 1	ZCRB1	1	1	1	0	1	0	1	8.3	8.3	24.591	217	217	0.0069444	5.8084	0	8.3	822.61	0	822.61	0	465.1
Q8WVV9	1	1	Heterogeneous nuclear ribonucleoprotein L-like	HNRNPLL	1	1	1	0	1	0	1	1.8	1.8	60.082	542	542	0	6.5945	0	1.8	0	0	0	0	0
Q8WWX9	1	1	Selenoprotein M	SELM	1	1	1	0	1	0	1	14.5	14.5	16.231	145	145	0.0099668	5.6241	0	14.5	153.84	0	153.84	0	86.981
Q8WXX5	1	1	DnaJ homolog subfamily C member 9	DNAJC9	1	1	1	0	1	0	1	4.6	4.6	29.909	260	260	0.0095847	5.5377	0	4.6	1524.1	0	1524.1	0	861.72
Q96C36	1	1	Pyrroline-5-carboxylate reductase 2	PYCR2	1	1	1	0	1	0	1	5.6	5.6	33.637	320	320	0.010067	5.6417	0	5.6	0	0	0	0	0
Q96FE7	1	1	Phosphoinositide-3-kinase-interacting protein 1	PIK3IP1	1	1	1	1	0	1	0	4.2	4.2	28.248	263	263	0.0038023	6.2127	4.2	0	0	0	0	0	0
Q96M96	1	1	FYVE, RhoGEF and PH domain-containing protein 4	FGD4	1	1	1	0	1	0	1	3	3	86.625	766	766	0.0096774	5.5518	0	3	807.4	0	807.4	0	456.5
Q99848	1	1	Probable rRNA-processing protein EBP2	EBNA1BP2	1	1	1	1	0	1	0	6.9	6.9	34.852	306	306	0.0097403	5.5594	6.9	0	1778.9	1778.9	0	1778.9	0
Q9BRJ6	1	1	Uncharacterized protein C7orf50	C7orf50	1	1	1	0	1	0	1	6.2	6.2	22.083	194	194	0	7.2819	0	6.2	0	0	0	0	0
Q9BSJ8	1	1	Extended synaptotagmin-1	ESYT1	1	1	1	0	1	0	1	1	1	122.85	1104	1104	0.003861	6.2563	0	1	0	0	0	0	0
Q9H095	1	1	IQ domain-containing protein G	IQCG	1	1	1	1	0	1	0	3.2	3.2	51.917	443	443	0.0037313	6.1062	3.2	0	1494.9	1494.9	0	1494.9	0
Q9H0A0	1	1	N-acetyltransferase 10	NAT10	1	1	1	0	1	0	1	2	2	115.73	1025	1025	0	8.4453	0	2	663.34	0	663.34	0	375.05
Q9H0D6	1	1	5-3 exoribonuclease 2	XRN2	1	1	1	0	1	0	1	1.3	1.3	108.58	950	950	0.0035336	5.9242	0	1.3	1336.7	0	1336.7	0	755.73
Q9H2W6	1	1	39S ribosomal protein L46, mitochondrial	MRPL46	1	1	1	1	1	1	1	5	5	31.705	279	279	0	6.6239	5	5	0	0	0	0	0
Q9NVP1	1	1	ATP-dependent RNA helicase DDX18	DDX18	1	1	1	0	1	0	1	2.1	2.1	75.406	670	670	0	9.3103	0	2.1	694.8	0	694.8	0	392.83
Q9NXH9	1	1	tRNA (guanine(26)-N(2))-dimethyltransferase	TRMT1	1	1	1	0	1	0	1	1.7	1.7	72.233	659	659	0	7.0225	0	1.7	0	0	0	0	0
Q9NZB2	1	1	Constitutive coactivator of PPAR-gamma-like protein 1	FAM120A	1	1	1	0	1	0	1	1.3	1.3	121.89	1118	1118	0.01	5.6242	0	1.3	0	0	0	0	0
Q9P258	1	1	Protein RCC2	RCC2	1	1	1	0	1	0	1	1.3	1.3	56.084	522	522	0.010033	5.6333	0	1.3	1947.5	0	1947.5	0	1101.1
Q9UK61	1	1	Protein FAM208A	FAM208A	1	1	1	1	1	1	1	0.4	0.4	189.03	1670	1670	0	20.408	0.4	0.4	5569.3	1412.2	4157.1	0	2350.4
Q9UKA9	1	1	Polypyrimidine tract-binding protein 2	PTBP2	1	1	1	0	1	0	1	5.6	5.6	57.49	531	531	0.010135	5.7034	0	5.6	0	0	0	0	0
Q9UQ35	1	1	Serine/arginine repetitive matrix protein 2	SRRM2	1	1	1	1	1	1	1	0.5	0.5	299.61	2752	2752	0	6.471	0.5	0.5	0	0	0	0	0
Q9Y224	1	1	UPF0568 protein C14orf166	C14orf166	1	1	1	0	1	0	1	8.2	8.2	28.068	244	244	0.00369	6.0683	0	8.2	0	0	0	0	0
Q9Y295	1	1	Developmentally-regulated GTP-binding protein 1	DRG1	1	1	1	0	1	0	1	4.1	4.1	40.542	367	367	0.010169	5.7159	0	4.1	1714.5	0	1714.5	0	969.39
Q9Y2W1	1	1	Thyroid hormone receptor-associated protein 3	THRAP3	1	1	1	0	1	0	1	0.9	0.9	108.66	955	955	0	7.7851	0	0.9	0	0	0	0	0
Q9Y2W2	1	1	WW domain-binding protein 11	WBP11	1	1	1	0	1	0	1	2.2	2.2	69.997	641	641	0	6.4164	0	2.2	1239.3	0	1239.3	0	700.72
Q9Y520	1	1	Protein PRRC2C	PRRC2C	1	1	1	1	0	1	0	0.4	0.4	316.91	2896	2896	0	7.0233	0.4	0	1008.4	1008.4	0	1008.4	0
Q9Y6K5	1	1	2-5-oligoadenylate synthase 3	OAS3	1	1	1	0	1	0	1	0.7	0.7	121.17	1087	1087	0.009901	5.591	0	0.7	1430.9	0	1430.9	0	809
Q9Y6N5	1	1	Sulfide:quinone oxidoreductase, mitochondrial	SQRDL	1	1	1	0	1	0	1	3.1	3.1	49.96	450	450	0.0038462	6.2317	0	3.1	0	0	0	0	0
